# Supplementary material for: 1-(2-Methyl­phen­yl)-4,4′-bipyridin-1-ium tetra­fluorido­borate
Source: IUCrdata. 2022 Mar 10;7(Pt 3):x220248. doi: 10.1107/S2414314622002486 (PMC9462016; doi:10.1107/S2414314622002486)
Supplement: Supplementary file 1 [file x-07-x220248-sup1.cif]

##############################################################################
#                                                                            #
# This CIF contains the data for a data article accepted for                 #
# publication in IUCrData. It conforms to the requirements of                #
# Notes for Authors for IUCrData, and has been                               #
# peer reviewed under the auspices of IUCrData.                              #
#                                                                            #
# Full details of the Crystallographic Information File format               #
# are given in the paper "The Crystallographic Information File (CIF):       #
# a New Standard Archive File for Crystallography" by S. R. Hall, F. H.      #
# Allen and I. D. Brown [Acta Cryst. (1991), A47, 655-685].                  #
#                                                                            #
# The current version of the core CIF dictionary is obtainable from          #
# ftp://ftp.iucr.org/pub/cif_core.dic.                                       #
#                                                                            #
# Software is freely available for graphical display of the structure(s)     #
# in this CIF. For information consult the CIF software page                 #
# http://www.iucr.org/resources/cif/software.                                #
#                                                                            #
# This file may be used for bona fide research purposes within the           #
# scientific community so long as proper attribution is given to the data    # 
# article from which it was obtained.                                        #
#                                                                            #
##############################################################################
data_I
_journal_date_recd_electronic     2022-01-12
_journal_date_accepted     2022-03-03
_journal_name_full     'IUCrData'
_journal_year     2022
_journal_volume     7
_journal_issue      3
_journal_page_first     0
_journal_page_last     0
_journal_paper_category     HO
_journal_paper_doi     10.1107/S2414314622002486
_journal_coeditor_code     BH4067
_publ_contact_author_name     'Bradley W. Smucker'
_publ_contact_author_address
;
Austin College
900 N Grand
Sherman, TX 75090
USA
;
_publ_contact_author_email     bsmucker@austincollege.edu
_publ_contact_author_fax     ?
_publ_contact_author_phone     ?
_publ_section_title
;
1-(2-Methylphenyl)-4,4'-bipyridin-1-ium tetrafluoridoborate
;
loop_
    _publ_author_name
    _publ_author_footnote
    _publ_author_address
    "Welton, Claire E." .
;
Austin College
900 N Grand
Sherman, TX 75090
USA
;
    "Nesterov, Vladimir N." .
;
University of North Texas
1155 Union Circle
Denton, TX 76203-5070
USA
;
    "Smucker, Bradley W." .
;
Austin College
900 N Grand
Sherman, TX 75090
USA
;
_publ_section_synopsis
;
In the crystal structure of the title compound, the cations pack as dimers
connected by weak hydrogen bonds between the pyridyl nitrogen and a methyl
hydrogen atom on the neighboring cation.
;
_chemical_name_systematic
;
1-(2-Methylphenyl)-4,4'-bipyridin-1-ium tetrafluoridoborate
;
_chemical_name_common     ?
_chemical_formula_moiety     'C17 H15 N2 +, B F4 -'
_chemical_formula_sum     'C17 H15 B F4 N2'
_chemical_formula_iupac     'C17 H15 N2 +, B F4 -'
_chemical_formula_weight     334.12
_chemical_melting_point     ?
_space_group_crystal_system     monoclinic
_space_group_name_H-M_alt     'P 1 21/n 1'
_space_group_name_Hall     '-P 2yn'
loop_
    _space_group_symop_operation_xyz
    'x, y, z'
    '-x+1/2, y+1/2, -z+1/2'
    '-x, -y, -z'
    'x-1/2, -y-1/2, z-1/2'
_cell_length_a     11.4260(5)
_cell_length_b     9.0735(3)
_cell_length_c     15.5434(5)
_cell_angle_alpha     90
_cell_angle_beta     102.118(4)
_cell_angle_gamma     90
_cell_volume     1575.54(10)
_cell_formula_units_Z     4
_cell_measurement_reflns_used     4873
_cell_measurement_theta_min     4.4030
_cell_measurement_theta_max     74.8350
_cell_measurement_temperature     200.0(10)
_exptl_crystal_description     plate
_exptl_crystal_colour     colourless
_exptl_crystal_size_max     0.095
_exptl_crystal_size_mid     0.086
_exptl_crystal_size_min     0.013
_exptl_crystal_density_diffrn     1.409
_exptl_crystal_density_meas     ?
_exptl_crystal_density_method     ?
_exptl_crystal_F_000     688
loop_
    _exptl_crystal_face_index_h
    _exptl_crystal_face_index_k
    _exptl_crystal_face_index_l
    _exptl_crystal_face_perp_dist
    5 0 6 0.0065
    -5 0 -6 0.0065
    0 -6 0 0.0209
    0 6 0 0.0729
    5 0 -8 0.0421
    -5 0 8 0.0421
_exptl_absorpt_coefficient_mu     0.995
_exptl_absorpt_correction_type     gaussian
_exptl_absorpt_process_details
;
(<i>CrysAlis Pro</i>; Rigaku OD, 2019)
;
_exptl_absorpt_correction_T_min     0.845
_exptl_absorpt_correction_T_max     1.000
_diffrn_ambient_temperature     200.0(10)
_diffrn_source     'micro-focus sealed X-ray tube'
_diffrn_radiation_type     'Cu K\a'
_diffrn_radiation_wavelength     1.54184
_diffrn_radiation_monochromator     mirror
_diffrn_measurement_device_type     'XtaLAB Synergy, Dualflex, HyPix'
_diffrn_measurement_device     'four-circle diffractometer'
_diffrn_measurement_method     '\w scans'
_diffrn_detector     'Hybrid Pixel Array Detector'
_diffrn_detector_area_resol_mean     10.0000
_diffrn_reflns_number     16394
_diffrn_reflns_av_R_equivalents     0.0225
_diffrn_reflns_av_unetI/netI     0.0132
_diffrn_reflns_theta_min     5.384
_diffrn_reflns_theta_max     66.584
_diffrn_reflns_theta_full     66.584
_diffrn_measured_fraction_theta_max     0.995
_diffrn_measured_fraction_theta_full     0.995
_diffrn_reflns_limit_h_min     -13
_diffrn_reflns_limit_h_max     13
_diffrn_reflns_limit_k_min     -8
_diffrn_reflns_limit_k_max     10
_diffrn_reflns_limit_l_min     -18
_diffrn_reflns_limit_l_max     18
_diffrn_radiation_probe     x-ray
_refine_special_details     ?
_reflns_number_total     2786
_reflns_number_gt     2296
_reflns_threshold_expression     'I > 2\s(I)'
_refine_ls_structure_factor_coef     Fsqd
_refine_ls_matrix_type     full
_refine_ls_R_factor_all     0.1179
_refine_ls_R_factor_gt     0.1081
_refine_ls_wR_factor_gt     0.3660
_refine_ls_wR_factor_ref     0.3782
_refine_ls_goodness_of_fit_ref     1.634
_refine_ls_restrained_S_all     1.630
_refine_ls_number_reflns     2786
_refine_ls_number_parameters     240
_refine_ls_number_restraints     30
_refine_ls_hydrogen_treatment     constr
_refine_ls_weighting_scheme     calc
_refine_ls_weighting_details
                      'w=1/[\s^2^(Fo^2^)+(0.2000P)^2^] where P=(Fo^2^+2Fc^2^)/3'
_atom_sites_solution_hydrogens     geom
_atom_sites_solution_primary     dual
_atom_sites_solution_secondary     difmap
_refine_ls_shift/su_max     0.000
_refine_ls_shift/su_mean     0.000
_refine_diff_density_max     0.445
_refine_diff_density_min     -0.240
_refine_ls_extinction_method     none
_refine_ls_extinction_coef     .
loop_
    _atom_type_symbol
    _atom_type_description
    _atom_type_scat_dispersion_real
    _atom_type_scat_dispersion_imag
    _atom_type_scat_source
    'C' 'C' 0.0181 0.0091
                         'International Tables Vol C Tables 4.2.6.8 and 6.1.1.4'
    'H' 'H' 0.0000 0.0000
                         'International Tables Vol C Tables 4.2.6.8 and 6.1.1.4'
    'B' 'B' 0.0090 0.0039
                         'International Tables Vol C Tables 4.2.6.8 and 6.1.1.4'
    'F' 'F' 0.0727 0.0534
                         'International Tables Vol C Tables 4.2.6.8 and 6.1.1.4'
    'N' 'N' 0.0311 0.0180
                         'International Tables Vol C Tables 4.2.6.8 and 6.1.1.4'
_computing_data_collection
;
CrysAlis Pro (Rigaku OD, 2019)
;
_computing_cell_refinement
;
CrysAlis Pro (Rigaku OD, 2019)
;
_computing_data_reduction
;
CrysAlis Pro (Rigaku OD, 2019)
;
_computing_structure_solution
;
<i>SHELXT2018/2</i> (Sheldrick, 2015a)
;
_computing_structure_refinement
;
<i>SHELXL2018/3</i> (Sheldrick, 2015b)
;
_computing_molecular_graphics
;
<i>OLEX2</i> (Dolomanov <i>et al.</i>,  2009),
Mercury (Macrae et al., 2020)
;
_computing_publication_material
;
<i>OLEX2</i> (Dolomanov <i>et al.</i>,  2009)
;
loop_
    _atom_site_type_symbol
    _atom_site_label
    _atom_site_fract_x
    _atom_site_fract_y
    _atom_site_fract_z
    _atom_site_U_iso_or_equiv
    _atom_site_adp_type
    _atom_site_calc_flag
    _atom_site_occupancy
    _atom_site_disorder_assembly
    _atom_site_disorder_group
    F F1 0.3153(14) 0.3155(13) 0.6447(8) 0.164(4) Uani d 0.493(6) A 1
    F F2 0.4760(14) 0.312(2) 0.7610(8) 0.169(6) Uani d 0.493(6) A 1
    F F3 0.3583(14) 0.524(2) 0.7352(10) 0.152(5) Uani d 0.493(6) A 1
    F F4 0.4860(11) 0.4406(9) 0.6437(8) 0.155(4) Uani d 0.493(6) A 1
    B B1 0.415(3) 0.402(3) 0.6907(18) 0.113(3) Uani d 0.493(6) A 1
    F F1A 0.3290(16) 0.530(2) 0.7158(11) 0.145(5) Uani d 0.507(6) A 2
    F F2A 0.4771(16) 0.372(2) 0.7621(12) 0.202(8) Uani d 0.507(6) A 2
    F F3A 0.4091(17) 0.418(2) 0.6267(7) 0.214(9) Uani d 0.507(6) A 2
    F F4A 0.2994(13) 0.3047(13) 0.7003(10) 0.193(5) Uani d 0.507(6) A 2
    B B1A 0.380(2) 0.409(3) 0.7088(17) 0.113(3) Uani d 0.507(6) A 2
    N N1 0.2687(4) 0.9335(5) 0.3262(2) 0.1134(9) Uani d 1 . .
    N N2 0.4946(2) 0.8531(3) 0.78218(17) 0.0764(8) Uani d 1 . .
    C C1 0.2431(4) 1.0258(6) 0.3851(3) 0.1134(9) Uani d 1 . .
    H H1 0.190962 1.102669 0.364388 0.136 Uiso calc 1 . .
    C C2 0.2866(4) 1.0187(5) 0.4745(3) 0.0982(12) Uani d 1 . .
    H H2 0.264380 1.088352 0.511920 0.118 Uiso calc 1 . .
    C C3 0.3641(3) 0.9056(4) 0.5073(2) 0.0768(9) Uani d 1 . .
    C C4 0.3920(4) 0.8102(5) 0.4469(2) 0.0979(12) Uani d 1 . .
    H H4 0.443970 0.732164 0.465446 0.118 Uiso calc 1 . .
    C C5 0.3441(4) 0.8285(6) 0.3586(3) 0.1134(9) Uani d 1 . .
    H H5 0.366517 0.762100 0.319478 0.136 Uiso calc 1 . .
    C C6 0.3935(8) 0.9217(10) 0.7527(5) 0.0836(12) Uani d 0.493(6) A 1
    H H6 0.349547 0.957945 0.792095 0.100 Uiso calc 0.493(6) A 1
    C C7 0.3526(8) 0.9402(9) 0.6654(5) 0.0836(12) Uani d 0.493(6) A 1
    H H7 0.281258 0.991286 0.646357 0.100 Uiso calc 0.493(6) A 1
    C C8 0.4113(3) 0.8872(3) 0.60354(19) 0.0694(8) Uani d 1 . .
    C C9 0.5101(8) 0.7906(12) 0.6389(7) 0.0836(12) Uani d 0.493(6) A 1
    H H9 0.547025 0.737002 0.601039 0.100 Uiso calc 0.493(6) A 1
    C C10 0.5484(9) 0.7783(13) 0.7254(8) 0.0836(12) Uani d 0.493(6) A 1
    H H10 0.613277 0.717412 0.747470 0.100 Uiso calc 0.493(6) A 1
    C C11 0.5354(3) 0.8302(4) 0.8786(2) 0.0833(10) Uani d 1 . .
    C C12 0.6227(3) 0.9222(4) 0.9257(2) 0.0893(11) Uani d 1 . .
    C C13 0.6571(4) 0.8949(5) 1.0169(2) 0.0947(11) Uani d 1 . .
    H H13 0.716373 0.952582 1.051149 0.114 Uiso calc 1 . .
    C C14 0.6053(4) 0.7857(5) 1.0553(2) 0.1002(13) Uani d 1 . .
    H H14 0.629212 0.770262 1.115608 0.120 Uiso calc 1 . .
    C C15 0.5208(5) 0.7005(5) 1.0085(3) 0.1115(14) Uani d 1 . .
    H H15 0.486885 0.625935 1.036254 0.134 Uiso calc 1 . .
    C C16 0.4823(4) 0.7217(5) 0.9174(2) 0.1013(12) Uani d 1 . .
    H H16 0.422234 0.663387 0.884552 0.122 Uiso calc 1 . .
    C C17 0.6795(5) 1.0384(6) 0.8840(3) 0.1146(14) Uani d 1 . .
    H H17A 0.699061 1.001150 0.830901 0.172 Uiso calc 1 . .
    H H17B 0.751317 1.070252 0.923432 0.172 Uiso calc 1 . .
    H H17C 0.625551 1.120184 0.870080 0.172 Uiso calc 1 . .
    C C6A 0.5156(8) 0.7563(13) 0.7254(8) 0.0836(12) Uani d 0.507(6) A 2
    H H6A 0.560901 0.673187 0.745238 0.100 Uiso calc 0.507(6) A 2
    C C7A 0.4714(8) 0.7748(12) 0.6354(7) 0.0836(12) Uani d 0.507(6) A 2
    H H7A 0.486638 0.701903 0.597120 0.100 Uiso calc 0.507(6) A 2
    C C9A 0.3999(7) 1.0067(10) 0.6624(5) 0.0836(12) Uani d 0.507(6) A 2
    H H9A 0.367388 1.096731 0.640958 0.100 Uiso calc 0.507(6) A 2
    C C10A 0.4385(7) 0.9833(9) 0.7510(5) 0.0836(12) Uani d 0.507(6) A 2
    H H10A 0.426844 1.055966 0.790597 0.100 Uiso calc 0.507(6) A 2
loop_
    _atom_site_aniso_label
    _atom_site_aniso_U_11
    _atom_site_aniso_U_22
    _atom_site_aniso_U_33
    _atom_site_aniso_U_12
    _atom_site_aniso_U_13
    _atom_site_aniso_U_23
    F1 0.204(9) 0.136(6) 0.124(7) -0.009(5) -0.031(7) 0.010(6)
    F2 0.148(7) 0.277(17) 0.081(5) 0.003(8) 0.023(4) 0.057(7)
    F3 0.141(8) 0.197(11) 0.134(10) -0.064(7) 0.068(8) -0.078(8)
    F4 0.212(9) 0.108(4) 0.184(9) 0.036(5) 0.129(8) 0.021(4)
    B1 0.133(14) 0.138(5) 0.064(10) -0.010(7) 0.013(5) 0.003(5)
    F1A 0.168(10) 0.168(9) 0.093(5) 0.019(8) 0.011(5) 0.007(6)
    F2A 0.160(9) 0.250(16) 0.165(11) 0.061(10) -0.038(7) -0.008(9)
    F3A 0.270(15) 0.282(17) 0.102(5) 0.184(15) 0.066(8) 0.042(7)
    F4A 0.208(9) 0.140(6) 0.200(12) -0.022(5) -0.026(11) -0.006(8)
    B1A 0.133(14) 0.138(5) 0.064(10) -0.010(7) 0.013(5) 0.003(5)
    N1 0.1264(19) 0.146(2) 0.0661(14) -0.0230(14) 0.0169(12) -0.0021(12)
    N2 0.0827(15) 0.0889(17) 0.0585(15) 0.0092(12) 0.0171(11) -0.0079(11)
    C1 0.1264(19) 0.146(2) 0.0661(14) -0.0230(14) 0.0169(12) -0.0021(12)
    C2 0.114(3) 0.110(3) 0.067(2) -0.004(2) 0.0120(18) 0.0072(18)
    C3 0.0793(17) 0.093(2) 0.0607(18) -0.0261(15) 0.0203(13) -0.0015(14)
    C4 0.112(3) 0.119(3) 0.065(2) -0.007(2) 0.0234(19) -0.0141(18)
    C5 0.1264(19) 0.146(2) 0.0661(14) -0.0230(14) 0.0169(12) -0.0021(12)
    C6 0.096(3) 0.093(2) 0.0613(12) 0.0127(19) 0.0175(19) -0.0097(14)
    C7 0.096(3) 0.093(2) 0.0613(12) 0.0127(19) 0.0175(19) -0.0097(14)
    C8 0.0727(15) 0.0772(17) 0.0618(18) -0.0103(12) 0.0219(12) -0.0022(12)
    C9 0.096(3) 0.093(2) 0.0613(12) 0.0127(19) 0.0175(19) -0.0097(14)
    C10 0.096(3) 0.093(2) 0.0613(12) 0.0127(19) 0.0175(19) -0.0097(14)
    C11 0.0872(19) 0.095(2) 0.068(2) 0.0171(16) 0.0167(15) -0.0106(15)
    C12 0.099(2) 0.102(2) 0.069(2) 0.0096(18) 0.0222(17) -0.0071(16)
    C13 0.106(2) 0.116(3) 0.061(2) 0.027(2) 0.0174(17) -0.0113(18)
    C14 0.126(3) 0.113(3) 0.063(2) 0.032(2) 0.023(2) -0.0025(19)
    C15 0.140(3) 0.121(3) 0.078(2) 0.009(3) 0.031(2) 0.008(2)
    C16 0.129(3) 0.115(3) 0.063(2) 0.000(2) 0.029(2) 0.0048(18)
    C17 0.128(3) 0.137(4) 0.074(2) -0.015(3) 0.011(2) -0.004(2)
    C6A 0.096(3) 0.093(2) 0.0613(12) 0.0127(19) 0.0175(19) -0.0097(14)
    C7A 0.096(3) 0.093(2) 0.0613(12) 0.0127(19) 0.0175(19) -0.0097(14)
    C9A 0.096(3) 0.093(2) 0.0613(12) 0.0127(19) 0.0175(19) -0.0097(14)
    C10A 0.096(3) 0.093(2) 0.0613(12) 0.0127(19) 0.0175(19) -0.0097(14)
_geom_special_details     ?
loop_
    _geom_bond_atom_site_label_1
    _geom_bond_atom_site_label_2
    _geom_bond_site_symmetry_2
    _geom_bond_distance
    _geom_bond_publ_flag
    F1 B1 . 1.44(3) ?
    F2 B1 . 1.42(3) ?
    F3 B1 . 1.52(3) ?
    F4 B1 . 1.248(19) ?
    F1A B1A . 1.26(3) ?
    F2A B1A . 1.28(4) ?
    F3A B1A . 1.39(2) ?
    F4A B1A . 1.31(3) ?
    N1 C1 . 1.319(6) ?
    N1 C5 . 1.312(7) ?
    N2 C6 . 1.307(8) ?
    N2 C10 . 1.359(11) ?
    N2 C11 . 1.487(4) ?
    N2 C6A . 1.303(11) ?
    N2 C10A . 1.382(8) ?
    C1 H1 . 0.9300 ?
    C1 C2 . 1.375(6) ?
    C2 H2 . 0.9300 ?
    C2 C3 . 1.381(5) ?
    C3 C4 . 1.363(5) ?
    C3 C8 . 1.489(4) ?
    C4 H4 . 0.9300 ?
    C4 C5 . 1.376(6) ?
    C5 H5 . 0.9300 ?
    C6 H6 . 0.9300 ?
    C6 C7 . 1.350(9) ?
    C7 H7 . 0.9300 ?
    C7 C8 . 1.369(8) ?
    C8 C9 . 1.444(11) ?
    C8 C7A . 1.271(11) ?
    C8 C9A . 1.442(8) ?
    C9 H9 . 0.9300 ?
    C9 C10 . 1.329(12) ?
    C10 H10 . 0.9300 ?
    C11 C12 . 1.387(5) ?
    C11 C16 . 1.362(5) ?
    C12 C13 . 1.411(5) ?
    C12 C17 . 1.460(6) ?
    C13 H13 . 0.9300 ?
    C13 C14 . 1.356(6) ?
    C14 H14 . 0.9300 ?
    C14 C15 . 1.328(6) ?
    C15 H15 . 0.9300 ?
    C15 C16 . 1.405(5) ?
    C16 H16 . 0.9300 ?
    C17 H17A . 0.9600 ?
    C17 H17B . 0.9600 ?
    C17 H17C . 0.9600 ?
    C6A C7A . 1.393(12) ?
    C6A H6A . 0.9300 ?
    C7A H7A . 0.9300 ?
    C9A C10A . 1.372(9) ?
    C9A H9A . 0.9300 ?
    C10A H10A . 0.9300 ?
loop_
    _geom_angle_atom_site_label_1
    _geom_angle_atom_site_label_2
    _geom_angle_atom_site_label_3
    _geom_angle_site_symmetry_1
    _geom_angle_site_symmetry_3
    _geom_angle
    _geom_angle_publ_flag
    F2 B1 F1 . . 106.1(19) ?
    F2 B1 F3 . . 104.7(18) ?
    F4 B1 F2 . . 110(2) ?
    F4 B1 F1 . . 114(2) ?
    F4 B1 F3 . . 117(2) ?
    F1 B1 F3 . . 104.4(19) ?
    F1A B1A F2A . . 122(3) ?
    F1A B1A F3A . . 103(2) ?
    F1A B1A F4A . . 108(2) ?
    F2A B1A F3A . . 105.7(17) ?
    F2A B1A F4A . . 112(2) ?
    F4A B1A F3A . . 105(2) ?
    C5 N1 C1 . . 114.6(4) ?
    C6 N2 C10 . . 119.8(6) ?
    C6 N2 C11 . . 119.1(4) ?
    C10 N2 C11 . . 119.7(6) ?
    C6A N2 C11 . . 121.7(6) ?
    C6A N2 C10A . . 118.5(6) ?
    C10A N2 C11 . . 119.8(4) ?
    N1 C1 H1 . . 117.0 ?
    N1 C1 C2 . . 125.9(5) ?
    C2 C1 H1 . . 117.0 ?
    C1 C2 H2 . . 120.8 ?
    C1 C2 C3 . . 118.4(4) ?
    C3 C2 H2 . . 120.8 ?
    C2 C3 C8 . . 121.5(3) ?
    C4 C3 C2 . . 116.2(3) ?
    C4 C3 C8 . . 122.2(3) ?
    C3 C4 H4 . . 119.7 ?
    C3 C4 C5 . . 120.5(4) ?
    C5 C4 H4 . . 119.7 ?
    N1 C5 C4 . . 124.3(4) ?
    N1 C5 H5 . . 117.9 ?
    C4 C5 H5 . . 117.9 ?
    N2 C6 H6 . . 119.8 ?
    N2 C6 C7 . . 120.4(6) ?
    C7 C6 H6 . . 119.8 ?
    C6 C7 H7 . . 118.5 ?
    C6 C7 C8 . . 123.0(6) ?
    C8 C7 H7 . . 118.5 ?
    C7 C8 C3 . . 122.6(4) ?
    C7 C8 C9 . . 113.9(5) ?
    C9 C8 C3 . . 122.6(5) ?
    C7A C8 C3 . . 122.2(5) ?
    C7A C8 C9A . . 118.0(6) ?
    C9A C8 C3 . . 119.5(4) ?
    C8 C9 H9 . . 119.9 ?
    C10 C9 C8 . . 120.1(7) ?
    C10 C9 H9 . . 119.9 ?
    N2 C10 H10 . . 119.4 ?
    C9 C10 N2 . . 121.1(8) ?
    C9 C10 H10 . . 119.4 ?
    C12 C11 N2 . . 119.2(3) ?
    C16 C11 N2 . . 118.2(3) ?
    C16 C11 C12 . . 122.6(3) ?
    C11 C12 C13 . . 116.3(4) ?
    C11 C12 C17 . . 122.5(3) ?
    C13 C12 C17 . . 121.2(4) ?
    C12 C13 H13 . . 119.5 ?
    C14 C13 C12 . . 121.1(4) ?
    C14 C13 H13 . . 119.5 ?
    C13 C14 H14 . . 119.4 ?
    C15 C14 C13 . . 121.2(4) ?
    C15 C14 H14 . . 119.4 ?
    C14 C15 H15 . . 119.6 ?
    C14 C15 C16 . . 120.7(4) ?
    C16 C15 H15 . . 119.6 ?
    C11 C16 C15 . . 118.1(4) ?
    C11 C16 H16 . . 120.9 ?
    C15 C16 H16 . . 120.9 ?
    C12 C17 H17A . . 109.5 ?
    C12 C17 H17B . . 109.5 ?
    C12 C17 H17C . . 109.5 ?
    H17A C17 H17B . . 109.5 ?
    H17A C17 H17C . . 109.5 ?
    H17B C17 H17C . . 109.5 ?
    C8 C7A H7A . . 118.7 ?
    C8 C7A C6A . . 122.7(8) ?
    N2 C6A C7A . . 121.3(9) ?
    N2 C6A H6A . . 119.4 ?
    N2 C10A H10A . . 119.6 ?
    C8 C9A H9A . . 121.0 ?
    C6A C7A H7A . . 118.7 ?
    C7A C6A H6A . . 119.4 ?
    C9A C10A N2 . . 120.8(6) ?
    C9A C10A H10A . . 119.6 ?
    C10A C9A C8 . . 117.9(6) ?
    C10A C9A H9A . . 121.0 ?
loop_
    _geom_torsion_atom_site_label_1
    _geom_torsion_atom_site_label_2
    _geom_torsion_atom_site_label_3
    _geom_torsion_atom_site_label_4
    _geom_torsion_site_symmetry_1
    _geom_torsion_site_symmetry_2
    _geom_torsion_site_symmetry_3
    _geom_torsion_site_symmetry_4
    _geom_torsion
    _geom_torsion_publ_flag
    N1 C1 C2 C3 . . . . -0.1(6) ?
    N2 C6 C7 C8 . . . . 1.4(12) ?
    N2 C11 C12 C13 . . . . 179.8(3) ?
    N2 C11 C12 C17 . . . . -2.1(5) ?
    N2 C11 C16 C15 . . . . -179.9(3) ?
    N2 C10A C9A C8 . . . . 4.7(11) ?
    C1 N1 C5 C4 . . . . 1.6(7) ?
    C1 C2 C3 C4 . . . . 0.7(5) ?
    C1 C2 C3 C8 . . . . -177.6(3) ?
    C2 C3 C4 C5 . . . . -0.1(5) ?
    C2 C3 C8 C7 . . . . 24.5(6) ?
    C2 C3 C8 C9 . . . . -166.9(6) ?
    C2 C3 C8 C7A . . . . 171.8(6) ?
    C2 C3 C8 C9A . . . . -14.9(6) ?
    C3 C4 C5 N1 . . . . -1.1(7) ?
    C3 C8 C9 C10 . . . . -179.9(5) ?
    C3 C8 C7A C6A . . . . -179.7(5) ?
    C3 C8 C9A C10A . . . . 176.6(5) ?
    C4 C3 C8 C7 . . . . -153.7(6) ?
    C4 C3 C8 C9 . . . . 14.9(6) ?
    C4 C3 C8 C7A . . . . -6.4(7) ?
    C4 C3 C8 C9A . . . . 166.9(5) ?
    C5 N1 C1 C2 . . . . -1.0(7) ?
    C6 N2 C10 C9 . . . . 9.9(11) ?
    C6 N2 C11 C12 . . . . -101.0(6) ?
    C6 N2 C11 C16 . . . . 77.0(6) ?
    C6 C7 C8 C3 . . . . 178.7(6) ?
    C6 C7 C8 C9 . . . . 9.2(11) ?
    C7 C8 C9 C10 . . . . -10.3(10) ?
    C8 C3 C4 C5 . . . . 178.2(3) ?
    C8 C9 C10 N2 . . . . 1.4(11) ?
    C8 C7A C6A N2 . . . . 1.7(11) ?
    C10 N2 C6 C7 . . . . -11.3(11) ?
    C10 N2 C11 C12 . . . . 92.2(6) ?
    C10 N2 C11 C16 . . . . -89.8(6) ?
    C11 N2 C6 C7 . . . . -178.1(6) ?
    C11 N2 C10 C9 . . . . 176.6(6) ?
    C11 N2 C6A C7A . . . . 176.5(5) ?
    C11 N2 C10A C9A . . . . -179.9(6) ?
    C11 C12 C13 C14 . . . . -1.1(5) ?
    C12 C11 C16 C15 . . . . -1.9(6) ?
    C12 C13 C14 C15 . . . . 0.4(6) ?
    C13 C14 C15 C16 . . . . -0.4(6) ?
    C14 C15 C16 C11 . . . . 1.1(6) ?
    C16 C11 C12 C13 . . . . 1.9(5) ?
    C16 C11 C12 C17 . . . . 180.0(4) ?
    C17 C12 C13 C14 . . . . -179.2(4) ?
    C7A C8 C9A C10A . . . . -9.8(10) ?
    C6A N2 C11 C12 . . . . 113.3(6) ?
    C6A N2 C11 C16 . . . . -68.7(6) ?
    C6A N2 C10A C9A . . . . 3.6(10) ?
    C10A N2 C11 C12 . . . . -63.2(6) ?
    C10A N2 C11 C16 . . . . 114.9(5) ?
    C10A N2 C6A C7A . . . . -7.0(9) ?
    C9A C8 C7A C6A . . . . 6.9(10) ?
loop_
    _geom_hbond_atom_site_label_D
    _geom_hbond_atom_site_label_H
    _geom_hbond_atom_site_label_A
    _geom_hbond_site_symmetry_A
    _geom_hbond_distance_DH
    _geom_hbond_distance_HA
    _geom_hbond_distance_DA
    _geom_hbond_angle_DHA
    C17 H17A N1 3_676 0.96 2.61 3.450(6) 146
_shelx_space_group_comment     ?
_shelx_estimated_absorpt_T_min     ?
_shelx_estimated_absorpt_T_max     ?
_shelx_hkl_file
;
   0   0   1    0.04    0.07
   0   0   2  640.96    9.59
   0   0  -2  645.98    9.58
   0   0   3   -0.03    0.21
   0   0  -3    0.17    0.19
   0   0  -5   -0.09    0.13
   0   0   5    0.11    0.13
   0   0   5    0.07    0.14
   0   0   6   15.23    0.36
   0   0   6   14.71    0.36
   0   0  -6   15.64    0.36
   0   0   7    0.18    0.18
   0   0   8 1329.73   19.84
   0   0   9   -0.04    0.21
   0   0 -10   12.84    0.42
   0   0  10   11.58    0.42
   0   0  11   -0.22    0.25
   0   0 -11    0.04    0.24
   0   0 -12    1.84    0.30
   0   0  12    1.59    0.32
   0   0 -13   -0.07    0.28
   0   0  13   -0.11    0.30
   0   0  13    0.14    0.21
   0   0  14    9.23    0.38
   0   0 -14    9.39    0.74
   0   0  14    8.40    0.65
   0   0 -14    8.61    0.47
   0   0 -15   -0.29    0.51
   0   0  15   -0.14    0.42
   0   0  16    4.20    0.50
   0   0 -16    4.87    0.57
   0   0  17    0.37    0.36
   0   0 -17    0.15    0.39
   0   0 -17    0.33    0.38
   0   0  17   -0.16    0.24
   0   0  17   -0.10    0.39
   0   0 -18    5.60    0.37
   0   0  18    6.36    0.48
   0   0  19   -0.10    0.17
   0   0  19    0.01    0.21
   0  -1   0    1.19    0.12
   0   1   0    1.27    0.13
   0  -1   0    1.09    0.12
   0  -1   1   80.55    1.23
   0   1   1   76.24    1.29
   0  -1   1   77.85    1.26
   0  -1  -1   77.44    1.27
   0   1   2 1045.78   15.69
   0  -1   2 1052.64   15.62
   0  -1  -2 1036.14   15.62
   0   1  -2 1063.22   15.63
   0  -1  -2 1054.36   15.63
   0  -1   2 1043.40   15.62
   0  -1  -3  214.98    3.34
   0  -1   3  222.65    3.34
   0   1  -3  219.93    3.40
   0  -1   3  224.46    3.35
   0  -1  -3  214.92    3.35
   0  -1   4  197.12    2.93
   0   1   4  192.50    2.92
   0   1   4  189.28    2.92
   0  -1  -4  190.37    2.93
   0  -1   4  189.57    2.97
   0  -1  -4  197.92    3.05
   0  -1  -5   16.37    0.35
   0   1  -5   16.29    0.36
   0  -1  -5   17.70    0.50
   0  -1   5   18.03    0.44
   0  -1   5   16.95    0.36
   0   1   5   16.53    0.37
   0   1   5   15.59    0.37
   0  -1   5   16.91    0.35
   0  -1  -6   27.31    0.53
   0  -1  -6   28.91    0.69
   0  -1   6   29.43    0.65
   0   1   6   28.08    0.56
   0  -1   6   28.64    0.55
   0  -1   6   27.25    0.55
   0  -1   7  420.77    6.44
   0   1   7  429.63    6.44
   0  -1   8    0.86    0.20
   0   1   8    0.93    0.21
   0   1   9   88.22    1.54
   0  -1   9   84.50    1.53
   0   1 -10   88.72    1.55
   0  -1  10   85.04    1.53
   0  -1 -10   85.88    1.51
   0   1  10   84.31    1.53
   0   1  10   86.91    1.46
   0  -1  11   64.41    1.24
   0  -1 -11   64.45    1.23
   0   1 -11   64.88    1.27
   0   1  11   61.02    1.14
   0  -1 -12    6.27    0.38
   0   1 -12    6.03    0.40
   0  -1  12    5.64    0.40
   0   1  12    6.27    0.31
   0   1 -13    1.15    0.32
   0  -1 -13    0.83    0.30
   0   1  13    1.29    0.25
   0   1  14   14.96    0.50
   0   1 -14   15.21    0.91
   0   1 -14   16.31    0.59
   0  -1  14   13.77    0.77
   0   1  14   12.95    0.70
   0   1 -15   16.20    0.81
   0  -1  15   14.78    0.78
   0   1  15   14.50    0.70
   0   1 -15   15.86    0.92
   0   1 -16    0.94    0.49
   0   1  16    1.91    0.43
   0   1  16    1.61    0.52
   0   1 -16    1.95    0.42
   0  -1  16    1.28    0.46
   0   1  17    1.20    0.39
   0   1 -17    1.24    0.43
   0   1  17    1.04    0.43
   0  -1  17    1.24    0.41
   0  -1 -17    1.54    0.44
   0  -1  18    2.54    0.32
   0   1 -18    1.81    0.35
   0   1  18    2.26    0.33
   0   1  18    2.40    0.35
   0  -1  18    1.25    0.30
   0  -1 -18    1.76    0.36
   0   1  19    1.42    0.17
   0  -1  19    1.50    0.19
   0  -2   0  119.48    1.99
   0  -2   0  122.01    1.98
   0  -2   0  117.49    1.94
   0   2   0  121.47    1.96
   0  -2   1 2898.83   42.86
   0  -2  -1 2865.26   42.87
   0  -2  -1 2891.50   42.86
   0   2  -1 2893.49   42.81
   0  -2  -1 2864.45   42.85
   0  -2  -2   89.76    1.55
   0  -2   2   87.98    1.55
   0  -2  -2   90.48    1.61
   0  -2  -2   89.25    1.55
   0  -2   2   86.09    1.54
   0  -2   2   91.69    1.47
   0   2   2   91.46    1.60
   0  -2  -3  165.85    2.65
   0  -2   3  164.52    2.64
   0   2  -3  159.85    2.61
   0   2   3  164.04    2.50
   0  -2  -3  165.25    2.64
   0  -2   3  163.06    2.63
   0   2   3  161.87    2.73
   0  -2   4    0.97    0.18
   0  -2  -4    1.03    0.19
   0   2   4    0.96    0.15
   0  -2  -4    0.99    0.22
   0  -2   4    1.34    0.22
   0   2   4    1.09    0.14
   0   2   4    1.33    0.33
   0   2   4    0.95    0.14
   0   2   4    0.93    0.27
   0   2  -4    0.93    0.24
   0  -2  -5    5.43    0.26
   0  -2   5    5.64    0.26
   0   2   5    5.58    0.21
   0   2   5    5.68    0.21
   0  -2   5    5.57    0.20
   0   2   5    6.14    0.44
   0  -2  -5    5.70    0.38
   0   2   5    5.95    0.21
   0   2  -5    5.24    0.35
   0   2   5    5.75    0.40
   0   2   6  162.94    2.53
   0  -2   6  162.38    2.53
   0  -2   6  153.36    2.59
   0   2  -6  161.41    2.49
   0   2  -6  160.79    2.77
   0   2   6  170.54    2.54
   0   2   7  511.86    7.96
   0   2   7  536.52    7.98
   0  -2   7  530.31    7.97
   0   2  -7  538.46    8.00
   0   2   8   18.71    0.46
   0   2   8   17.48    0.47
   0  -2   8   17.66    0.45
   0   2  -8   17.84    0.48
   0   2   9    8.44    0.31
   0  -2   9    8.45    0.34
   0   2   9    8.49    0.35
   0  -2  -9    8.97    0.32
   0   2  10   22.70    0.55
   0   2  10   21.44    0.59
   0  -2 -10   22.89    0.56
   0  -2  10   22.34    0.58
   0   2  11   28.36    0.67
   0  -2  11   26.85    0.85
   0   2 -11   26.91    0.97
   0   2  11   28.99    0.74
   0  -2  11   29.39    0.71
   0   2  12   12.42    0.45
   0  -2  12   12.47    0.51
   0   2 -12   13.41    0.54
   0   2 -13    0.21    0.56
   0   2  13    0.36    0.38
   0   2  13    0.42    0.25
   0   2 -13    0.62    0.33
   0   2 -13    0.41    0.44
   0   2  14   37.03    0.87
   0   2  14   40.86    1.38
   0   2 -14   40.46    0.99
   0   2 -14   39.20    1.37
   0   2  14   39.60    1.18
   0  -2  14   35.79    1.20
   0   2  15    1.45    0.45
   0   2 -15    0.88    0.56
   0  -2  15    0.67    0.48
   0   2  15    1.06    0.54
   0   2 -16    0.44    0.51
   0   2  16    0.58    0.39
   0  -2  16    1.03    0.45
   0   2  16    0.84    0.50
   0   2 -17    0.60    0.42
   0   2  17    0.24    0.34
   0   2  17    0.07    0.41
   0  -2  17    0.07    0.37
   0   2  18    0.34    0.21
   0  -2 -18    0.28    0.31
   0  -2  18    0.23    0.25
   0   2  18   -0.05    0.25
   0   2 -18    0.02    0.31
   0  -2  18    0.07    0.27
   0  -3   0    0.47    0.24
   0   3   0    0.35    0.15
   0  -3   0    0.31    0.19
   0   3   0    0.31    0.14
   0   3   0    0.33    0.12
   0  -3   0    0.54    0.24
   0   3   0    0.36    0.12
   0  -3   0    0.74    0.23
   0  -3   0    0.32    0.21
   0   3   0    0.31    0.15
   0  -3  -1    4.16    0.30
   0   3   1    4.24    0.20
   0   3  -1    4.50    0.20
   0  -3  -1    5.55    0.33
   0  -3   1    4.85    0.35
   0   3  -1    4.57    0.19
   0   3   1    4.02    0.19
   0  -3   1    4.86    0.33
   0  -3  -1    5.40    0.34
   0   3   1    4.71    0.19
   0   3  -1    4.76    0.19
   0   3  -1    4.73    0.19
   0   3   1    4.06    0.19
   0  -3  -1    3.78    0.31
   0   3  -1    4.47    0.33
   0  -3  -1    4.43    0.33
   0  -3   1    3.57    0.36
   0   3  -1    4.35    0.19
   0   3   1    4.35    0.19
   0  -3  -2   17.77    0.55
   0  -3   2   17.92    0.56
   0   3  -2   17.30    0.35
   0   3   2   15.34    0.35
   0   3  -2   15.93    0.35
   0   3   2   14.64    0.36
   0   3   2   17.16    0.36
   0   3  -2   17.66    0.37
   0  -3  -2   17.70    0.56
   0  -3  -2   16.91    0.58
   0   3  -2   16.75    0.51
   0  -3   2   16.71    0.55
   0   3   2   16.99    0.36
   0   3   2   17.37    0.37
   0  -3   2   17.53    0.45
   0   3   3   37.68    0.67
   0  -3  -3   37.67    0.89
   0  -3   3   39.28    0.91
   0   3  -3   38.32    0.67
   0   3  -3   38.39    0.67
   0   3   3   38.96    0.67
   0   3   3   38.89    0.99
   0   3   3   38.20    0.67
   0   3  -3   40.21    0.68
   0  -3  -3   39.62    0.90
   0   3  -3   38.06    0.67
   0   3  -3   37.25    0.82
   0  -3  -3   38.23    0.96
   0  -3   3   37.44    0.88
   0   3   3   36.68    0.96
   0   3   3   37.93    0.69
   0  -3  -4  316.68    5.20
   0   3  -4  323.71    4.97
   0   3   4  322.89    4.97
   0  -3   4  334.70    5.21
   0   3   4  338.97    4.97
   0   3  -4  334.60    4.97
   0   3   4  330.74    4.97
   0   3  -4  338.35    4.97
   0  -3   4  327.73    5.22
   0   3  -4  322.81    4.99
   0   3   4  327.00    4.96
   0  -3  -4  302.84    5.34
   0  -3  -4  336.89    5.23
   0   3   4  330.30    5.00
   0   3  -5   41.47    0.70
   0   3   5   40.13    0.69
   0   3   5   39.87    0.72
   0   3   5   38.94    0.70
   0   3  -5   43.28    0.75
   0  -3   5   38.98    0.89
   0  -3  -5   38.66    0.89
   0   3  -5   41.67    0.70
   0  -3   5   40.07    0.89
   0   3   5   41.71    0.75
   0   3   6    4.72    0.25
   0   3   6    4.49    0.22
   0  -3   6    4.48    0.20
   0   3  -6    4.66    0.25
   0   3   7    7.17    0.32
   0   3  -7    8.24    0.32
   0  -3   7    7.51    0.26
   0   3   7    7.59    0.28
   0   3   8    1.96    0.24
   0  -3   8    2.31    0.21
   0   3  -8    1.95    0.26
   0   3   8    2.18    0.22
   0   3   9   10.53    0.40
   0   3   9   10.54    0.39
   0   3  -9   10.99    0.41
   0  -3   9   10.46    0.36
   0   3  10   10.17    0.40
   0   3 -10    9.47    0.66
   0   3  10   10.06    0.40
   0  -3  10    9.80    0.38
   0   3 -10   11.06    0.45
   0   3  11    1.82    0.30
   0   3 -11    1.97    0.52
   0   3 -11    2.11    0.34
   0   3  12   68.77    1.34
   0   3  12   66.53    1.85
   0   3 -12   67.69    1.78
   0   3  13   13.71    0.74
   0   3 -13   13.79    0.87
   0   3  13   14.96    0.89
   0   3  13   12.24    0.48
   0   3 -13   13.76    0.58
   0   3 -13   11.97    0.78
   0   3  14    6.92    0.72
   0  -3  14    5.32    0.61
   0   3 -14    5.59    0.59
   0   3  14    5.52    0.57
   0   3 -14    6.53    0.72
   0   3  15    1.56    0.55
   0  -3  15    1.63    0.49
   0   3 -15    1.42    0.57
   0   3  15    1.89    0.44
   0   3 -15    1.19    0.43
   0   3  16    0.27    0.45
   0   3 -16    0.82    0.49
   0   3  16   -0.23    0.36
   0   3  17    0.19    0.30
   0   3 -17   -0.01    0.39
   0   3  17   -0.09    0.38
   0   3 -17   -0.03    0.20
   0   3  17   -0.19    0.27
   0   3 -17    0.38    0.35
   0  -3  18    0.65    0.27
   0   3  18    0.47    0.17
   0   4   0  101.68    1.65
   0  -4   0  105.74    1.93
   0   4   0  100.43    1.65
   0   4   0  104.80    1.66
   0   4  -1   44.95    0.84
   0   4   1   47.65    0.84
   0  -4   1   50.77    1.08
   0   4  -1   45.30    0.83
   0   4  -1   48.14    0.84
   0   4   1   47.98    0.84
   0  -4  -1   48.62    1.08
   0  -4   1   46.98    0.99
   0  -4   1   44.81    1.12
   0   4  -2   29.34    0.58
   0   4   2   29.46    0.57
   0  -4   2   27.82    0.76
   0   4   2   28.36    0.57
   0   4  -2   28.36    0.57
   0  -4  -2   28.38    0.83
   0   4  -2   29.84    0.77
   0   4  -2   29.41    0.58
   0   4   2   29.14    0.58
   0   4  -3  503.61    7.43
   0   4   3  488.38    7.42
   0   4   3  476.43    7.43
   0   4  -3  502.03    7.42
   0   4  -3  480.67    7.40
   0   4  -3  474.39    7.65
   0   4  -3  507.43    7.43
   0   4   3  500.90    7.43
   0   4   4    0.63    0.17
   0   4   4    0.87    0.17
   0   4  -4    0.73    0.17
   0   4  -4    0.61    0.17
   0   4  -4    0.74    0.15
   0   4  -4    0.74    0.16
   0   4   4    0.99    0.21
   0   4  -5   55.65    0.97
   0   4   5   55.10    0.95
   0   4  -5   54.77    0.95
   0   4  -5   54.69    0.96
   0   4   5   57.10    1.01
   0   4   5   53.43    0.94
   0   4  -5   54.16    0.95
   0   4  -6   12.23    0.31
   0   4  -6   12.72    0.38
   0   4   6   12.80    0.41
   0   4   6   12.92    0.31
   0   4   7    1.19    0.26
   0   4  -7    1.17    0.22
   0   4   8    1.05    0.43
   0   4   8    0.94    0.26
   0   4  -8    0.75    0.23
   0   4   9    2.96    0.31
   0   4  -9    2.62    0.49
   0   4  -9    2.37    0.28
   0   4 -10   45.69    1.42
   0   4 -10   45.54    1.03
   0   4  11   30.86    0.78
   0   4  11   28.96    1.14
   0   4 -11   29.58    0.81
   0   4 -11   29.65    0.77
   0   4 -11   30.18    1.17
   0   4  12    0.79    0.49
   0   4 -12    0.15    0.56
   0   4  12    0.54    0.31
   0   4  12    0.08    0.55
   0   4 -12    0.12    0.33
   0   4 -12    0.38    0.30
   0   4 -12    0.43    0.56
   0  -4  13   -0.28    0.46
   0   4  13    0.33    0.45
   0   4 -13    0.02    0.54
   0   4  13   -0.34    0.55
   0   4 -13   -0.05    0.30
   0   4 -13    0.20    0.32
   0   4 -13    0.30    0.51
   0   4  14    1.84    0.57
   0   4  14    1.85    0.45
   0  -4  14    1.93    0.52
   0   4 -14    1.30    0.49
   0   4  15    0.64    0.49
   0   4  15    0.66    0.39
   0   4  15    0.55    0.37
   0   4  15    0.62    0.37
   0  -4  15    0.59    0.45
   0   4 -15    0.30    0.41
   0   4  16    0.68    0.42
   0   4 -16    0.12    0.24
   0   4  16    0.33    0.30
   0   4  16    0.12    0.33
   0   4 -16    0.15    0.32
   0  -4  16    0.12    0.39
   0  -4  17    1.05    0.34
   0   4  17    0.80    0.23
   0   4 -17    0.79    0.32
   0  -4 -18    0.20    0.19
   0  -4  18    0.05    0.17
   0   5   0    0.21    0.18
   0   5   0    0.19    0.17
   0   5   0    0.27    0.19
   0   5  -1   55.09    0.99
   0   5   1   54.63    0.99
   0   5   1   56.37    0.99
   0   5  -1   52.62    1.00
   0   5  -2   75.62    1.29
   0   5   2   76.46    1.29
   0   5  -2   74.52    1.29
   0   5   2   77.55    1.31
   0   5  -3    7.20    0.29
   0   5   3    7.38    0.29
   0   5   4   26.02    0.56
   0   5  -4   24.70    0.56
   0   5   4   23.65    0.54
   0   5  -4   24.50    0.54
   0   5  -5    2.44    0.20
   0   5   5    2.23    0.22
   0   5   5    2.01    0.19
   0   5  -5    2.13    0.21
   0   5   6    1.15    0.39
   0   5  -6    1.33    0.17
   0   5  -6    1.30    0.20
   0   5  -6    1.56    0.37
   0   5   6    1.20    0.17
   0   5   7    0.15    0.40
   0   5   7   -0.07    0.25
   0   5  -7   -0.13    0.38
   0   5  -7   -0.10    0.19
   0   5   8    6.38    0.60
   0   5   8    5.53    0.36
   0   5  -8    6.79    0.61
   0   5  -8    5.65    0.33
   0   5   9    0.75    0.48
   0   5   9    0.28    0.31
   0   5  -9    0.53    0.47
   0   5  -9    0.31    0.26
   0   5 -10   71.79    1.41
   0   5  10   73.40    1.44
   0   5  10   73.00    1.89
   0   5  11    6.45    0.63
   0   5  11    8.97    0.69
   0   5 -11    9.33    0.76
   0   5  11    5.77    0.49
   0   5  11    8.60    0.45
   0   5 -11   10.29    0.80
   0   5  12    4.30    0.56
   0   5 -12    4.38    0.64
   0   5  12    2.39    0.51
   0   5 -12    3.50    0.48
   0  -5  12    4.08    0.57
   0   5 -12    2.75    0.65
   0   5  13    3.14    0.50
   0   5 -13    3.20    0.59
   0   5 -13    2.52    0.42
   0   5  13    2.32    0.46
   0  -5  13    3.20    0.53
   0   5 -13    3.21    0.60
   0   5  14    1.51    0.51
   0   5  14    0.32    0.37
   0   5 -14    1.33    0.35
   0   5  14    1.36    0.41
   0   5 -14    1.47    0.51
   0  -5  14    1.31    0.44
   0   5 -14    1.59    0.48
   0   5 -15    0.93    0.29
   0   5  15    0.92    0.33
   0   5  15    0.79    0.32
   0   5 -15    0.37    0.23
   0   5  15    1.58    0.46
   0   5 -15    1.33    0.41
   0  -5  15    1.38    0.41
   0   5 -15    1.03    0.42
   0   5 -15    0.77    0.39
   0   5 -16    0.50    0.33
   0   5  16    0.29    0.34
   0   5 -16    0.26    0.18
   0   5 -16   -0.11    0.23
   0   5  16    0.63    0.23
   0   5  16   -0.05    0.22
   0  -5  16    0.13    0.30
   0   5  17    1.21    0.15
   0  -5 -17    1.39    0.26
   0  -5  17    1.04    0.23
   0   6   0    2.06    0.25
   0   6   0    1.97    0.24
   0   6   0    2.70    0.39
   0   6   1    1.75    0.25
   0   6  -1    1.27    0.24
   0   6  -1    1.46    0.23
   0   6   1    1.25    0.23
   0   6   1    2.04    0.39
   0   6   2   11.95    0.41
   0   6  -2   10.92    0.40
   0   6   2   11.47    0.39
   0   6  -2   10.54    0.38
   0   6  -3    2.81    0.25
   0   6   3    2.93    0.27
   0   6   3    2.52    0.24
   0   6  -3    2.51    0.25
   0   6   4    4.24    0.46
   0   6  -4    4.50    0.27
   0   6   4    4.70    0.29
   0   6  -4    3.85    0.42
   0   6  -4    4.09    0.28
   0   6   4    4.11    0.27
   0   6   5   21.90    0.85
   0   6   5   22.74    0.55
   0   6  -5   21.10    0.53
   0   6  -5   20.36    0.80
   0   6  -5   21.28    0.53
   0   6   5   21.24    0.52
   0   6   6   -0.10    0.42
   0   6  -6    0.22    0.18
   0   6   6    0.13    0.17
   0   6  -6   -0.12    0.40
   0   6   7    1.55    0.49
   0   6  -7    1.16    0.46
   0   6   8    3.09    0.58
   0   6  -8    2.84    0.53
   0   6   9   28.99    1.13
   0   6  -9   27.19    1.04
   0   6  -9   27.21    1.05
   0   6   9   20.47    0.81
   0   6   9   22.95    0.80
   0   6  -9   26.97    1.08
   0   6   9   28.97    1.04
   0   6  -9   28.84    1.12
   0   6  10    3.36    0.61
   0   6 -10    3.02    0.52
   0   6 -10    3.12    0.59
   0   6  10    2.11    0.37
   0   6  10    2.21    0.47
   0   6 -10    3.58    0.65
   0   6 -10    4.38    0.64
   0   6  10    4.45    0.58
   0   6  11    0.53    0.46
   0   6  11    0.52    0.46
   0   6 -11    0.28    0.43
   0   6  11    0.62    0.45
   0   6  11    0.02    0.38
   0   6 -11    0.47    0.55
   0   6  11   -0.15    0.53
   0   6 -11    0.03    0.52
   0   6  12   11.19    0.77
   0   6  12    6.49    0.41
   0   6 -12   10.99    0.74
   0   6 -12    9.03    0.62
   0   6  12    7.76    0.55
   0   6  12    6.23    0.55
   0  -6  12    9.38    0.58
   0   6 -12    9.21    0.65
   0   6  13    3.13    0.55
   0   6  13    2.05    0.42
   0   6 -13    1.72    0.40
   0   6 -13    1.72    0.32
   0   6  13    1.77    0.38
   0   6 -13    2.84    0.51
   0   6 -13    2.11    0.42
   0  -6  13    2.99    0.42
   0   6 -13    2.59    0.52
   0   6  14    0.63    0.29
   0   6  14    0.52    0.32
   0   6 -14    0.23    0.25
   0   6 -14    0.43    0.32
   0   6 -14    0.94    0.40
   0   6 -14    0.23    0.22
   0  -6  14    0.35    0.32
   0   6 -14    0.91    0.41
   0   6 -15    1.30    0.34
   0  -6  15    0.82    0.28
   0   6  15    0.58    0.22
   0   6 -15    0.72    0.26
   0   6 -15    0.77    0.21
   0   6  15    0.92    0.26
   0  -6 -16    0.12    0.19
   0   6  16   -0.08    0.14
   0   6 -16    0.10    0.13
   0   7   0   -0.17    0.25
   0   7   0    0.29    0.25
   0   7   1   -0.23    0.24
   0   7  -1    0.01    0.24
   0   7  -1   -0.09    0.24
   0   7   1   -0.08    0.24
   0   7   2   16.93    0.50
   0   7  -2   16.63    0.51
   0   7  -2   18.08    0.52
   0   7   2   17.39    0.53
   0   7  -3    0.55    0.24
   0   7   3    0.63    0.23
   0   7   3    0.34    0.24
   0   7  -3    0.80    0.25
   0   7   4   -0.16    0.22
   0   7  -4   -0.19    0.22
   0   7  -4    0.36    0.22
   0   7   4    0.03    0.23
   0   7  -5    6.04    0.31
   0   7   5    6.46    0.30
   0   7  -5    6.78    0.32
   0   7   5    6.62    0.33
   0   7  -5    6.34    0.51
   0   7  -6    2.64    0.49
   0   7   6    2.34    0.47
   0   7  -6    2.39    0.47
   0   7   6    2.02    0.52
   0   7  -6    2.59    0.56
   0   7  -6    1.43    0.46
   0   7   6    1.22    0.49
   0   7  -7    0.14    0.28
   0   7   7    0.52    0.45
   0   7   7    1.06    0.48
   0   7  -7    0.45    0.49
   0   7  -7    0.59    0.43
   0   7  -7    0.77    0.45
   0   7   7    0.03    0.41
   0   7  -7    0.05    0.47
   0   7  -7    0.57    0.51
   0   7   7    0.41    0.53
   0   7   7    1.13    0.48
   0   7   8    1.54    0.50
   0   7   8    0.82    0.55
   0   7   8    0.88    0.42
   0   7  -8    0.67    0.51
   0   7  -8    0.60    0.49
   0   7   8   -0.56    0.44
   0   7  -8    0.63    0.42
   0   7  -8    0.31    0.49
   0   7   8   -0.05    0.46
   0   7  -8    0.41    0.25
   0   7   8    0.96    0.48
   0   7   8    2.14    0.58
   0   7  -8    1.03    0.49
   0   7   9    6.09    0.70
   0   7   9    4.60    0.48
   0   7  -9    6.22    0.64
   0   7   9    5.16    0.47
   0   7  -9    5.85    0.63
   0   7   9    4.04    0.53
   0   7  -9    5.42    0.61
   0   7 -10    2.33    0.56
   0   7  10    1.54    0.32
   0   7  10    0.67    0.37
   0   7 -10    1.79    0.51
   0   7 -10    1.22    0.39
   0   7  10    1.27    0.45
   0   7  10    1.80    0.58
   0   7 -10    1.52    0.52
   0   7 -11    0.36    0.42
   0   7 -11    0.06    0.33
   0   7  11    0.32    0.40
   0   7 -11    0.35    0.47
   0   7  11    0.47    0.30
   0   7 -11    0.77    0.51
   0   7  12    0.74    0.31
   0   7 -12    0.29    0.32
   0   7 -12    0.16    0.38
   0   7  12    0.01    0.34
   0   7 -12    0.11    0.39
   0   7 -12    0.46    0.45
   0   7  12    0.61    0.23
   0   7  13    0.25    0.29
   0   7  13    0.59    0.25
   0   7 -13    0.16    0.25
   0   7 -13    0.26    0.33
   0   7 -13    0.74    0.36
   0   7 -13    0.37    0.37
   0   7  13   -0.31    0.15
   0   7  14    0.22    0.23
   0   7  14   -0.01    0.18
   0   7 -14   -0.20    0.28
   0   7 -14    0.35    0.21
   0   7 -14    0.19    0.29
   0   7  15    0.09    0.11
   0   7 -15    0.18    0.13
   0   8   0    5.74    0.66
   0   8   0   10.08    1.34
   0   8   0    3.78    0.30
   0   8   0    3.59    0.45
   0   8   0    2.13    0.35
   0   8   0    4.68    0.62
   0   8   0    4.49    0.32
   0   8   0    7.27    0.89
   0   8   0    1.16    0.24
   0   8   0    4.71    0.57
   0   8   0    6.34    0.74
   0   8  -1    1.69    0.64
   0   8   1    1.13    0.63
   0   8   1    0.94    0.26
   0   8   1    1.69    0.66
   0   8   1    2.01    0.53
   0   8  -1    1.46    0.47
   0   8   1    1.28    0.42
   0   8   1    2.14    1.10
   0   8   1    0.94    0.26
   0   8  -1    1.06    0.27
   0   8  -1    2.26    0.58
   0   8   1    1.89    0.56
   0   8   1    1.05    0.55
   0   8   1    2.31    0.86
   0   8   1    1.26    0.28
   0   8  -1    1.55    0.28
   0   8  -1    1.19    0.81
   0   8  -1    0.53    0.51
   0   8   1    1.89    0.83
   0   8  -2    0.82    0.46
   0   8  -2    1.31    0.50
   0   8   2    1.77    0.61
   0   8   2    0.74    0.30
   0   8   2    1.36    0.52
   0   8  -2    1.05    0.45
   0   8  -2    0.61    0.27
   0   8   2    1.57    0.45
   0   8   2    1.10    0.56
   0   8  -2    0.70    0.55
   0   8   2    0.80    0.27
   0   8   2    2.27    1.11
   0   8   2    1.16    0.38
   0   8  -2    1.79    0.85
   0   8   2    1.49    0.83
   0   8  -2    0.19    0.51
   0   8   2    0.85    0.28
   0   8  -2    0.97    0.28
   0   8   2    1.47    0.81
   0   8   3    1.02    1.04
   0   8   3    0.02    0.36
   0   8  -3    0.24    0.24
   0   8   3    0.28    0.24
   0   8   3    0.54    0.41
   0   8  -3    0.71    0.47
   0   8   3    0.28    0.32
   0   8   3    0.79    0.58
   0   8  -3    0.85    0.49
   0   8   3    0.33    0.38
   0   8   3    0.49    0.25
   0   8   3    0.56    0.85
   0   8  -3    0.55    0.25
   0   8   3    0.80    0.80
   0   8   4    1.96    0.41
   0   8   4    2.59    0.26
   0   8  -4    1.56    0.49
   0   8  -4    2.48    0.26
   0   8  -4    2.84    0.63
   0   8  -4    1.55    0.40
   0   8   4    2.62    0.45
   0   8  -4    1.86    0.50
   0   8   4    1.26    0.36
   0   8  -4    5.29    0.86
   0   8   4    5.38    0.87
   0   8   4    5.69    1.01
   0   8  -4    2.66    0.27
   0   8   4    2.46    0.27
   0   8   4    3.60    0.88
   0   8   5    1.66    0.24
   0   8   5    4.04    0.96
   0   8  -5    1.05    0.23
   0   8  -5    2.42    0.60
   0   8   5    0.99    0.39
   0   8   5    2.13    0.25
   0   8  -5    0.69    0.46
   0   8  -5    1.69    0.24
   0   8   5    0.54    0.36
   0   8  -5    0.55    0.34
   0   8   5    0.27    0.42
   0   8   5    3.34    0.69
   0   8  -5    0.83    0.47
   0   8  -5    0.50    0.56
   0   8   6   -0.50    0.46
   0   8  -6    0.85    0.48
   0   8   6    0.48    0.37
   0   8  -6    0.50    0.55
   0   8   6    0.10    0.37
   0   8  -6    0.39    0.43
   0   8  -6    0.17    0.29
   0   8   6    0.75    0.44
   0   8   6    0.69    0.57
   0   8   6    0.47    0.83
   0   8  -7    0.76    0.36
   0   8  -7    1.39    0.48
   0   8   7    0.06    0.42
   0   8  -7    1.16    0.45
   0   8   7    1.35    0.44
   0   8   7    0.24    0.38
   0   8  -7    1.21    0.57
   0   8   7    1.14    0.58
   0   8   7    1.06    0.86
   0   8   8   -0.22    0.37
   0   8  -8    0.57    0.48
   0   8   8    0.76    0.34
   0   8  -8   -0.08    0.52
   0   8  -8    0.17    0.41
   0   8   8    0.15    0.37
   0   8   8    0.80    0.42
   0   8  -8    0.55    0.37
   0   8   9    0.28    0.30
   0   8  -9    0.36    0.48
   0   8   9    0.28    0.31
   0   8   9    0.01    0.33
   0   8   9    0.43    0.38
   0   8  -9    0.32    0.49
   0   8  -9   -0.12    0.36
   0   8  -9    0.20    0.38
   0   8 -10    0.32    0.38
   0   8  10    0.26    0.30
   0   8 -10    0.46    0.48
   0   8  10    0.40    0.25
   0   8 -10    0.86    0.47
   0   8 -11    0.66    0.42
   0   8  11   -0.12    0.60
   0   8 -11   -0.05    0.39
   0   8  11    0.35    0.19
   0   8  12    0.20    0.24
   0   8 -12   -0.01    0.35
   0   8 -12    0.04    0.26
   0   8  12   -0.08    0.12
   0   8 -12    0.23    0.35
   0   8 -13    0.22    0.21
   0   8 -13   -0.15    0.27
   0   8  13   -0.44    0.39
   0   9   0    0.52    1.18
   0   9   0    2.21    0.66
   0   9   0   26.87    0.42
   0   9   0   -0.18    0.85
   0   9   0   -0.66    0.67
   0   9   0   20.28    0.34
   0   9   1    7.59    0.83
   0   9   1    6.21    0.38
   0   9  -1    6.57    0.70
   0   9  -1    8.54    0.85
   0   9  -1    5.83    0.67
   0   9  -1    9.84    1.08
   0   9   1   10.31    1.10
   0   9   1   14.26    1.17
   0   9   1   10.68    1.42
   0   9  -1    7.71    0.79
   0   9   1   17.88    0.45
   0   9   1    2.26    0.55
   0   9   1    8.53    0.78
   0   9   2    1.22    0.21
   0   9  -2    1.65    0.46
   0   9   2    3.44    0.95
   0   9   2    5.16    0.92
   0   9   2   -0.33    0.25
   0   9   2    4.90    1.25
   0   9   2    9.65    0.28
   0   9   2    0.43    0.41
   0   9  -2    4.11    1.23
   0   9   3    6.93    0.73
   0   9   3    1.73    0.22
   0   9  -3    9.24    1.32
   0   9   3    7.45    0.29
   0   9   3    2.08    0.45
   0   9   3   10.63    1.16
   0   9   3    2.18    0.29
   0   9   4    3.11    0.69
   0   9  -4    1.24    0.61
   0   9   4    0.79    0.23
   0   9   4    2.02    0.81
   0   9  -4    3.65    0.88
   0   9   4    2.33    0.96
   0   9   4    0.55    0.79
   0   9   4    0.68    0.26
   0   9  -4   -0.27    1.11
   0   9   4    4.89    0.25
   0   9  -4    0.67    0.43
   0   9   4   -0.25    0.39
   0   9   5    0.22    0.23
   0   9  -5    1.16    0.61
   0   9   5    3.46    0.81
   0   9  -5    4.07    0.84
   0   9   5    2.28    0.61
   0   9   5    1.23    0.78
   0   9  -5    0.52    1.10
   0   9  -5    1.24    0.46
   0   9   5    0.06    0.37
   0   9   5    0.53    0.25
   0   9   6    0.36    0.24
   0   9  -6    0.17    0.41
   0   9  -6   -0.14    0.55
   0   9   6    0.84    0.58
   0   9   6    0.12    0.78
   0   9   6    0.59    0.25
   0   9  -6    0.82    0.45
   0   9  -6   -0.04    0.97
   0   9  -7    0.14    0.37
   0   9  -7    0.58    0.57
   0   9   7    0.01    0.23
   0   9   7   -0.38    0.76
   0   9   7    0.97    0.24
   0   9  -7    0.18    0.43
   0   9   7    0.06    0.30
   0   9  -8    0.21    0.38
   0   9  -8    0.69    0.51
   0   9   8   -0.72    0.34
   0   9   8    0.45    0.23
   0   9   8    0.44    0.68
   0   9  -8    0.03    0.84
   0   9  -8    0.75    0.44
   0   9   9    1.91    0.23
   0   9  -9    3.31    0.41
   0   9   9    1.44    0.32
   0   9  -9    5.27    0.60
   0   9   9    7.47    0.75
   0   9  -9    4.07    0.48
   0   9   9    0.74    0.18
   0   9  10    0.37    0.16
   0   9 -10   -0.12    0.40
   0   9  10   -0.63    0.53
   0   9 -10    0.43    0.35
   0   9  10   -0.08    0.12
   0   9 -11    0.05    0.32
   0   9  11    0.17    0.11
   0   9  11    0.49    0.39
   0   9 -11   -0.04    0.16
   0   9  11    0.70    0.07
   0   9  12    0.18    0.05
   0  10   0    3.86    0.89
   0  10   0    1.94    0.82
   0  10   0    1.64    0.54
   0  10  -1    0.07    0.33
   0  10  -1    1.80    0.86
   0  10   1    2.44    0.87
   0  10  -1    0.60    0.82
   0  10   1   -0.12    0.50
   0  10   1    0.07    0.78
   0  10  -1    0.14    0.56
   0  10   1    0.38    0.24
   0  10   2    8.59    0.73
   0  10  -2   14.75    1.09
   0  10   2   14.98    1.06
   0  10   2    8.56    0.76
   0  10   2   22.72    0.31
   0  10   2   23.13    1.49
   0  10   2    2.59    0.42
   0  10  -2   13.54    1.33
   0  10   2   13.64    1.11
   0  10  -3    2.80    0.90
   0  10   3    1.54    0.57
   0  10   3    1.11    0.85
   0  10   3    0.34    0.32
   0  10  -3    1.85    1.01
   0  10  -4    8.16    0.94
   0  10   4    7.33    0.89
   0  10  -4   -0.42    0.56
   0  10   4    6.55    0.14
   0  10   4    0.96    0.26
   0  10  -4    0.28    0.91
   0  10   4    0.91    0.12
   0  10  -5   -0.20    0.51
   0  10   5    2.85    0.12
   0  10  -5    0.16    0.89
   0  10   5    2.20    0.26
   0  10   5    0.73    0.13
   0  10   6    1.59    0.11
   0  10  -6    0.78    0.50
   0  10   6    0.47    0.11
   0  10  -6   -0.22    0.83
   0  10  -7   -0.11    0.45
   0  10   7    1.04    0.11
   0  10  -7    0.11    0.68
   0  10   7    0.89    0.09
   0  10  -8    0.22    0.36
   0  10   8    0.00    0.08
   0  10   9    0.02    0.05
   0  10  -9   -0.14    0.31
   0  11  -1    2.00    0.66
   0  11  -1    1.59    0.44
   0  11  -2    4.09    0.64
   0  11  -2    3.02    0.48
   0  11  -3    1.37    0.54
   0  11  -4    0.92    0.43
  -1   0  19    1.80    0.26
  -1   0  19    1.83    0.27
  -1   0  18    0.04    0.32
   1   0 -18    0.04    0.33
  -1   0  17    2.35    0.43
   1   0 -17    2.40    0.47
   1   0 -17    2.38    0.41
  -1   0  16    0.03    0.38
   1   0 -16    0.15    0.48
  -1   0  15   12.73    0.71
   1   0 -15   14.76    0.86
  -1   0  14    0.34    0.23
   1   0 -14   -0.10    0.51
  -1   0  14   -0.36    0.43
  -1   0  14   -0.07    0.30
   1   0 -14    0.30    0.30
  -1   0  13    8.51    0.36
   1   0 -13    8.05    0.44
  -1   0  13    7.93    0.45
  -1   0  12    0.22    0.27
   1   0 -12    0.02    0.26
  -1   0  11   22.72    0.62
  -1   0  10    0.20    0.23
   1   0  -9   86.50    1.54
  -1   0   9   88.63    1.54
  -1   0   8   -0.16    0.20
   1   0  -8   -0.04    0.20
  -1   0   7  587.36    8.83
  -1   0   7  592.72    9.03
   1   0  -7  585.43    8.84
  -1   0   6    0.10    0.15
   1   0  -6    0.20    0.22
  -1   0   6    0.05    0.24
   1   0  -6    0.13    0.16
  -1   0   5  140.61    2.16
   1   0  -5  134.79    2.10
   1   0  -5  145.00    2.21
  -1   0   5  149.49    2.29
   1   0  -5  141.28    2.16
  -1   0   4    0.06    0.22
   1   0  -4    0.01    0.20
  -1   0   3   11.53    0.31
   1   0  -2   -0.01    0.12
  -1   0   1  225.33    3.42
   1   0  -1  226.46    3.42
  -1   0   0    0.00    0.09
   1   0   1  415.92    6.20
  -1   0  -1  417.98    6.26
   1   0   2    4.13    0.25
   1   0   3 6503.74   96.33
   1   0   4   -0.08    0.12
  -1   0  -4    0.00    0.13
   1   0   4    0.22    0.26
  -1   0  -5  414.98    6.25
   1   0   5  416.07    6.25
   1   0   5  416.21    6.40
  -1   0  -6    0.02    0.16
   1   0   6   -0.01    0.16
   1   0   6   -0.15    0.30
  -1   0  -7  206.66    3.24
   1   0   7  209.46    3.24
   1   0   8   -0.08    0.19
  -1   0  -8   -0.08    0.19
   1   0   9   29.24    0.70
  -1   0  -9   33.51    0.70
  -1   0 -10   -0.09    0.22
   1   0  10    0.09    0.25
  -1   0 -11   12.65    0.47
  -1   0 -12    0.03    0.27
   1   0  13    1.56    0.23
  -1   0 -13    1.43    0.31
  -1   0 -13    1.45    0.52
   1   0  13    1.19    0.48
   1   0  14    0.16    0.23
  -1   0 -14    0.43    0.49
   1   0  14    0.75    0.48
  -1   0 -14    0.25    0.31
   1   0  15    2.80    0.52
  -1   0 -15    2.40    0.52
   1   0  16   -0.08    0.40
  -1   0 -16    0.22    0.45
  -1   0 -16    0.26    0.41
  -1   0 -17    1.11    0.39
   1   0  17    1.33    0.43
   1   0  17    1.20    0.35
   1   0  17    1.45    0.46
   1   0  17    0.13    0.23
   1   0  18    0.01    0.24
   1   0  18    0.37    0.32
  -1   1  19    1.28    0.24
  -1  -1  19    1.66    0.25
   1   1 -19    0.98    0.22
  -1  -1  19    1.36    0.27
  -1   1  19    0.84    0.16
  -1  -1  18    1.25    0.31
  -1   1  18    2.63    0.37
   1   1 -18    2.14    0.40
  -1  -1  18    3.20    0.38
   1  -1 -18    1.96    0.37
   1   1 -17    0.13    0.44
   1  -1 -17    0.47    0.39
  -1   1  17    0.54    0.40
  -1   1  17    0.16    0.39
  -1  -1  17   -0.34    0.38
  -1   1  16    0.07    0.40
   1   1 -16    0.15    0.26
  -1   1  16   -0.14    0.46
   1  -1 -16    0.21    0.44
  -1  -1  16    0.07    0.42
   1   1 -16   -0.22    0.50
  -1   1  15   22.85    0.99
  -1  -1  15   20.86    0.90
   1  -1 -15   21.16    0.96
   1   1 -15   21.55    1.05
  -1   1  14    0.92    0.27
   1  -1 -14    0.79    0.49
   1   1 -14    1.30    0.57
   1   1 -14    0.61    0.32
   1  -1 -14    1.00    0.31
  -1  -1  14    1.09    0.32
  -1   1  13    0.83    0.25
   1   1 -13    0.83    0.31
  -1  -1  13    0.64    0.31
   1  -1 -13    0.84    0.28
  -1   1  13    0.65    0.32
  -1   1  12   12.51    0.41
  -1   1  12   12.29    0.49
   1   1 -12   13.26    0.50
   1  -1 -12   13.97    0.48
  -1  -1  12   11.87    0.48
  -1   1  11   15.25    0.44
  -1   1  11   15.18    0.50
  -1  -1  11   15.18    0.50
  -1  -1  10   63.78    1.19
  -1   1  10   61.80    1.20
   1  -1  -9  199.40    3.20
  -1   1   9  208.28    3.23
  -1  -1   9  199.39    3.21
  -1  -1   9  205.22    3.22
   1  -1  -8   70.13    1.21
   1   1  -8   71.23    1.24
  -1  -1   8   70.84    1.22
  -1   1   8   68.49    1.23
  -1   1   7  421.88    6.74
   1  -1  -7  418.74    6.60
  -1  -1   7  437.61    6.46
   1   1  -7  426.16    6.48
   1  -1  -7  422.92    6.45
  -1   1   6  335.69    5.16
   1  -1  -6  345.49    5.06
   1   1  -6  345.62    4.92
   1  -1  -6  332.09    4.89
  -1  -1   6  337.08    4.90
   1  -1  -5   24.97    0.60
  -1   1   5   23.88    0.65
  -1  -1   5   25.01    0.46
  -1   1   5   22.82    0.48
   1  -1  -5   24.33    0.46
  -1   1   4  395.05    5.83
  -1   1   4  380.94    5.93
  -1   1   4  376.47    5.76
   1   1  -4  387.79    5.82
  -1   1   3  442.58    6.61
  -1   1   3  427.47    6.69
   1   1  -3  439.22    6.61
  -1   1   2 1721.24   25.52
   1   1  -2 1732.98   25.52
   1  -1  -2 1683.28   25.60
   1   1  -1 1658.98   24.54
  -1  -1   1 1658.46   24.52
   1  -1  -1 1632.25   24.66
  -1   1   0 1139.85   16.97
   1   1   0 1130.81   17.00
  -1  -1   0 1149.50   16.95
  -1   1  -1  263.89    4.06
   1  -1   1  275.62    4.08
  -1  -1  -1  264.94    4.08
   1   1   1  259.54    4.06
  -1  -1  -1  267.44    4.04
  -1   1  -2    7.10    0.25
   1  -1   2    7.74    0.29
  -1   1  -2    7.57    0.31
   1   1   2    7.26    0.29
   1   1   2    7.18    0.27
  -1  -1  -2    6.51    0.28
  -1   1  -3  166.69    2.64
   1   1   3  171.03    2.64
  -1   1  -3  164.98    2.72
  -1   1  -4  132.47    2.04
   1   1   4  126.40    2.03
   1  -1   4  133.54    2.02
  -1   1  -4  132.28    2.21
   1   1   4  131.45    2.19
  -1   1  -5   91.54    1.50
   1  -1   5   95.12    1.49
  -1  -1  -5   94.63    1.48
   1   1   5   96.30    1.50
  -1   1  -5   95.05    1.71
   1   1   5   98.13    1.68
   1  -1   5   92.95    1.60
  -1   1  -6  243.27    3.85
   1  -1   6  252.17    3.84
  -1  -1  -6  247.86    3.82
   1   1   6  257.21    3.84
  -1   1  -6  246.70    4.10
   1  -1   6  253.83    3.98
   1   1   7  490.99    7.58
  -1   1  -7  495.65    7.59
   1  -1   7  503.37    7.58
  -1  -1  -7  512.11    7.56
   1   1   8    5.87    0.29
   1  -1   8    5.73    0.28
  -1   1  -8    6.50    0.29
  -1   1  -9   10.57    0.38
  -1  -1  -9    9.69    0.36
   1  -1   9    9.70    0.38
  -1  -1 -10   40.45    0.87
  -1   1 -10   42.24    0.89
   1  -1  10   39.85    0.87
   1   1  10   39.94    1.11
   1   1  10   42.16    0.80
   1  -1  10   40.78    1.05
   1   1  11   12.31    0.38
  -1  -1 -11   12.15    0.45
  -1   1 -11   11.17    0.48
   1   1  12    1.02    0.22
  -1   1 -12    0.91    0.30
  -1  -1 -12    0.91    0.28
   1   1  13    2.37    0.26
  -1   1 -13    2.39    0.36
   1   1  13    1.89    0.47
  -1   1 -13    2.75    0.59
   1  -1  13    1.81    0.51
  -1   1 -14    0.87    0.51
   1   1  14    0.29    0.24
   1  -1  14    0.69    0.23
  -1   1 -14    0.34    0.51
  -1   1 -14    0.77    0.33
  -1   1 -14    0.77    0.32
   1   1  14    0.18    0.41
   1  -1  14    0.97    0.50
   1   1  15    4.50    0.49
  -1   1 -15    3.94    0.60
   1   1  15    3.99    0.49
   1  -1  15    4.08    0.56
  -1   1 -15    4.55    0.58
   1   1  16   -0.06    0.36
  -1   1 -16    0.62    0.46
   1   1  16    0.21    0.47
   1  -1  16    0.14    0.43
  -1   1 -16    0.74    0.43
   1  -1  17    2.66    0.35
  -1   1 -17    2.97    0.42
   1   1  17    2.17    0.37
   1   1  17    1.75    0.43
  -1  -1 -17    2.03    0.44
   1  -1  17    2.35    0.41
   1   1  17    2.11    0.44
   1  -1  18    0.24    0.23
   1   1  18    0.16    0.23
  -1  -1 -18    0.16    0.30
   1  -1  18    0.18    0.33
   1  -1  18    0.10    0.19
   1   1  18    0.39    0.29
  -1   2  19    4.98    0.26
  -1  -2  19    5.52    0.28
   1  -2 -19    0.13    0.12
  -1  -2  19   -0.03    0.10
  -1  -2  19    5.02    0.30
  -1   2  18    0.43    0.30
   1   2 -18    0.36    0.36
  -1  -2  18    0.51    0.31
   1  -2 -18    0.82    0.33
   1   2 -17    0.51    0.46
  -1   2  17   -0.02    0.38
  -1   2  17    0.53    0.41
  -1  -2  17    0.20    0.38
   1   2 -17    0.64    0.42
   1   2 -16    2.99    0.58
  -1   2  16    3.44    0.51
  -1   2  16    3.04    0.54
  -1  -2  16    3.58    0.52
  -1   2  15    2.15    0.49
  -1   2  15    2.29    0.57
   1   2 -15    2.66    0.63
  -1  -2  15    2.01    0.50
  -1   2  14    2.45    0.47
  -1   2  14    2.39    0.31
  -1   2  14    3.11    0.60
   1   2 -14    2.68    0.38
   1   2 -14    1.69    0.59
  -1   2  13   11.33    0.46
  -1   2  13   12.12    0.82
  -1   2  13   11.38    0.51
  -1  -2  13   11.78    0.49
   1   2 -13   11.67    0.53
   1   2 -13   11.92    0.71
   1   2 -13   11.50    0.83
  -1   2  12   98.57    1.81
   1   2 -12   97.20    2.20
  -1  -2  12  105.21    1.85
  -1   2  12  106.22    1.87
  -1   2  11   96.29    1.70
  -1   2  11  100.48    1.75
  -1  -2  11   98.46    1.72
  -1   2  10   13.38    0.43
   1   2 -10   13.56    0.64
  -1   2  10   14.13    0.46
  -1  -2  10   13.83    0.45
  -1   2   9    3.03    0.25
  -1   2   9    3.25    0.26
  -1   2   9    3.21    0.27
  -1  -2   9    3.62    0.27
   1  -2  -8   81.86    1.39
  -1   2   8   82.93    1.42
  -1  -2   8   84.43    1.41
  -1  -2   8   80.94    1.40
  -1   2   8   84.28    1.44
  -1   2   8   84.84    1.42
   1   2  -7    9.68    0.33
   1  -2  -7    9.24    0.28
  -1   2   7    9.39    0.33
  -1  -2   7    9.13    0.30
  -1   2   7   10.19    0.31
   1   2  -7   10.00    0.46
  -1   2   7   10.10    0.31
   1  -2  -6   23.55    0.45
   1   2  -6   22.18    0.50
  -1  -2   6   23.48    0.55
   1  -2  -6   23.31    0.55
  -1  -2   6   22.00    0.46
  -1   2   6   22.26    0.49
   1   2  -6   23.48    0.62
   1   2  -5   13.97    0.34
  -1   2   5   14.39    0.59
  -1  -2   5   13.99    0.32
  -1  -2   5   15.08    0.44
  -1   2   5   13.68    0.34
  -1  -2   5   13.53    0.31
   1   2  -5   13.23    0.42
   1   2  -4   49.07    0.85
   1   2  -4   52.28    0.92
   1  -2  -4   49.34    1.16
  -1   2   4   49.69    0.84
  -1  -2   4   51.78    0.82
  -1   2   4   51.26    1.12
  -1   2   3 1159.97   17.20
   1  -2  -3 1168.85   17.33
  -1  -2   3 1157.90   17.15
  -1   2   2  166.97    2.71
  -1   2   2  165.86    2.73
  -1   2   2  165.87    2.54
  -1  -2   2  164.19    2.56
   1  -2  -2  172.81    2.79
  -1  -2   2  161.75    2.67
   1   2  -2  169.19    2.55
  -1   2   1  447.88    6.95
  -1  -2   1  442.72    6.90
   1  -2  -1  463.42    6.96
  -1   2   1  456.45    6.92
  -1   2   0 1116.91   16.82
   1  -2   0 1115.13   16.77
  -1  -2   0 1114.37   16.72
  -1   2   0 1130.15   16.83
   1   2   0 1128.24   16.82
   1   2   0 1128.37   16.77
  -1   2  -1  196.25    3.12
   1  -2   1  191.53    3.08
  -1  -2  -1  191.39    3.13
   1  -2   1  198.52    3.06
  -1  -2  -1  196.47    3.08
  -1   2  -1  195.35    3.12
   1   2   1  190.65    3.10
  -1   2  -2  875.53   13.37
   1  -2   2  902.39   13.34
  -1  -2  -2  900.31   13.39
  -1  -2  -2  901.54   13.33
   1   2   2  873.66   13.39
  -1  -2  -2  870.29   13.33
   1   2   3  488.52    7.29
  -1   2  -3  475.43    7.50
   1   2   3  487.07    7.56
  -1   2  -3  491.32    7.32
  -1  -2  -3  491.84    7.46
  -1  -2  -4  310.90    4.90
   1   2   4  319.21    4.75
   1   2   4  321.52    5.04
  -1   2  -4  316.97    4.99
   1  -2   4  317.45    4.74
  -1   2  -4  309.05    4.78
   1   2   4  312.51    4.76
  -1   2  -4  313.88    4.75
  -1  -2  -4  316.70    4.94
  -1  -2  -5  140.93    2.44
   1  -2   5  146.74    2.45
  -1   2  -5  148.38    2.36
  -1  -2  -5  148.87    2.31
   1  -2   5  152.10    2.33
   1   2   5  148.50    2.34
  -1   2  -5  155.06    2.33
   1   2   5  152.62    2.64
   1   2   5  155.64    2.33
  -1   2  -5  143.91    2.60
  -1   2  -6  482.38    7.19
   1   2   6  474.94    7.17
   1  -2   6  474.47    7.15
  -1  -2  -6  476.04    7.13
  -1   2  -6  481.02    7.14
   1  -2   6  478.46    7.29
   1   2   6  459.74    7.14
   1   2   7    3.64    0.25
  -1  -2  -7    4.41    0.21
   1  -2   7    4.32    0.24
   1   2   7    3.96    0.22
  -1  -2  -8   30.45    0.63
   1   2   8   31.15    0.67
   1  -2   8   30.26    0.66
  -1   2  -8   31.92    0.63
   1   2   8   31.20    0.63
   1   2   9    7.02    0.29
   1   2   9    6.55    0.34
   1  -2   9    7.24    0.34
   1   2  10    2.21    0.23
   1  -2  10    2.93    0.36
   1   2  10    2.36    0.45
  -1   2 -10    2.24    0.30
   1   2  11    2.55    0.26
   1  -2  11    2.23    0.40
  -1   2 -11    1.60    0.43
  -1   2 -11    2.57    0.33
   1   2  12   27.64    0.67
  -1   2 -12   29.93    0.80
  -1   2 -13    0.48    0.42
   1   2  13    0.27    0.24
  -1   2 -13    0.34    0.56
   1   2  13    0.09    0.39
  -1   2 -13    0.11    0.32
  -1   2 -13    0.58    0.44
  -1   2 -14    1.50    0.60
   1   2  14    0.81    0.40
  -1   2 -14    1.30    0.47
  -1   2 -14    1.07    0.34
   1  -2  14    1.62    0.50
  -1   2 -15    1.69    0.43
  -1   2 -15    2.55    0.59
   1   2  15    1.87    0.44
   1   2  15    2.32    0.57
   1  -2  15    1.82    0.50
  -1   2 -16   -0.02    0.44
   1   2  16   -0.01    0.36
   1  -2  16    0.50    0.43
   1   2  16    0.28    0.42
   1   2  16    0.57    0.47
   1   2  17    0.23    0.25
  -1  -2 -17    0.72    0.38
   1  -2  17    0.20    0.36
   1   2  17    0.05    0.39
  -1   2 -17    0.35    0.38
   1   2  17    0.27    0.30
   1   2  18    1.49    0.21
   1  -2  18    1.86    0.24
   1  -2  18    1.71    0.31
   1  -2  18    1.61    0.29
  -1  -2 -18    1.83    0.32
   1   3 -18    0.55    0.33
  -1   3  18    0.62    0.27
  -1  -3  18    0.36    0.28
  -1   3  18    0.43    0.22
   1   3 -18    0.33    0.16
   1   3 -17    0.75    0.45
  -1   3  17    0.29    0.34
  -1   3  17   -0.11    0.29
   1   3 -17    0.47    0.38
  -1   3  17    0.58    0.39
   1   3 -16    0.43    0.49
  -1   3  16    0.27    0.40
  -1   3  16    0.31    0.46
  -1   3  15   11.17    0.68
   1   3 -15    9.47    0.62
  -1   3  15   10.56    0.77
  -1   3  14    3.54    0.53
   1   3 -14    3.96    0.39
   1   3 -14    3.21    0.53
  -1   3  14    4.58    0.66
  -1   3  13   51.80    1.45
  -1   3  13   51.90    1.58
  -1   3  13   52.54    1.11
   1   3 -13   48.77    1.49
   1   3 -13   52.53    1.19
  -1   3  12  171.69    3.45
  -1   3  12  172.25    2.92
   1   3 -12  170.00    3.38
  -1   3  12  176.75    2.93
   1   3 -12  178.83    3.00
  -1   3  11   10.72    0.45
  -1   3  11    9.71    0.71
   1   3 -11    9.72    0.70
  -1   3  11   10.88    0.44
   1   3 -11   10.68    0.47
  -1  -3  11   10.93    0.42
  -1   3  10   13.83    0.49
  -1   3  10   14.32    0.74
   1   3 -10   13.13    0.72
   1   3 -10   14.82    0.50
  -1  -3  10   14.93    0.45
  -1   3  10   14.18    0.47
  -1   3   9    2.93    0.45
  -1   3   9    2.65    0.28
   1   3  -9    3.04    0.43
   1   3  -9    3.26    0.27
  -1  -3   9    2.80    0.25
  -1   3   9    2.86    0.25
   1   3  -8   38.38    0.79
  -1   3   8   38.37    0.77
  -1  -3   8   38.68    0.75
  -1   3   8   39.74    0.81
  -1   3   7    3.38    0.21
  -1  -3   7    3.00    0.20
  -1   3   7    3.18    0.23
  -1   3   7    3.74    0.26
  -1   3   6   20.78    0.38
  -1   3   6   21.47    0.48
  -1   3   6   20.02    0.45
   1  -3  -6   20.34    0.61
   1   3  -6   19.68    0.38
  -1   3   6   20.84    0.44
  -1   3   6   20.60    0.41
  -1  -3   6   20.56    0.61
  -1   3   5  962.65   14.21
  -1  -3   5  986.17   14.51
  -1   3   5  951.31   14.21
   1   3  -5  914.20   14.24
   1   3  -5  940.92   14.21
  -1   3   5  969.51   14.25
   1   3  -5  960.99   14.21
  -1   3   5  960.01   14.18
  -1   3   5  946.97   14.22
   1   3  -5  966.40   14.18
  -1   3   5  947.30   14.21
   1  -3  -5  957.82   14.50
   1   3  -5  948.52   14.21
  -1   3   4  250.01    3.66
   1   3  -4  238.30    3.66
   1   3  -4  234.69    3.66
  -1   3   4  242.38    3.66
  -1  -3   4  248.73    3.96
  -1   3   4  240.95    3.64
   1   3  -4  248.40    3.66
   1   3  -4  227.90    3.74
  -1  -3   4  239.39    3.85
  -1   3   4  241.04    3.63
   1   3  -4  233.10    3.64
  -1   3   4  237.80    3.64
   1   3  -4  240.76    3.66
   1   3  -3    5.53    0.21
  -1   3   3    5.28    0.20
  -1  -3   3    5.34    0.25
   1   3  -3    4.51    0.20
  -1   3   3    5.08    0.39
   1   3  -3    4.81    0.19
  -1   3   3    4.83    0.20
  -1   3   3    5.21    0.19
  -1  -3   3    4.94    0.33
   1   3  -3    4.67    0.19
   1   3  -3    5.34    0.26
   1  -3  -3    5.48    0.47
   1   3  -3    5.19    0.21
   1   3  -2  111.66    1.75
  -1   3   2  109.01    1.76
  -1  -3   2  113.46    1.84
   1  -3  -2  114.42    2.05
   1   3  -2  110.22    1.76
  -1  -3   2  110.27    1.76
  -1   3   2  110.51    2.02
  -1   3   2  113.95    1.74
   1   3  -2  114.61    1.82
  -1  -3   2  108.45    1.96
   1  -3  -2  116.30    2.07
   1   3  -2  111.03    1.74
   1   3  -2  109.04    1.76
   1   3  -1    6.38    0.22
   1  -3  -1    6.19    0.41
  -1   3   1    6.42    0.44
  -1  -3   1    5.40    0.37
   1  -3  -1    5.84    0.41
  -1   3   1    5.78    0.22
   1  -3   0  227.49    3.82
   1   3   0  234.61    3.57
   1  -3   0  238.34    3.78
  -1   3   0  238.09    3.55
   1   3   0  233.91    3.55
  -1   3   0  235.02    3.82
  -1  -3   0  231.27    3.67
   1   3   0  231.18    3.57
   1   3   1  231.95    3.55
   1   3   1  234.90    3.56
   1  -3   1  237.26    3.76
  -1  -3  -1  234.40    3.83
   1  -3   1  233.22    3.74
   1   3   1  237.05    3.80
  -1   3  -1  241.22    3.57
  -1   3  -1  228.08    3.55
  -1   3  -1  238.14    3.55
  -1  -3  -1  235.30    3.73
   1   3   1  223.70    3.55
  -1  -3  -1  230.24    3.76
  -1   3  -1  235.12    3.80
   1   3   1  234.06    3.56
   1   3   2  106.29    1.69
   1   3   2  108.17    1.70
  -1  -3  -2  105.12    1.95
   1  -3   2  107.56    1.89
   1  -3   2  108.56    1.87
  -1   3  -2  103.85    1.69
  -1  -3  -2  106.48    1.87
  -1   3  -2  107.77    1.70
   1   3   2  104.30    1.95
  -1   3  -2  105.93    1.69
  -1   3  -2  112.65    1.68
  -1  -3  -2  104.49    1.90
  -1   3  -2  108.75    1.68
  -1  -3  -2  108.12    1.89
   1   3   2  103.42    1.68
  -1   3  -2  106.71    1.92
   1   3   2  108.12    1.69
   1   3   3    5.89    0.22
   1  -3   3    5.52    0.34
   1   3   3    5.67    0.22
  -1  -3  -3    5.80    0.36
  -1   3  -3    5.53    0.20
  -1  -3  -3    5.35    0.37
  -1   3  -3    5.54    0.21
  -1   3  -3    6.15    0.23
   1   3   3    6.08    0.44
   1   3   3    5.92    0.22
  -1   3  -3    5.19    0.20
  -1  -3  -3    5.50    0.34
  -1   3  -3    5.27    0.22
  -1   3  -3    5.25    0.22
  -1   3  -3    5.70    0.40
   1   3   3    5.22    0.19
   1   3   3    5.64    0.21
   1   3   4   44.87    0.77
   1   3   4   45.47    0.79
  -1  -3  -4   41.61    0.99
  -1   3  -4   43.83    0.77
   1   3   4   43.39    0.77
  -1   3  -4   46.45    0.76
  -1   3  -4   44.06    0.78
  -1   3  -4   44.26    0.77
  -1   3  -4   46.40    0.81
   1   3   4   44.91    0.75
   1  -3   4   43.38    0.99
  -1   3  -4   45.39    0.80
   1   3   4   44.56    0.77
  -1   3  -5    0.72    0.12
   1   3   5    0.72    0.13
  -1   3  -5    0.82    0.19
   1   3   5    0.88    0.12
  -1   3  -5    0.43    0.17
  -1   3  -5    0.75    0.13
   1   3   5    0.56    0.17
  -1   3  -6    4.31    0.26
  -1   3  -6    4.91    0.23
   1   3   6    4.19    0.24
   1   3   7   12.30    0.36
  -1   3  -7   11.42    0.40
   1   3   8   36.76    0.76
  -1   3  -8   37.00    0.80
   1   3   9    0.99    0.23
   1  -3   9    1.06    0.29
   1   3   9    1.02    0.43
  -1   3  -9    0.89    0.27
   1  -3  10    7.58    0.47
   1   3  10    7.96    0.36
   1   3  10    8.03    0.63
  -1   3 -10    6.53    0.61
  -1   3 -10    7.97    0.42
   1   3  11   52.06    1.05
   1  -3  11   52.59    1.27
  -1   3 -11   54.84    1.16
  -1   3 -11   52.43    1.14
   1  -3  12   16.06    0.82
  -1   3 -12   15.56    0.91
   1   3  12   14.63    0.76
   1   3  12   15.17    0.51
   1  -3  12   15.66    0.70
  -1   3 -12   16.35    0.60
  -1   3 -12   13.56    0.84
   1  -3  13    8.26    0.69
   1   3  13    8.07    0.61
  -1   3 -13    7.95    0.75
   1   3  13    7.26    0.72
  -1   3 -13    7.53    0.46
  -1   3 -13    7.17    0.65
   1   3  14   15.31    0.91
   1   3  14   12.77    0.68
   1  -3  14   12.88    0.77
  -1   3 -14   13.00    0.76
   1   3  14   13.71    0.70
  -1   3 -14   13.63    0.88
   1   3  15   -0.12    0.49
  -1   3 -15    0.49    0.53
   1   3  15    0.23    0.37
   1   3  15    0.15    0.27
   1  -3  15    0.37    0.49
  -1   3 -15    0.07    0.38
  -1   3 -16    0.45    0.46
   1   3  16    0.29    0.33
   1   3  16    0.60    0.32
   1  -3  16    0.48    0.43
   1   3  16    0.18    0.43
   1   3  17    0.20    0.35
   1   3  17    0.10    0.22
   1   3  17    0.21    0.25
   1  -3  17   -0.30    0.33
  -1  -3 -17    0.46    0.35
   1  -3  18    2.12    0.23
  -1  -3 -18    2.00    0.28
  -1   3 -18    1.87    0.26
  -1  -4  18    1.26    0.24
  -1   4  18    0.85    0.17
  -1  -4  17    0.12    0.33
  -1   4  17    0.10    0.22
  -1   4  17    0.01    0.25
   1   4 -17   -0.01    0.21
   1   4 -16    0.49    0.27
  -1   4  16    0.12    0.32
  -1   4  16    0.39    0.44
  -1  -4  16    0.99    0.42
   1   4 -16    0.51    0.41
  -1   4  16    0.74    0.33
   1   4 -16    0.95    0.46
  -1   4  16    0.39    0.37
  -1   4  15    1.59    0.53
  -1  -4  15    1.92    0.49
   1   4 -15    1.23    0.43
  -1   4  15    1.09    0.43
   1   4 -15    1.23    0.51
  -1   4  14   12.41    0.82
   1   4 -14   11.77    0.76
  -1   4  14   12.27    0.73
   1   4 -14   11.75    0.80
  -1   4  13   33.80    1.26
  -1   4  13   34.76    0.86
   1   4 -13   33.82    0.84
   1   4 -13   34.57    0.88
   1   4 -13   34.07    1.24
  -1   4  13   35.65    1.17
  -1   4  12   29.43    1.16
  -1   4  12   29.26    0.80
   1   4 -12   31.62    0.81
   1   4 -12   31.51    1.20
  -1   4  12   28.54    1.11
   1   4 -12   29.32    1.16
  -1   4  11    1.30    0.53
  -1   4  11    0.28    0.33
   1   4 -11    0.76    0.51
   1   4 -11    0.66    0.30
  -1   4  10   48.82    1.05
  -1   4  10   44.71    1.37
   1   4 -10   47.56    1.40
   1   4 -10   47.55    1.01
  -1   4  10   46.63    0.95
  -1   4   9   35.31    1.13
  -1   4   9   36.74    0.85
   1   4  -9   36.47    1.14
   1   4  -9   36.08    0.81
  -1   4   9   36.08    0.75
  -1   4   8    3.89    0.23
   1   4  -8    4.16    0.28
  -1   4   8    3.97    0.33
  -1   4   8    4.59    0.49
   1   4  -7    5.28    0.27
  -1   4   7    6.29    0.32
  -1   4   6    1.69    0.17
  -1   4   6    1.80    0.15
   1   4  -6    1.42    0.14
   1   4  -6    1.61    0.19
  -1   4   6    1.52    0.25
  -1   4   5  206.93    3.20
  -1   4   5  209.53    3.19
   1   4  -5  209.50    3.19
  -1   4   5  202.24    3.15
   1   4  -5  201.06    3.18
   1   4  -5  201.84    3.16
  -1   4   5  211.94    3.24
  -1   4   4   36.93    0.71
  -1   4   4   39.18    0.71
  -1   4   4   38.45    0.69
   1   4  -4   37.48    0.71
   1   4  -4   36.44    0.69
   1   4  -4   36.28    0.67
   1   4  -4   38.06    0.72
  -1   4   4   37.26    0.73
   1   4  -3    2.51    0.22
  -1   4   3    2.50    0.20
  -1   4   3    2.14    0.19
   1   4  -3    2.71    0.21
  -1   4   3    2.44    0.19
   1   4  -3    2.12    0.19
   1   4  -3    2.49    0.20
   1   4  -2   25.69    0.54
  -1   4   2   25.85    0.54
  -1   4   2   26.33    0.53
   1   4  -2   26.50    0.52
   1   4  -2   26.20    0.54
  -1   4   2   26.49    0.52
   1   4  -2   24.85    0.53
   1   4  -1    3.66    0.21
   1  -4  -1    3.89    0.42
  -1   4   1    3.35    0.21
   1  -4   0   36.13    0.93
   1   4   0   37.23    0.70
  -1   4   0   35.78    0.70
   1  -4   0   37.39    0.96
  -1   4   0   36.18    0.68
   1   4   0   36.88    0.68
   1   4   0   37.10    0.70
   1   4   1    2.22    0.21
   1  -4   1    2.15    0.34
   1  -4   1    2.06    0.34
  -1   4  -1    2.56    0.21
  -1   4  -1    2.06    0.20
   1  -4   1    1.95    0.33
  -1   4  -1    2.00    0.19
   1   4   1    1.99    0.19
  -1   4  -1    2.65    0.39
  -1  -4  -1    2.64    0.29
   1   4   1    2.46    0.19
   1   4   1    2.23    0.21
   1  -4   2   91.39    1.68
   1  -4   2   86.41    1.73
   1   4   2   90.05    1.47
  -1   4  -2   87.05    1.46
  -1   4  -2   87.26    1.46
   1   4   2   89.76    1.47
  -1   4  -2   88.19    1.44
  -1   4  -2   88.59    1.76
  -1  -4  -2   85.25    1.71
   1   4   2   93.05    1.45
  -1   4  -2   87.79    1.42
   1   4   2   90.81    1.47
   1  -4   3  441.83    7.31
   1   4   3  483.11    7.04
   1  -4   3  471.49    7.27
  -1   4  -3  473.22    7.03
  -1   4  -3  458.00    7.02
  -1   4  -3  459.25    7.01
   1   4   3  464.76    7.03
  -1   4  -3  445.51    7.35
   1   4   3  466.72    7.01
  -1   4  -3  459.76    7.00
   1   4   3  473.20    7.03
  -1   4  -4    0.15    0.15
  -1   4  -4    0.17    0.18
  -1   4  -4    0.24    0.16
  -1   4  -4   -0.11    0.15
   1   4   4    0.12    0.16
   1   4   4    0.02    0.15
  -1   4  -4    0.23    0.16
   1   4   4    0.18    0.19
  -1   4  -5  102.01    1.66
  -1   4  -5  101.23    1.63
   1   4   5  101.96    1.65
  -1   4  -5  101.87    1.68
  -1   4  -5  105.66    1.70
   1   4   5   98.19    1.62
  -1   4  -5  102.24    1.65
  -1   4  -5  101.85    1.66
   1   4   5  108.13    1.70
   1   4   6   24.20    0.57
  -1   4  -6   24.52    0.56
  -1   4  -6   23.09    0.58
   1   4   7    5.20    0.30
  -1   4  -7    5.79    0.30
  -1   4  -7    5.79    0.31
   1   4   8   11.48    0.69
   1   4   8   12.53    0.43
   1   4   8   12.26    0.67
  -1   4  -8   11.21    0.42
  -1   4  -8   11.63    0.44
   1   4   9   -0.09    0.25
   1   4   9    0.21    0.45
   1   4   9   -0.08    0.44
  -1   4  -9    0.28    0.41
  -1   4  -9    0.01    0.25
  -1   4  -9    0.14    0.26
   1   4  10   11.45    0.78
   1   4  10   10.85    0.44
  -1   4 -10   10.66    0.49
  -1   4 -10   10.72    0.46
  -1   4 -10   10.56    0.77
   1  -4  11  220.88    4.08
  -1   4 -11  219.58    4.21
   1   4  11  222.19    3.62
   1   4  11  217.01    4.24
  -1   4 -11  231.30    3.72
  -1   4 -11  223.91    3.67
  -1   4 -11  221.42    4.23
  -1   4 -12    0.72    0.54
   1   4  12    0.52    0.44
  -1   4 -12    0.76    0.33
   1  -4  12    0.57    0.49
   1   4  13   -0.02    0.39
   1   4  13    0.12    0.45
   1  -4  13    0.34    0.49
  -1   4 -13   -0.32    0.52
   1   4  14    1.98    0.56
   1   4  14    1.53    0.41
  -1   4 -14    1.92    0.57
  -1   4 -14    1.32    0.35
   1   4  14    0.91    0.41
   1  -4  14    1.83    0.51
  -1   4 -14    1.97    0.51
   1   4  15    0.67    0.47
  -1   4 -15    1.28    0.52
   1   4  15    1.28    0.36
   1  -4  15    1.55    0.47
   1   4  15    1.19    0.35
  -1   4 -15    1.05    0.41
   1   4  16    0.97    0.28
   1   4  16    2.06    0.43
   1  -4  16    1.53    0.40
  -1   4 -16    1.12    0.31
  -1   4 -17    0.48    0.28
   1  -4  17    0.12    0.28
   1  -4  17    0.44    0.22
  -1  -4 -17    0.27    0.29
   1   4  17    0.43    0.16
  -1  -5  17    0.98    0.26
  -1   5  17    0.88    0.18
   1   5 -17    0.87    0.19
   1   5 -17    0.75    0.14
  -1   5  17    1.05    0.17
  -1   5  16    0.80    0.40
   1   5 -16    0.25    0.19
  -1   5  16    0.59    0.28
  -1   5  16    0.33    0.26
   1   5 -16    0.50    0.25
  -1  -5  16    0.64    0.33
   1   5 -16    0.89    0.35
  -1   5  15    1.79    0.48
   1   5 -15    1.89    0.33
  -1   5  15    0.94    0.37
  -1   5  15    1.09    0.34
   1   5 -15    1.57    0.46
   1   5 -15    2.48    0.44
  -1  -5  15    1.72    0.43
   1   5 -15    1.82    0.43
   1   5 -15    1.69    0.45
  -1   5  15    0.08    0.17
  -1   5  14    0.37    0.48
   1   5 -14    1.17    0.50
  -1   5  14    0.40    0.42
   1   5 -14    0.57    0.33
  -1   5  14    0.21    0.39
  -1  -5  14    1.11    0.44
  -1   5  14    0.15    0.24
   1   5 -14    0.27    0.47
   1   5 -14    0.49    0.44
  -1   5  13   11.25    0.81
  -1   5  13   12.13    0.65
   1   5 -13   12.81    0.81
  -1   5  13   11.56    0.72
   1   5 -13   12.12    0.79
  -1   5  12   56.59    1.55
   1   5 -12   55.25    1.57
  -1   5  12   58.34    1.19
  -1   5  12   57.57    1.63
   1   5 -12   58.21    1.16
   1   5 -12   60.98    1.68
  -1   5  11    8.04    0.62
   1   5 -11    8.50    0.70
  -1   5  11    7.81    0.68
  -1   5  11    9.11    0.49
  -1   5  11    9.58    0.76
   1   5 -11    8.19    0.74
   1   5 -11    8.40    0.43
  -1   5  10   18.89    0.65
   1   5 -10   18.44    0.57
  -1   5   9   11.82    0.51
   1   5  -9   12.39    0.75
   1   5  -9   11.60    0.43
  -1   5   8   12.86    0.50
   1   5  -8   13.76    0.75
  -1   5   7    7.62    0.40
  -1   5   7    7.18    0.57
   1   5  -7    8.13    0.59
  -1   5   6   12.35    0.64
  -1   5   6   12.68    0.33
   1   5  -6   13.29    0.37
   1   5  -6   12.96    0.34
   1   5  -6   12.71    0.65
  -1   5   5  145.92    2.39
   1   5  -5  154.06    2.43
  -1   5   5  154.35    2.43
   1   5  -5  148.58    2.40
  -1   5   5  156.24    2.45
  -1   5   4    4.40    0.23
   1   5  -4    5.12    0.27
  -1   5   4    5.14    0.26
   1   5  -4    5.03    0.25
  -1   5   4    4.85    0.27
  -1   5   3   37.69    0.73
   1   5  -3   37.89    0.76
  -1   5   3   37.86    0.75
   1   5  -3   38.42    0.74
  -1   5   3   38.81    0.77
   1   5  -2    2.31    0.22
  -1   5   2    1.92    0.20
  -1   5   2    2.54    0.22
   1   5  -2    2.14    0.20
  -1   5   2    2.18    0.23
   1   5  -1    7.39    0.30
  -1   5   1    6.88    0.28
  -1   5   0    1.63    0.20
   1   5   0    1.75    0.23
   1   5   0    1.58    0.20
  -1   5   0    1.68    0.22
  -1   5  -1    4.17    0.25
   1   5   1    3.52    0.26
   1   5   1    3.51    0.24
  -1   5  -1    3.32    0.24
   1   5   1    3.53    0.24
  -1   5  -1    3.99    0.24
   1   5   2  199.53    3.13
  -1   5  -2  197.95    3.11
  -1   5  -2  196.33    3.12
   1   5   2  200.33    3.12
  -1   5  -2  200.24    3.14
  -1   5  -3    0.53    0.18
   1   5   3    0.62    0.19
  -1   5  -3    1.10    0.20
   1   5   3    0.72    0.19
  -1   5  -3    0.59    0.19
  -1   5  -4  128.65    2.07
   1   5   4  132.06    2.10
  -1   5  -4  132.11    2.10
   1   5   4  127.43    2.07
   1   5   5    0.21    0.16
  -1   5  -5    0.36    0.17
   1   5   5    0.19    0.17
  -1   5  -5    0.16    0.16
  -1   5  -6    1.26    0.39
   1   5   6    1.05    0.37
   1   5   6    1.18    0.41
   1   5   7    8.14    0.61
   1   5   7    7.59    0.57
  -1   5  -7    7.35    0.61
  -1   5  -7    7.45    0.33
   1   5   8    3.12    0.55
  -1   5  -8    3.60    0.55
  -1   5  -8    3.30    0.28
   1   5   9   18.34    0.92
  -1   5  -9   15.57    0.51
  -1   5  -9   17.82    0.88
   1   5  10   40.18    1.35
  -1   5 -10   35.20    1.13
   1   5  10   39.47    1.21
  -1   5 -10   38.43    1.28
  -1   5 -10   39.30    0.86
   1  -5  10   38.49    1.16
   1  -5  11   28.30    1.01
  -1   5 -11   22.93    0.91
   1   5  11   22.20    0.88
   1   5  11   29.15    1.18
   1   5  11   26.90    1.00
  -1   5 -11   25.21    1.09
  -1   5 -11   25.64    0.70
  -1   5 -11   29.06    1.20
   1   5  12   14.82    0.88
  -1   5 -12   12.81    0.84
   1   5  12   13.93    0.73
   1   5  12   13.08    0.69
  -1   5 -12   10.59    0.64
   1   5  12   10.20    0.64
   1  -5  12   14.92    0.79
  -1   5 -12   14.74    0.90
   1   5  13    0.57    0.51
  -1   5 -13    0.27    0.48
   1  -5  13    0.91    0.45
   1   5  13    0.13    0.39
  -1   5 -13    0.12    0.34
   1   5  13    0.40    0.42
  -1   5 -13    0.24    0.50
  -1   5 -14    0.86    0.32
   1   5  14    0.41    0.33
   1   5  14    0.63    0.36
  -1   5 -14    0.60    0.28
   1   5  14    0.77    0.47
   1  -5  14    0.45    0.41
  -1   5 -14    0.34    0.43
  -1   5 -15    1.36    0.43
  -1   5 -15    2.07    0.40
   1  -5  15    0.91    0.38
   1   5  15    1.08    0.28
  -1   5 -15    0.64    0.23
   1   5  15    1.61    0.28
  -1   5 -16    0.27    0.31
  -1  -5 -16    0.30    0.30
   1  -5  16    0.47    0.28
   1   5  16    0.33    0.19
  -1  -6  16    0.41    0.19
  -1   6  16    0.55    0.19
   1   6 -16    0.48    0.21
  -1   6  16    0.55    0.17
   1   6 -16    0.41    0.15
  -1  -6  15    0.08    0.29
   1   6 -15    0.15    0.28
  -1   6  15    0.37    0.25
   1   6 -15    0.05    0.20
  -1   6  15    0.27    0.28
  -1   6  14    1.19    0.47
   1   6 -14    1.04    0.35
  -1   6  14    0.27    0.35
  -1  -6  14    0.95    0.36
   1   6 -14    1.06    0.41
   1   6 -14    1.53    0.37
   1   6 -14    0.89    0.39
  -1   6  13    0.60    0.41
   1   6 -13    0.40    0.37
   1   6 -13    0.64    0.44
  -1   6  13    0.31    0.28
  -1  -6  13    0.57    0.37
   1   6 -13    0.97    0.48
   1   6 -13    0.39    0.40
   1   6 -12    8.60    0.62
   1   6 -12    8.57    0.67
   1   6 -12    7.86    0.65
  -1   6  12    7.97    0.59
   1   6 -12    7.51    0.61
   1   6 -11   16.00    0.82
  -1   6  11   12.90    0.73
   1   6 -11   15.62    0.85
  -1   6  11   12.22    0.63
   1   6 -11   17.10    0.86
  -1   6  11   17.98    0.82
   1   6 -11   14.78    0.77
   1   6 -11   15.54    0.90
  -1   6  10    2.75    0.60
   1   6 -10    3.28    0.55
  -1   6  10    1.55    0.56
   1   6 -10    2.40    0.55
  -1   6  10    1.49    0.46
   1   6 -10    2.82    0.55
  -1   6  10    2.69    0.54
   1   6 -10    1.91    0.45
   1   6 -10    3.26    0.58
   1   6  -9    7.70    0.65
   1   6  -9    7.77    0.64
  -1   6   9    9.03    0.74
   1   6  -9    8.63    0.67
   1   6  -9    8.32    0.58
  -1   6   9    7.72    0.63
  -1   6   8    0.23    0.50
   1   6  -8    0.34    0.43
  -1   6   7    1.31    0.48
   1   6  -7    0.48    0.41
  -1   6   6    6.52    0.59
  -1   6   6    7.08    0.33
   1   6  -6    6.46    0.27
   1   6  -6    6.15    0.55
   1   6  -6    6.43    0.31
  -1   6   6    7.44    0.28
  -1   6   5    4.63    0.51
   1   6  -5    4.26    0.29
  -1   6   5    4.59    0.25
  -1   6   5    5.97    0.49
   1   6  -5    4.66    0.47
   1   6  -5    5.19    0.26
  -1   6   5    4.70    0.31
   1   6  -4   21.70    0.55
  -1   6   4   21.42    0.51
   1   6  -4   21.83    0.52
   1   6  -4   21.59    0.78
  -1   6   4   22.30    0.82
  -1   6   3   76.24    1.35
  -1   6   3   76.81    1.68
   1   6  -3   71.93    1.32
  -1   6   3   71.13    1.29
   1   6  -3   71.72    1.30
  -1   6   3   75.92    1.33
  -1   6   2    5.63    0.32
  -1   6   2    4.69    0.47
   1   6  -2    6.13    0.29
  -1   6   2    5.78    0.29
  -1   6   2    5.60    0.30
   1   6  -2    5.67    0.29
   1   6  -1    3.21    0.26
  -1   6   1    3.05    0.25
  -1   6   0    0.34    0.20
  -1   6   0    0.96    0.36
   1   6   0    0.54    0.21
  -1   6   0    0.90    0.24
  -1   6  -1    3.59    0.29
  -1   6  -1    4.10    0.44
  -1   6  -1    3.85    0.26
   1   6   1    4.02    0.27
   1   6   1    3.57    0.26
  -1   6  -1    3.40    0.26
  -1   6  -2   43.46    0.91
  -1   6  -2   44.31    1.19
   1   6   2   45.59    0.89
  -1   6  -2   43.32    0.87
   1   6   2   45.20    0.88
  -1   6  -2   44.48    0.89
   1   6   3    0.37    0.21
  -1   6  -3    0.10    0.20
  -1   6  -3    0.46    0.21
   1   6   3    0.39    0.21
  -1   6  -3    0.52    0.37
   1   6   4    3.19    0.44
  -1   6  -4    3.69    0.28
   1   6   4    3.30    0.24
  -1   6  -4    3.64    0.44
  -1   6  -4    3.02    0.40
   1   6   4    3.44    0.25
  -1   6  -4    2.82    0.23
   1   6   5   18.41    0.78
   1   6   5   18.32    0.46
  -1   6  -5   19.24    0.51
   1   6   5   18.13    0.48
  -1   6  -5   16.27    0.44
  -1   6  -5   16.33    0.75
   1   6   6   12.02    0.70
  -1   6  -6   12.44    0.70
   1   6   7    0.09    0.46
  -1   6  -7    0.43    0.42
   1   6   8    0.97    0.53
  -1   6  -8    0.33    0.46
  -1   6  -9   72.60    1.77
   1   6   9   59.22    1.55
   1   6   9   58.48    1.53
   1   6   9   81.11    1.93
  -1   6  -9   73.61    1.93
   1   6   9   55.17    1.43
   1   6   9   61.59    1.40
  -1   6  -9   80.30    1.92
   1   6  10    1.66    0.40
  -1   6 -10    3.14    0.65
   1   6  10    1.93    0.49
   1   6  10    2.75    0.50
  -1   6 -10    2.29    0.49
   1   6  10    2.89    0.62
  -1   6 -10    1.79    0.59
   1   6  11    2.71    0.36
  -1   6 -11    3.47    0.64
   1   6  11    2.47    0.50
  -1   6 -11    2.83    0.43
  -1   6 -11    2.93    0.48
   1   6  11    2.63    0.47
   1   6  11    3.28    0.62
  -1   6 -11    4.44    0.66
  -1   6 -12   13.14    0.81
   1   6  12    9.19    0.57
   1   6  12    7.92    0.52
  -1   6 -12    8.10    0.50
  -1   6 -12   10.96    0.61
   1   6  12   12.45    0.79
   1   6  13    0.55    0.46
  -1   6 -13    0.75    0.47
   1   6  13    0.30    0.32
  -1   6 -13    0.29    0.28
  -1   6 -13    0.15    0.33
   1   6  13    0.35    0.35
   1  -6  13    0.58    0.36
  -1   6 -13    0.14    0.43
  -1   6 -13    0.05    0.23
   1   6  14    0.27    0.40
  -1   6 -14   -0.03    0.39
  -1   6 -14   -0.05    0.34
  -1   6 -14   -0.04    0.18
   1  -6  14    0.22    0.31
   1   6  14    0.48    0.28
   1   6  14   -0.18    0.24
  -1   6 -14    0.01    0.28
  -1   6 -14    0.39    0.25
  -1   6 -15    0.01    0.31
   1  -6  15    0.19    0.22
  -1  -6 -15    0.44    0.26
   1   6  15    0.79    0.19
   1   6  15    0.08    0.18
  -1   6 -15    0.30    0.20
   1   7 -15    0.11    0.16
  -1   7  15    0.48    0.18
   1   7 -15    0.02    0.22
   1   7 -14    0.12    0.30
   1   7 -14    0.27    0.22
  -1   7  14    0.49    0.26
   1   7 -13    0.26    0.27
  -1   7  13    0.65    0.20
   1   7 -13    0.24    0.27
   1   7 -13    0.51    0.35
  -1   7  13    0.17    0.31
   1   7 -12    0.70    0.44
   1   7 -12    0.43    0.42
  -1   7  12    0.39    0.28
  -1   7  12    0.11    0.36
   1   7 -12    0.21    0.30
   1   7 -12   -0.08    0.38
  -1   7  12    0.94    0.34
   1   7 -11    0.42    0.47
  -1   7  11    0.22    0.34
  -1   7  11    0.19    0.27
   1   7 -11    0.06    0.45
   1   7 -11    0.74    0.46
  -1   7  11    0.95    0.41
  -1   7  10    1.86    0.41
   1   7 -10    4.23    0.56
  -1   7  10    2.05    0.40
   1   7 -10    2.45    0.44
  -1   7  10    2.29    0.49
   1   7 -10    4.16    0.58
  -1   7  10    3.33    0.49
   1   7 -10    3.71    0.57
  -1   7  10    4.84    0.56
   1   7  -9    4.70    0.58
  -1   7   9    3.75    0.47
   1   7  -9    4.69    0.60
   1   7  -9    5.75    0.66
  -1   7   9    3.63    0.48
  -1   7   9    4.77    0.56
  -1   7   9    2.89    0.52
   1   7  -9    5.10    0.63
  -1   7   9    4.09    0.57
   1   7  -8    0.96    0.46
  -1   7   8    0.76    0.42
   1   7  -8    0.97    0.45
   1   7  -8    0.34    0.54
  -1   7   8    1.59    0.50
  -1   7   8    0.62    0.46
   1   7  -8    1.34    0.51
  -1   7   8    0.79    0.55
  -1   7   8    0.86    0.49
   1   7  -7    3.30    0.60
   1   7  -7    2.45    0.51
  -1   7   7    2.23    0.47
  -1   7   7    1.94    0.51
   1   7  -7    2.90    0.58
  -1   7   7    2.54    0.50
   1   7  -7    3.18    0.49
   1   7  -7    2.90    0.48
  -1   7   7    2.47    0.53
   1   7  -6    0.38    0.18
   1   7  -6    0.58    0.38
  -1   7   5    0.62    0.24
   1   7  -5    0.82    0.21
   1   7  -5    0.65    0.37
   1   7  -5   -0.03    0.25
  -1   7   5    1.08    0.23
  -1   7   4    3.79    0.33
   1   7  -4    4.38    0.28
  -1   7   4    3.86    0.27
   1   7  -4    3.37    0.30
  -1   7   3   22.16    0.61
   1   7  -3   22.10    0.56
  -1   7   3   20.22    0.53
   1   7  -3   19.72    0.57
   1   7  -2    6.29    0.32
  -1   7   2    6.69    0.37
  -1   7   2    7.07    0.59
   1   7  -2    5.45    0.35
  -1   7   2    5.91    0.31
  -1   7   1   28.95    0.71
   1   7  -1   25.74    0.65
   1   7   0    2.43    0.26
  -1   7   0    2.87    0.48
  -1   7   0    2.56    0.25
  -1   7  -1    5.40    0.31
   1   7   1    5.42    0.32
  -1   7  -1    5.79    0.55
  -1   7  -1    5.58    0.35
   1   7   1    5.70    0.32
   1   7   2    0.53    0.26
  -1   7  -2    0.75    0.22
  -1   7  -2    0.83    0.28
   1   7   2    1.03    0.23
  -1   7  -3    0.59    0.23
   1   7   3    0.56    0.24
  -1   7  -3    0.88    0.26
   1   7   3    1.13    0.25
   1   7   4    3.50    0.29
  -1   7  -4    3.83    0.28
  -1   7  -4    4.09    0.31
   1   7   4    3.77    0.28
   1   7   5    0.02    0.23
  -1   7  -5    0.59    0.24
   1   7   5    0.72    0.21
  -1   7  -5    0.30    0.35
   1   7   6    0.55    0.43
  -1   7  -6    1.73    0.50
  -1   7  -6    1.39    0.43
   1   7   6    1.44    0.56
  -1   7  -6    1.59    0.53
  -1   7  -6    1.12    0.48
  -1   7  -6    0.64    0.32
   1   7   6    1.40    0.47
  -1   7  -7    7.47    0.69
   1   7   7    8.82    0.72
  -1   7  -7    8.23    0.69
   1   7   7    6.05    0.50
   1   7   7    5.26    0.51
  -1   7  -7    8.90    0.66
  -1   7  -8    0.22    0.47
   1   7   8    0.42    0.44
  -1   7  -8    0.25    0.41
   1   7   8   -0.12    0.53
   1   7   8   -0.71    0.39
  -1   7  -8    0.35    0.51
   1   7   8    0.58    0.39
  -1   7  -8    0.23    0.47
   1   7   9    3.05    0.41
   1   7   9    3.75    0.39
  -1   7  -9    3.93    0.63
   1   7   9    5.61    0.69
   1   7   9    3.93    0.52
  -1   7  -9    4.10    0.50
   1   7   9    3.03    0.46
  -1   7  -9    4.40    0.57
  -1   7  -9    4.61    0.60
   1   7  10    1.92    0.34
  -1   7 -10    3.12    0.62
   1   7  10    2.91    0.61
  -1   7 -10    2.97    0.49
   1   7  10    1.31    0.44
   1   7  10    1.97    0.40
  -1   7 -10    1.85    0.40
  -1   7 -10    2.31    0.55
  -1   7 -11    5.01    0.61
   1   7  11    2.71    0.27
   1   7  11    4.96    0.60
  -1   7 -11    4.96    0.56
  -1   7 -11    4.86    0.52
  -1   7 -11    3.64    0.41
   1   7  11    2.09    0.36
  -1   7 -11    1.42    0.19
   1   7  11    3.68    0.43
  -1   7 -12   -0.09    0.39
  -1   7 -12    0.20    0.45
   1   7  12   -0.34    0.16
  -1   7 -12    0.06    0.30
   1   7  12    0.18    0.32
   1   7  12    0.13    0.27
  -1   7 -12    0.69    0.37
  -1   7 -13    0.70    0.33
   1   7  13   -0.08    0.22
   1   7  13    0.68    0.27
  -1   7 -13    0.30    0.25
  -1   7 -13    0.54    0.33
  -1   7 -13    0.67    0.39
   1   7  14    0.31    0.16
  -1   7 -14    0.24    0.20
   1   7  14   -0.06    0.33
  -1   7 -14    0.50    0.29
   1   8 -14    0.08    0.14
  -1   8  14    0.18    0.08
  -1   8  14    0.30    0.26
  -1   8  13    0.00    0.15
   1   8 -13    0.12    0.30
  -1   8  13   -0.09    0.09
  -1   8  12    0.61    0.22
   1   8 -12    0.98    0.40
  -1   8  12    0.73    0.55
  -1   8  12    0.50    0.16
  -1   8  11    0.91    0.34
   1   8 -11    0.99    0.46
  -1   8  11    0.57    0.28
   1   8 -11    0.87    0.32
   1   8 -11    1.49    0.40
  -1   8  11    0.68    0.24
  -1   8  10    5.49    0.47
  -1   8  10    4.31    0.39
   1   8 -10    8.70    0.68
   1   8 -10    6.40    0.49
  -1   8  10    4.45    0.37
  -1   8  10    4.97    0.36
   1   8 -10    7.19    0.58
   1   8 -10    8.12    0.62
   1   8  -9    3.32    0.59
  -1   8   9    2.50    0.45
   1   8  -9    2.79    0.43
  -1   8   9    1.15    0.37
  -1   8   9    2.19    0.36
  -1   8   9    0.48    0.37
   1   8  -9    3.56    0.53
  -1   8   8    1.18    0.56
  -1   8   8    0.40    0.37
  -1   8   8    0.12    0.42
   1   8  -8    0.48    0.40
   1   8  -8    0.99    0.54
   1   8  -8    0.09    0.44
  -1   8   7    0.38    0.44
   1   8  -7    0.14    0.44
  -1   8   7    0.19    0.37
   1   8  -7   -0.17    0.56
  -1   8   7    1.62    0.59
  -1   8   7   -0.51    0.88
  -1   8   7    0.66    0.39
   1   8  -7    0.66    0.46
  -1   8   6    0.27    0.36
   1   8  -6    0.73    0.44
  -1   8   6    0.58    0.44
   1   8  -6    5.36    0.86
  -1   8   6    1.45    0.88
  -1   8   6    4.49    1.06
  -1   8   6    0.93    0.44
   1   8  -6    1.05    0.48
  -1   8   6    0.77    0.39
   1   8  -5    0.52    0.46
   1   8  -5    0.25    0.23
   1   8  -5    0.28    0.44
  -1   8   5    0.37    0.40
   1   8  -5    0.61    0.22
  -1   8   5    0.36    0.22
  -1   8   5    0.28    0.72
   1   8  -5    1.59    0.82
  -1   8   5    0.37    0.88
  -1   8   5    1.88    0.68
  -1   8   5    0.36    0.41
  -1   8   5    0.27    0.34
   1   8  -5    0.46    0.43
  -1   8   4    0.21    0.32
   1   8  -4    0.11    0.55
  -1   8   4    0.79    0.41
   1   8  -4   -0.31    0.44
   1   8  -4    0.30    0.42
   1   8  -4    0.28    0.43
   1   8  -4    0.02    0.24
   1   8  -4   -0.28    0.50
  -1   8   4    0.40    0.44
  -1   8   4    0.30    0.40
  -1   8   4    0.15    0.25
  -1   8   4    0.45    0.84
  -1   8   4   -0.55    0.79
  -1   8   4   -0.03    0.56
   1   8  -4    0.42    0.23
  -1   8   4   -0.10    0.81
  -1   8   3    0.43    0.29
  -1   8   3    1.43    0.64
   1   8  -3    1.56    0.58
   1   8  -3    0.80    0.44
   1   8  -3    1.46    0.47
  -1   8   3    0.72    0.28
   1   8  -3    1.02    0.25
  -1   8   3    0.70    0.80
  -1   8   3    1.33    0.81
   1   8  -3    0.92    0.50
   1   8  -3    0.48    0.26
  -1   8   3    0.91    0.39
  -1   8   3    2.96    1.10
  -1   8   3    0.96    0.46
  -1   8   3    0.52    0.28
   1   8  -3    0.72    0.46
  -1   8   3    1.93    0.27
  -1   8   2   16.17    0.89
   1   8  -2   19.22    1.01
  -1   8   2   19.90    1.07
   1   8  -2   29.71    0.37
  -1   8   2    6.27    0.43
   1   8  -2   12.23    0.47
  -1   8   2    7.60    0.53
  -1   8   2   23.22    1.03
  -1   8   2   13.10    0.70
  -1   8   2    8.48    0.45
  -1   8   2   13.08    0.45
  -1   8   2   35.27    1.78
   1   8  -2   14.21    0.77
  -1   8   2   14.21    0.51
   1   8  -2   27.84    1.30
   1   8  -2   14.31    0.48
  -1   8   2   23.95    1.22
   1   8  -1   -0.29    0.32
   1   8  -1    0.72    0.28
  -1   8   1    7.46    0.31
  -1   8   1    0.92    0.43
   1   8  -1    1.20    0.50
  -1   8   1    0.82    0.29
  -1   8   1    1.60    0.51
  -1   8   1    0.73    0.23
   1   8  -1    1.20    0.57
   1   8  -1    6.87    0.27
  -1   8   0    0.39    0.59
   1   8   0    0.31    0.58
   1   8   0   -0.38    0.23
   1   8   0    1.48    0.58
  -1   8   0    0.74    0.51
  -1   8   0    1.46    0.20
   1   8   0    0.89    0.53
   1   8   0    0.65    0.24
   1   8   0    1.49    0.79
   1   8   0    2.35    0.80
  -1   8   0    0.65    0.42
  -1   8   0    1.59    0.59
   1   8   0   -0.80    0.43
  -1   8   0    1.05    0.24
   1   8   1    1.79    0.61
   1   8   1    3.15    0.72
   1   8   1    1.07    0.28
  -1   8  -1    2.45    0.55
   1   8   1   -0.25    0.44
  -1   8  -1    3.46    0.67
   1   8   1    3.10    1.11
  -1   8  -1    1.98    0.27
   1   8   1    1.08    0.28
  -1   8  -1    3.13    1.16
   1   8   1    1.49    0.31
   1   8   1    2.10    0.27
  -1   8  -1    1.56    0.31
   1   8   1    2.63    0.86
   1   8   1    4.34    0.87
   1   8   2    6.64    0.57
   1   8   2    6.73    0.46
   1   8   2   19.82    1.02
  -1   8  -2   18.19    1.05
   1   8   2   17.16    0.89
   1   8   2    3.46    0.44
  -1   8  -2   13.42    0.46
  -1   8  -2   14.74    0.80
  -1   8  -2   32.46    1.72
  -1   8  -2   21.32    1.00
   1   8   2   10.28    0.63
   1   8   2    7.48    0.48
   1   8   2   29.78    1.47
   1   8   2   11.63    0.47
   1   8   2   26.54    1.26
  -1   8  -2   13.13    0.51
  -1   8  -2   20.86    1.19
   1   8   2   14.06    0.47
   1   8   2   25.24    1.23
  -1   8  -3    4.97    0.31
   1   8   3    2.64    0.28
  -1   8  -3    5.99    1.22
   1   8   3    3.52    0.56
   1   8   3    7.34    1.19
  -1   8  -3    3.15    0.55
   1   8   3    1.31    0.46
   1   8   3    2.14    0.36
  -1   8  -3    4.31    0.68
  -1   8  -3    2.63    0.44
  -1   8  -3    2.99    0.56
   1   8   3    1.83    0.36
   1   8   3    0.47    0.45
  -1   8  -3    3.54    0.30
   1   8   3    7.51    1.02
   1   8   3    3.50    0.29
  -1   8  -3    5.53    0.84
   1   8   3    5.87    0.91
  -1   8  -4    8.66    0.34
   1   8   4   11.79    1.24
   1   8   4    3.50    0.29
   1   8   4    1.58    0.45
  -1   8  -4    2.71    0.52
   1   8   4    2.97    0.38
   1   8   4    4.17    0.57
  -1   8  -4    2.63    0.42
   1   8   4    6.21    0.71
  -1   8  -4    3.90    0.68
   1   8   4    2.93    0.46
  -1   8  -4    3.41    0.55
   1   8   4    1.90    0.37
  -1   8  -4    3.88    0.30
   1   8   4    3.64    0.27
   1   8   4    8.59    1.08
  -1   8  -4    4.55    0.85
   1   8   4    6.98    0.90
   1   8   4    5.60    0.90
  -1   8  -5    1.18    0.24
   1   8   5    2.17    0.63
  -1   8  -5    1.02    0.51
   1   8   5    0.72    0.22
   1   8   5    1.56    0.36
  -1   8  -5    1.12    0.57
   1   8   5    0.95    0.43
   1   8   5    0.41    0.36
  -1   8  -5    1.16    0.47
  -1   8  -5    1.25    0.37
   1   8   6    0.99    0.60
  -1   8  -6    0.05    0.47
   1   8   6   -0.48    0.41
   1   8   6   -0.10    0.36
  -1   8  -6    0.03    0.30
  -1   8  -6    0.40    0.55
   1   8   6    0.76    0.42
  -1   8  -6    0.42    0.45
  -1   8  -7    0.04    0.35
   1   8   7    0.23    0.36
   1   8   7    0.15    0.31
  -1   8  -7    0.76    0.54
  -1   8  -7   -0.40    0.96
  -1   8  -7   -0.21    0.52
  -1   8  -7   -0.29    0.45
   1   8   7    0.78    0.40
  -1   8  -7    0.24    0.27
   1   8   7   -0.43    0.79
  -1   8  -8    8.42    0.58
   1   8   8    4.30    0.37
  -1   8  -8    9.28    0.73
   1   8   8    7.52    0.44
  -1   8  -8   10.62    0.75
  -1   8  -8    3.75    0.34
   1   8   8    6.49    0.51
   1   8   8   13.06    1.00
  -1   8  -9    0.60    0.53
   1   8   9    1.06    0.25
  -1   8  -9    0.40    0.48
  -1   8  -9    0.51    0.38
  -1   8  -9    0.11    0.18
  -1   8  -9    0.49    0.38
   1   8   9    1.13    0.70
  -1   8 -10    0.02    0.47
   1   8  10   -0.30    0.19
  -1   8 -10    0.69    0.46
   1   8  10   -0.07    0.25
   1   8  10    0.68    0.31
  -1   8 -10    0.60    0.33
  -1   8 -10    0.62    0.39
   1   8  10    0.21    0.61
  -1   8 -11    0.51    0.33
   1   8  11    0.06    0.20
  -1   8 -11    0.39    0.38
  -1   8 -11    0.65    0.31
   1   8  11    0.66    0.27
  -1   8 -11    0.63    0.42
   1   8  11    0.06    0.12
   1   8  12    0.21    0.15
  -1   8 -12    0.29    0.31
  -1   8 -12    0.35    0.25
   1   8  12    0.02    0.42
  -1   8 -12    0.25    0.34
   1   8  13    0.06    0.10
   1   8  13   -0.13    0.15
  -1   8 -13    0.13    0.22
  -1   9  12    0.19    0.06
  -1   9  12    0.26    0.29
   1   9 -11   -0.10    0.35
  -1   9  11    0.06    0.12
  -1   9  11    0.07    0.44
  -1   9  11   -0.12    0.09
   1   9 -10    0.36    0.29
   1   9 -10    0.02    0.42
  -1   9  10    0.15    0.16
  -1   9  10    0.18    0.57
  -1   9  10    0.42    0.15
  -1   9   9   -0.34    0.30
   1   9  -9    0.34    0.33
  -1   9   9    0.32    0.20
   1   9  -9    0.11    0.49
  -1   9   9   -0.50    0.67
  -1   9   9    1.54    0.24
   1   9  -9   -0.51    0.82
   1   9  -9    0.40    0.28
   1   9  -8    1.78    0.58
  -1   9   8    0.33    0.32
   1   9  -8    0.37    0.36
  -1   9   8    0.63    0.23
  -1   9   8    1.21    0.74
  -1   9   8    0.25    0.29
  -1   9   8    0.75    0.24
   1   9  -8    1.65    0.95
   1   9  -8    1.16    0.40
  -1   9   7   -0.30    0.35
  -1   9   7    0.38    0.23
   1   9  -7    0.14    0.38
  -1   9   7    1.26    0.54
  -1   9   7   -0.60    0.77
  -1   9   7    0.52    0.26
  -1   9   7   -0.73    0.35
   1   9  -7    0.22    0.42
   1   9  -6    1.09    0.42
  -1   9   6   -0.61    0.38
  -1   9   6    0.61    0.23
  -1   9   6    1.59    0.57
  -1   9   6    1.28    0.82
  -1   9   6   -0.37    0.40
   1   9  -6    1.13    0.44
  -1   9   6    0.93    0.30
   1   9  -5    1.88    0.62
  -1   9   5    0.59    0.23
   1   9  -5    4.55    0.97
  -1   9   5    0.55    0.55
  -1   9   5    1.31    0.81
  -1   9   5    5.92    1.05
  -1   9   5   -0.08    0.42
  -1   9   5    0.99    0.31
   1   9  -4    0.91    0.59
  -1   9   4    2.72    0.72
  -1   9   4    0.71    0.21
  -1   9   4    1.61    0.75
  -1   9   4    1.75    0.84
   1   9  -4    2.48    0.53
  -1   9   4    0.82    0.30
   1   9  -3   19.60    1.22
  -1   9   3    2.15    0.30
   1   9  -3   16.69    1.51
  -1   9   3    3.57    0.39
   1   9  -2    1.57    0.65
  -1   9   2    1.72    0.27
  -1   9   2    0.91    0.46
   1   9  -2    3.08    0.95
   1   9  -2    1.09    0.53
  -1   9   2    3.14    0.90
   1   9  -1   15.34    0.44
   1   9  -1    2.34    1.23
  -1   9   1    1.59    0.52
   1   9  -1    1.90    0.60
   1   9  -1    2.05    0.62
   1   9  -1    1.79    0.63
   1   9  -1    3.00    0.69
  -1   9   1   11.97    0.37
   1   9   0    0.08    0.39
   1   9   0    6.42    0.39
  -1   9   0    4.30    1.26
   1   9   0    2.92    0.63
   1   9   0    4.99    1.00
   1   9   0    3.02    0.64
  -1   9   0    1.61    0.70
   1   9   0    2.72    0.68
  -1   9   0    2.58    0.59
   1   9   1   13.32    0.82
   1   9   1   21.51    1.26
   1   9   1    6.99    0.26
   1   9   1   14.24    0.88
  -1   9  -1    9.98    0.69
   1   9   1   10.49    0.40
  -1   9  -1   10.49    0.68
  -1   9  -1   14.08    0.96
  -1   9  -1   24.13    1.62
   1   9   1    2.68    0.23
   1   9   1   23.20    1.56
   1   9   1   22.59    1.32
   1   9   1    5.35    0.46
   1   9   1    5.11    0.33
  -1   9  -2    1.65    0.62
   1   9   2    0.55    0.31
   1   9   2    0.47    0.19
   1   9   2    3.40    0.92
   1   9   2    1.42    0.58
   1   9   2    3.45    0.97
   1   9   2    4.16    0.89
   1   9   2   -0.31    0.36
   1   9   2    2.26    1.13
   1   9   2    0.53    0.27
  -1   9  -2    1.10    1.13
   1   9   2    0.23    0.21
  -1   9  -3    0.18    0.80
   1   9   3    0.42    0.90
   1   9   3    0.49    0.57
   1   9   3    1.24    0.88
   1   9   3    0.44    0.20
   1   9   3    0.10    0.55
   1   9   3    2.10    0.54
   1   9   3   -0.12    0.25
  -1   9  -3    0.65    0.45
  -1   9  -4    0.08    0.35
   1   9   4    0.37    0.22
   1   9   4    0.87    0.88
   1   9   4    1.19    0.79
   1   9   4   -0.20    0.34
   1   9   4   -0.36    0.24
   1   9   4   -0.17    0.23
  -1   9  -4    0.18    0.47
  -1   9  -5    0.47    0.32
  -1   9  -5    0.91    0.59
   1   9   5    0.29    0.24
   1   9   5   -0.60    0.36
  -1   9  -5    2.15    0.73
   1   9   5    3.34    0.64
   1   9   5    1.18    0.79
  -1   9  -5    0.74    0.49
   1   9   5    0.53    0.34
   1   9   5   -0.08    0.22
   1   9   6    0.29    0.23
  -1   9  -6   -0.13    0.56
   1   9   6   -0.73    0.34
   1   9   6   -0.32    0.71
  -1   9  -6    0.11    0.44
   1   9   6   -0.29    0.22
   1   9   7   -0.49    0.33
   1   9   7    0.37    0.22
  -1   9  -7    0.81    0.54
   1   9   7    1.59    0.69
  -1   9  -7    0.62    0.48
  -1   9  -7    0.63    0.85
  -1   9  -8    0.39    0.49
   1   9   8   -0.50    0.29
   1   9   8    0.61    0.20
   1   9   8    0.61    0.60
   1   9   8   -0.02    0.15
  -1   9  -8   -0.04    0.45
  -1   9  -9    0.44    0.43
   1   9   9   -0.65    0.26
   1   9   9    0.57    0.53
  -1   9  -9    0.68    0.42
   1   9   9    0.45    0.12
   1   9  10    0.54    0.42
  -1   9 -10    0.60    0.36
   1   9  10    1.62    0.09
  -1   9 -11    0.47    0.27
  -1   9 -11    0.39    0.27
   1  10  -9    0.59    0.33
  -1  10   9    0.84    0.06
   1  10  -8    1.05    0.43
   1  10  -8    0.63    0.62
  -1  10   8    0.23    0.09
  -1  10   7    2.00    0.63
  -1  10   7    2.43    0.22
   1  10  -7    1.12    0.77
  -1  10   6    7.42    0.60
  -1  10   6    5.43    0.75
   1  10  -6    1.28    0.91
   1  10  -5    0.64    0.50
  -1  10   5    1.49    0.51
  -1  10   5    2.36    0.71
  -1  10   5   -0.18    0.13
  -1  10   5   -0.32    0.27
  -1  10   4   -0.04    0.29
   1  10  -4   -0.49    1.04
   1  10  -4   -0.77    0.56
   1  10  -3    3.96    1.09
  -1  10   3   -0.30    0.31
   1  10  -3    1.83    0.57
  -1  10   3    1.38    0.54
  -1  10   3    4.48    0.77
  -1  10   2    0.63    0.33
   1  10  -2    2.86    0.58
   1  10  -2    5.14    0.87
  -1  10   2    4.40    0.60
  -1  10   2    6.89    0.86
   1  10  -1    1.17    1.06
  -1  10   1   -0.24    0.27
   1  10  -1   -0.29    0.50
  -1  10   1    0.26    0.51
   1  10  -1    0.06    0.76
  -1  10   1    1.39    0.81
   1  10   0    2.65    1.14
   1  10   0    5.70    0.74
   1  10   0    4.58    1.10
  -1  10   0    0.14    0.92
   1  10   0    1.63    0.89
  -1  10   0    1.38    0.69
   1  10   1    6.02    0.41
  -1  10  -1   -0.14    0.62
   1  10   1    1.38    0.85
   1  10   1    5.32    1.08
   1  10   1    5.15    0.70
  -1  10  -1    0.11    0.55
  -1  10  -1    0.90    0.89
  -1  10  -2    7.98    1.23
   1  10   2   10.90    1.07
   1  10   2    8.98    0.44
  -1  10  -2    3.62    0.69
   1  10   2    6.48    0.73
   1  10   2   20.98    0.34
   1  10   2   17.87    1.20
  -1  10  -2    7.77    0.94
   1  10   2   11.94    0.78
  -1  10  -3   -0.46    0.98
   1  10   3    8.37    0.40
   1  10   3   28.58    0.32
  -1  10  -3   -0.32    0.59
   1  10   3   14.35    0.30
   1  10   3   29.81    1.30
   1  10   3   13.12    0.80
  -1  10  -3    1.74    0.79
   1  10   4    6.18    0.17
  -1  10  -4    4.75    0.95
   1  10   4    6.46    0.17
  -1  10  -4    4.89    0.83
   1  10   5    6.73    0.27
  -1  10  -5   -0.71    0.54
   1  10   5    3.32    0.14
   1  10   5    4.30    0.14
  -1  10  -5    0.46    0.81
   1  10   6    4.25    0.24
   1  10   6    4.59    0.12
   1  10   7    1.43    0.10
  -1  10  -7    0.15    0.41
  -1  10  -8   -0.32    0.34
   1  10   8    1.48    0.08
   1  10   9   10.48    0.17
   1  10   9    2.79    0.07
  -1  11   2   20.96    0.96
  -1  11   2   18.02    0.64
   1  11  -1    1.33    0.40
  -1  11   1    0.15    0.22
  -1  11   0    2.55    0.68
  -1  11  -1    1.37    0.44
  -1  11  -1    1.20    0.61
  -1  11  -2    2.05    0.44
  -1  11  -2    2.13    0.65
  -1  11  -3    0.54    0.35
  -1  11  -3    0.73    0.57
  -1  11  -4    0.46    0.34
  -1  11  -4    0.11    0.53
  -1  11  -5    0.77    0.27
  -1  11  -5    0.26    0.41
  -2   0  19   -0.22    0.26
   2   0 -19    0.31    0.23
   2   0 -18    0.05    0.36
  -2   0  18    0.09    0.35
   2   0 -17    0.72    0.45
  -2   0  16    0.95    0.39
   2   0 -16    1.25    0.55
   2   0 -16    1.02    0.45
  -2   0  15    0.03    0.26
   2   0 -15    0.15    0.30
  -2   0  15   -0.24    0.31
   2   0 -15    0.10    0.54
  -2   0  15   -0.15    0.42
   2   0 -14   40.06    0.94
  -2   0  14   38.94    0.93
  -2   0  14   38.51    0.86
  -2   0  13   -0.09    0.30
  -2   0  12   22.31    0.62
  -2   0  11    0.05    0.24
  -2   0  11    0.28    0.25
  -2   0  10   19.06    0.52
   2   0 -10   17.72    0.52
  -2   0   9    0.11    0.20
   2   0  -9    0.19    0.21
  -2   0   8 1044.88   15.73
   2   0  -8 1057.30   15.74
  -2   0   7    0.02    0.18
   2   0  -7    0.16    0.19
   2   0  -7   -0.04    0.18
  -2   0   6   82.16    1.33
   2   0  -6   79.97    1.37
  -2   0   5    0.01    0.14
   2   0  -5    0.13    0.19
   2   0  -4 1807.66   27.01
   2   0  -3    0.05    0.27
   2   0  -3    0.22    0.19
   2   0  -2 4476.30   66.50
  -2   0   2 4494.60   66.50
  -2   0   1   -0.06    0.19
   2   0   0 1845.45   27.42
  -2   0  -1   -0.03    0.09
  -2   0  -1   -0.07    0.23
  -2   0  -2   72.71    1.30
  -2   0  -3    0.06    0.14
   2   0   3    0.31    0.26
  -2   0  -3    0.16    0.26
   2   0   3   -0.03    0.14
  -2   0  -4   41.51    0.75
   2   0   4   43.93    0.80
  -2   0  -4   42.65    0.94
  -2   0  -5    0.02    0.15
   2   0   5    0.31    0.27
  -2   0  -5    0.10    0.26
   2   0   5    0.10    0.17
  -2   0  -6 2961.32   43.99
   2   0   6 2968.59   44.12
  -2   0  -7    0.16    0.19
  -2   0  -8    1.43    0.23
  -2   0  -9   -0.02    0.22
  -2   0 -10    5.30    0.34
  -2   0 -11    0.21    0.27
  -2   0 -12    9.94    0.48
  -2   0 -12   11.07    0.48
   2   0  12    9.99    0.36
   2   0  13    0.36    0.47
  -2   0 -13    0.11    0.32
  -2   0 -14   23.50    1.09
   2   0  14   21.44    0.96
  -2   0 -15   -0.40    0.48
   2   0  15    0.75    0.48
   2   0  16    0.56    0.35
   2   0  16    0.22    0.39
  -2   0 -16    1.28    0.47
   2   0  17    0.04    0.26
   2   0  17    0.30    0.37
  -2   0 -17   -0.14    0.36
   2   0  17    0.17    0.39
  -2   0 -18   -0.07    0.14
   2   0  18   -0.13    0.27
  -2   1  19    0.39    0.27
  -2  -1  19    0.22    0.24
   2   1 -19    0.31    0.27
  -2   1  18    0.96    0.36
   2  -1 -18    0.37    0.32
  -2  -1  18    0.79    0.34
   2   1 -18    0.19    0.39
   2   1 -18    0.57    0.32
  -2  -1  18   -0.03    0.22
   2   1 -17    0.25    0.46
  -2   1  17    0.26    0.41
   2   1 -17    0.02    0.38
   2  -1 -17    0.47    0.42
  -2  -1  17    0.32    0.36
   2  -1 -16    3.33    0.54
  -2  -1  16    3.54    0.48
   2   1 -16    3.77    0.60
  -2   1  16    4.26    0.52
  -2   1  15    0.69    0.48
   2  -1 -15    0.16    0.53
   2   1 -15    0.58    0.57
  -2   1  15   -0.14    0.29
  -2  -1  15    0.22    0.29
   2   1 -15    0.25    0.31
  -2   1  14    0.54    0.27
  -2   1  14   -0.11    0.47
   2  -1 -14    0.56    0.52
   2   1 -14    0.05    0.56
  -2  -1  14    0.23    0.29
  -2   1  14    0.23    0.31
   2   1 -14    0.93    0.32
   2  -1 -14    0.55    0.28
  -2   1  13   31.57    0.75
   2   1 -13   32.67    0.82
  -2   1  13   30.10    0.79
  -2  -1  13   30.68    0.79
  -2   1  12    4.79    0.35
  -2  -1  12    4.57    0.35
  -2   1  11    8.88    0.39
  -2  -1  11    8.74    0.39
  -2  -1  11    7.76    0.38
   2  -1 -10    4.76    0.28
   2   1 -10    5.01    0.32
  -2  -1  10    4.83    0.29
  -2   1  10    4.52    0.30
   2   1  -9    0.06    0.21
   2  -1  -9    0.07    0.20
  -2  -1   9    0.03    0.20
   2   1  -8   49.88    0.92
   2  -1  -8   47.69    0.89
  -2  -1   8   47.43    0.90
   2  -1  -7  282.21    4.51
  -2  -1   7  286.86    4.37
   2   1  -7  291.80    4.39
   2  -1  -7  279.43    4.37
  -2   1   6   26.47    0.58
   2  -1  -6   26.36    0.66
   2  -1  -6   25.59    0.86
   2   1  -6   27.25    0.58
  -2  -1   6   26.07    0.52
   2  -1  -5    9.10    0.52
  -2  -1   5    8.58    0.26
   2   1  -5    9.48    0.32
  -2   1   4  968.62   14.48
   2  -1  -4 1005.97   14.67
   2   1  -4  970.10   14.58
   2  -1  -4  974.38   14.78
   2  -1  -3  615.29    9.38
   2  -1  -3  624.98    9.46
   2   1  -3  617.72    9.27
   2   1  -2   93.41    1.41
  -2   1   2   88.20    1.62
   2   1  -1  197.24    2.95
  -2   1   1  192.48    3.12
  -2  -1   1  193.67    2.95
   2   1   0  119.95    1.90
  -2   1   0  120.30    1.87
  -2  -1   0  123.71    1.89
   2   1   1 1523.89   23.18
   2  -1   1 1567.54   23.25
  -2  -1  -1 1590.02   23.21
   2   1   2   14.01    0.44
  -2  -1  -2   14.22    0.38
   2  -1   2   14.35    0.46
   2   1   3  152.39    2.43
  -2   1  -3  152.39    2.35
  -2   1  -4   74.27    1.29
  -2  -1  -4   74.17    1.20
  -2   1  -4   72.89    1.23
   2   1   4   78.57    1.31
   2   1   4   73.08    1.40
  -2   1  -4   74.24    1.45
   2   1   4   79.97    1.38
   2   1   5    5.80    0.27
  -2  -1  -5    5.82    0.22
  -2   1  -5    5.88    0.24
   2  -1   5    5.79    0.36
  -2   1  -5    5.71    0.41
   2   1   5    6.02    0.34
   2   1   6    0.08    0.24
  -2   1  -6    0.19    0.19
  -2  -1  -6    0.09    0.17
  -2   1  -7   15.29    0.42
  -2  -1  -7   13.90    0.39
  -2  -1  -8   29.73    0.65
  -2   1  -8   29.99    0.68
   2   1   9   26.83    0.55
   2  -1   9   27.73    0.78
  -2  -1  -9   28.03    0.63
  -2   1  -9   26.00    0.67
   2   1  10    3.84    0.22
   2  -1  10    3.59    0.42
   2   1  10    2.77    0.46
  -2   1 -10    3.45    0.31
  -2  -1 -10    3.71    0.31
   2  -1  11    3.39    0.48
   2   1  11    3.61    0.24
   2   1  11    3.38    0.50
  -2  -1 -11    3.02    0.32
  -2   1 -11    3.12    0.34
  -2   1 -12   16.33    0.59
  -2   1 -12   16.86    0.59
  -2  -1 -12   17.38    0.57
  -2   1 -13   53.96    1.57
  -2   1 -13   54.06    1.62
  -2  -1 -13   54.85    1.17
  -2   1 -13   56.43    1.20
   2   1  13   51.76    1.46
   2  -1  13   50.45    1.52
   2  -1  14    7.24    0.67
   2   1  14    6.46    0.60
  -2   1 -14    7.05    0.68
   2   1  14    6.79    0.53
  -2   1 -14    5.98    0.63
   2   1  15    0.21    0.52
   2  -1  15    0.14    0.46
   2   1  15    0.37    0.39
  -2  -1 -15    1.03    0.51
  -2   1 -15    0.72    0.49
  -2   1 -15    0.47    0.46
   2   1  15    0.57    0.38
  -2   1 -16   -0.06    0.41
  -2  -1 -16    0.11    0.45
   2   1  16    0.51    0.47
   2  -1  16    0.10    0.41
   2   1  16    0.45    0.45
  -2   1 -16   -0.08    0.37
   2   1  16    0.21    0.32
  -2  -1 -17    1.54    0.40
   2  -1  17    1.01    0.35
   2  -1  17    0.89    0.41
   2   1  17    1.51    0.41
   2   1  17    1.79    0.41
   2  -1  17    1.24    0.28
   2   1  17    0.98    0.26
   2   1  18    0.29    0.23
   2  -1  18    0.50    0.26
  -2  -1 -18    0.35    0.25
   2   2 -19    2.93    0.29
  -2  -2  19    4.75    0.29
  -2   2  19    4.21    0.29
  -2  -2  19    0.06    0.11
   2   2 -19    1.00    0.14
  -2   2  19    1.85    0.20
  -2  -2  18    1.54    0.32
   2   2 -18    1.56    0.40
  -2   2  18    1.89    0.36
   2   2 -18    2.00    0.35
  -2  -2  17   -0.01    0.37
   2   2 -17    0.37    0.47
  -2   2  17    0.33    0.41
   2   2 -17    0.40    0.42
  -2   2  16    2.01    0.48
  -2   2  16    1.99    0.49
  -2  -2  16    1.75    0.46
   2   2 -16    1.87    0.57
   2  -2 -16    2.29    0.49
   2  -2 -15   15.34    0.81
   2   2 -15   13.21    0.88
  -2   2  15   14.53    0.77
  -2   2  15   14.50    0.82
  -2   2  14    0.81    0.31
  -2  -2  14    0.52    0.31
   2  -2 -14    1.91    0.53
   2   2 -14    1.51    0.61
  -2   2  14    1.01    0.30
  -2   2  14    1.49    0.54
  -2   2  13    2.07    0.55
  -2   2  13    1.57    0.30
   2   2 -13    1.40    0.45
  -2  -2  13    1.76    0.32
  -2   2  13    2.55    0.34
  -2   2  12   51.86    1.45
  -2   2  12   52.20    1.06
  -2  -2  12   50.98    1.06
  -2   2  12   52.37    1.09
  -2   2  11   39.47    1.18
  -2   2  11   39.98    0.87
  -2  -2  11   37.74    0.85
  -2   2  10   36.69    1.10
  -2   2  10   38.98    0.84
  -2  -2  10   40.40    0.82
  -2  -2  10   37.26    0.81
  -2   2  10   38.12    0.82
   2   2 -10   38.27    1.08
   2  -2  -9   51.97    0.97
  -2   2   9   53.10    1.00
  -2   2   9   53.38    1.01
  -2  -2   9   51.05    0.98
   2   2  -8   18.06    0.50
   2  -2  -8   19.46    0.46
  -2   2   8   20.47    0.48
  -2  -2   8   18.46    0.46
  -2   2   8   19.70    0.50
   2  -2  -7   11.49    0.33
   2   2  -7   12.56    0.37
  -2  -2   7   11.68    0.33
  -2   2   7   12.58    0.37
   2   2  -6    3.95    0.16
  -2   2   6    3.35    0.21
   2   2  -6    4.02    0.28
   2   2  -6    3.86    0.23
  -2   2   6    3.62    0.28
  -2  -2   6    3.34    0.21
  -2   2   6    3.55    0.22
   2   2  -6    3.97    0.16
  -2   2   5   13.95    0.30
   2   2  -5   12.57    0.34
  -2   2   5   13.25    0.32
   2   2  -5   13.60    0.37
   2   2  -5   13.55    0.30
  -2   2   5   12.79    0.46
  -2   2   5   13.41    0.34
  -2  -2   5   13.50    0.32
   2   2  -5   13.54    0.48
   2   2  -5   13.54    0.29
   2  -2  -4  132.98    2.32
   2   2  -4  132.30    2.05
   2   2  -4  127.21    2.05
  -2   2   4  132.32    2.04
  -2   2   4  128.76    2.06
   2   2  -4  137.02    2.07
  -2   2   4  138.53    2.26
   2   2  -4  136.36    2.26
  -2   2   4  133.50    2.07
   2   2  -4  133.56    2.04
   2   2  -3  170.26    2.61
  -2   2   3  168.22    2.62
  -2   2   3  165.18    2.61
  -2   2   3  171.17    2.81
   2  -2  -3  176.04    2.88
  -2   2   3  168.42    2.58
   2  -2  -3  178.02    2.96
   2   2  -3  177.00    2.58
   2   2  -3  174.41    2.82
   2   2  -3  172.36    2.61
  -2   2   2 2674.83   39.65
  -2   2   2 2708.03   39.82
   2   2  -2 2664.97   39.64
  -2   2   2 2647.98   39.64
  -2   2   2 2617.04   39.84
  -2   2   2 2700.39   39.62
   2  -2  -2 2694.86   39.92
   2   2  -2 2725.16   39.85
   2   2  -2 2661.51   39.62
   2   2  -2 2686.05   39.64
  -2   2   1 9999.00  147.79
  -2  -2   1 9996.07  147.66
   2   2  -1 9972.63  147.72
   2  -2  -1 9959.47  147.89
   2   2  -1 9966.29  147.64
  -2   2   0 4632.61   67.83
  -2  -2   0 4549.09   67.69
  -2   2   0 4534.53   67.62
   2   2   0 4591.03   67.83
  -2   2   0 4571.93   67.89
   2   2   0 4576.23   67.62
  -2   2   0 4591.58   67.63
   2   2   0 4565.92   67.64
  -2  -2  -1  143.36    2.30
   2   2   1  137.42    2.07
   2  -2   1  135.51    2.27
  -2   2  -1  135.27    2.07
  -2   2  -1  132.02    2.26
  -2  -2  -1  134.53    2.16
  -2   2  -1  126.82    2.08
  -2   2  -1  137.70    2.05
   2   2   1  143.78    2.29
   2   2   1  131.26    2.05
  -2   2  -1  138.81    2.34
  -2   2  -1  131.92    2.08
   2   2   1  135.71    2.07
   2  -2   2  356.88    5.66
   2   2   2  369.31    5.46
  -2   2  -2  362.59    5.46
   2  -2   2  366.27    5.51
  -2  -2  -2  363.49    5.68
  -2   2  -2  370.36    5.67
  -2  -2  -2  375.25    5.59
  -2   2  -2  362.96    5.48
  -2   2  -2  373.51    5.44
   2   2   2  379.51    5.67
  -2   2  -2  359.79    5.48
   2   2   2  350.56    5.44
   2   2   2  358.05    5.45
  -2  -2  -3   48.74    0.97
  -2   2  -3   47.97    0.83
   2   2   3   47.87    0.80
  -2   2  -3   47.93    0.99
   2   2   3   49.80    1.00
  -2   2  -3   46.93    0.83
  -2   2  -3   49.17    0.83
   2   2   3   46.42    0.79
  -2  -2  -4    1.63    0.30
  -2   2  -4    0.76    0.19
  -2   2  -4    1.17    0.13
   2   2   4    1.16    0.13
   2   2   4    0.95    0.13
  -2   2  -4    0.72    0.32
  -2   2  -4    0.86    0.22
  -2   2  -4    0.94    0.17
   2   2   4    0.85    0.26
  -2   2  -4    0.85    0.18
   2   2   4    1.07    0.12
  -2   2  -5   41.03    0.75
  -2   2  -5   38.12    0.72
  -2   2  -5   36.75    0.66
   2   2   5   40.15    0.68
  -2   2  -6   50.08    0.95
   2   2   6   56.36    0.92
  -2   2  -7  185.42    2.92
   2   2   7  184.95    2.88
  -2   2  -8   89.52    1.52
   2   2   8   88.66    1.48
  -2   2  -9   29.05    0.63
   2  -2   9   27.28    0.78
   2   2   9   27.69    0.59
   2   2   9   26.98    0.90
  -2   2  -9   25.67    0.69
   2   2  10    8.63    0.32
   2  -2  10    8.56    0.49
   2   2  10    8.20    0.60
  -2   2 -10    9.25    0.43
   2   2  11    0.21    0.20
   2  -2  11    0.14    0.37
  -2   2 -11   -0.03    0.29
   2   2  11    0.44    0.48
  -2   2 -12    6.72    0.65
   2  -2  12    5.41    0.54
   2   2  12    5.27    0.50
  -2   2 -12    5.01    0.68
  -2   2 -12    5.71    0.42
  -2   2 -12    5.58    0.59
   2   2  13    1.54    0.42
  -2   2 -13    1.46    0.56
  -2   2 -13    1.26    0.50
  -2   2 -13    1.37    0.48
   2   2  14    0.40    0.52
  -2   2 -14    0.67    0.45
  -2   2 -14    0.45    0.53
   2   2  14    0.98    0.41
  -2   2 -15    2.71    0.48
  -2   2 -15    3.14    0.55
   2   2  15    3.49    0.44
   2   2  15    3.94    0.59
   2  -2  15    4.08    0.56
   2   2  15    3.33    0.55
   2   2  16    0.71    0.31
   2   2  16    1.19    0.46
   2  -2  16    0.58    0.46
   2  -2  16    1.52    0.45
   2   2  16    0.44    0.40
   2  -2  17    0.48    0.22
   2  -2  17    0.34    0.35
   2  -2  17    0.16    0.33
   2   2  17    0.20    0.35
   2  -2  18    0.63    0.22
   2  -2  18    0.38    0.20
  -2   3  18    3.97    0.35
  -2  -3  18    3.11    0.35
   2   3 -18    1.52    0.22
  -2   3  18    1.73    0.27
  -2   3  17    0.34    0.37
  -2   3  17    0.17    0.37
  -2  -3  17    0.30    0.37
   2   3 -17    0.18    0.38
  -2   3  16    1.28    0.44
  -2   3  16    0.96    0.46
   2   3 -16    1.24    0.48
  -2   3  15    2.38    0.51
   2   3 -15    2.88    0.60
   2   3 -15    2.84    0.46
  -2   3  15    3.14    0.57
   2   3 -14    4.82    0.68
   2   3 -14    4.43    0.41
   2   3 -14    4.63    0.56
  -2   3  14    4.61    0.38
  -2   3  14    4.24    0.63
   2   3 -13    1.41    0.57
   2   3 -13    1.26    0.35
  -2   3  13    0.99    0.32
   2   3 -13    1.34    0.49
  -2   3  13    0.95    0.54
  -2   3  13    1.53    0.32
  -2  -3  12   47.28    1.02
  -2   3  12   49.76    1.05
   2   3 -12   47.39    1.43
  -2   3  12   46.39    1.44
  -2   3  12   49.67    1.07
   2   3 -11   11.22    0.45
  -2  -3  11   10.06    0.41
  -2   3  11    9.84    0.42
   2   3 -11    9.54    0.68
  -2   3  11    9.77    0.44
  -2   3  11   10.06    0.69
  -2  -3  10  149.39    2.44
  -2   3  10  150.03    2.45
   2   3 -10  147.69    2.87
  -2   3  10  147.85    2.49
  -2   3   9    1.32    0.23
  -2  -3   9    1.42    0.23
  -2   3   9    1.32    0.24
   2   3  -9    1.32    0.39
  -2   3   9    1.26    0.40
   2   3  -8   48.54    0.96
  -2   3   8   49.51    0.92
  -2   3   8   48.71    0.94
  -2   3   7   78.77    1.36
   2   3  -7   79.71    1.38
   2   3  -6    1.30    0.15
  -2   3   6    1.13    0.20
   2   3  -6    1.28    0.16
   2   3  -6    1.16    0.20
  -2   3   6    1.10    0.15
  -2   3   6    1.14    0.18
   2   3  -6    1.32    0.15
   2   3  -5  141.28    2.23
  -2   3   5  144.47    2.23
  -2   3   5  140.28    2.26
   2   3  -5  141.64    2.23
   2   3  -5  137.46    2.24
   2   3  -5  148.46    2.19
  -2   3   5  140.93    2.24
   2   3  -5  141.19    2.23
   2   3  -4  208.43    3.22
  -2   3   4  209.67    3.22
  -2   3   4  209.47    3.24
   2   3  -4  209.04    3.23
  -2   3   4  207.95    3.52
  -2   3   4  209.81    3.18
  -2   3   4  211.58    3.21
   2   3  -4  218.22    3.19
   2   3  -4  212.12    3.23
   2   3  -3   26.21    0.51
  -2   3   3   26.78    0.51
  -2   3   3   26.46    0.77
  -2   3   3   25.22    0.52
   2   3  -3   26.05    0.52
   2   3  -3   25.28    0.48
  -2   3   3   26.68    0.75
  -2   3   3   26.32    0.48
   2   3  -3   25.95    0.48
   2  -3  -3   27.32    0.87
  -2   3   3   26.17    0.48
   2   3  -3   26.65    0.52
  -2   3   2  674.52   10.71
   2   3  -2  688.08   10.43
  -2   3   2  694.53   10.73
  -2   3   2  702.92   10.42
  -2  -3   2  691.46   10.42
   2  -3  -2  710.31   10.79
   2   3  -2  698.77   10.40
  -2   3   2  697.82   10.81
   2  -3  -2  720.04   10.80
  -2   3   2  699.43   10.41
   2   3  -2  694.10   10.42
  -2   3   2  703.84   10.40
  -2  -3   1  802.51   12.14
  -2   3   1  814.10   12.09
  -2   3   1  813.07   12.45
  -2   3   1  812.34   12.08
   2   3  -1  809.90   12.10
  -2   3   0  129.38    2.33
   2   3   0  129.98    2.23
  -2   3   0  133.26    2.08
  -2  -3   0  129.64    2.13
  -2   3   0  131.33    2.03
   2   3   0  131.77    2.03
  -2   3   0  129.93    2.38
  -2  -3   0  126.66    2.12
   2   3   0  134.02    2.33
   2   3   0  131.67    2.06
   2  -3   1   33.19    0.84
   2   3   1   33.69    0.63
  -2  -3  -1   35.16    0.90
  -2   3  -1   33.05    0.87
  -2   3  -1   33.57    0.63
   2   3   1   33.91    0.82
  -2  -3  -1   36.24    0.74
  -2   3  -1   35.50    0.66
  -2   3  -1   35.24    0.61
  -2  -3  -1   32.90    0.75
   2   3   1   34.32    0.60
  -2   3  -1   34.82    0.62
  -2   3  -1   34.38    0.92
   2   3   1   34.25    0.63
   2   3   2   15.59    0.36
   2  -3   2   15.59    0.45
   2   3   2   15.39    0.37
   2  -3   2   15.28    0.55
  -2  -3  -2   15.35    0.59
  -2   3  -2   15.41    0.57
  -2   3  -2   15.60    0.33
   2   3   2   16.36    0.37
   2   3   2   15.86    0.33
  -2   3  -2   15.69    0.62
  -2   3  -2   15.47    0.37
   2   3   2   15.35    0.58
  -2   3  -2   14.64    0.36
  -2  -3  -2   15.20    0.48
  -2   3  -2   14.73    0.38
   2   3   3    5.31    0.21
  -2   3  -3    5.06    0.25
  -2   3  -3    5.29    0.23
   2  -3   3    5.74    0.29
   2   3   3    6.06    0.21
   2   3   3    5.46    0.23
   2  -3   3    4.69    0.38
  -2   3  -3    5.77    0.20
  -2   3  -3    5.56    0.46
   2   3   3    5.69    0.19
  -2   3  -3    5.21    0.24
   2   3   3    4.51    0.19
   2   3   3    5.07    0.22
   2   3   4    1.12    0.15
   2   3   4    0.98    0.16
   2   3   4    0.88    0.16
  -2   3  -4    1.03    0.21
  -2   3  -4    1.14    0.16
   2   3   4    1.11    0.15
   2   3   4    1.12    0.13
  -2   3  -4    1.05    0.20
   2   3   4    1.11    0.16
   2   3   5  134.98    2.18
  -2   3  -5  137.01    2.26
  -2   3  -5  147.97    2.26
  -2   3  -5  137.24    2.18
  -2   3  -5  146.10    2.24
   2   3   5  140.89    2.21
  -2   3  -6    1.41    0.23
  -2   3  -6    1.26    0.23
  -2   3  -6    1.60    0.23
   2   3   6    1.45    0.18
  -2   3  -7   21.30    0.57
  -2   3  -7   20.37    0.55
  -2   3  -7   21.16    0.53
   2   3   7   21.91    0.49
  -2   3  -8   33.74    0.76
  -2   3  -8   31.29    0.73
   2   3   8   31.87    0.66
   2   3   9    8.03    0.32
   2  -3   9    8.46    0.46
   2   3   9    7.56    0.60
  -2   3  -9    8.04    0.41
  -2   3  -9    7.65    0.41
   2  -3  10  119.76    2.24
   2   3  10  115.51    2.45
  -2   3 -10  117.64    2.11
  -2   3 -10  116.23    2.09
   2  -3  11   38.99    1.08
   2   3  11   38.92    1.29
  -2   3 -11   37.04    1.27
   2  -3  12    0.43    0.51
   2   3  12    0.34    0.47
   2   3  12    0.04    0.39
  -2   3 -12    0.28    0.56
   2  -3  12    0.10    0.38
  -2   3 -12    0.04    0.33
  -2   3 -12    0.51    0.50
  -2   3 -13    6.98    0.66
   2   3  13    6.35    0.55
  -2   3 -13    7.31    0.75
  -2   3 -13    8.39    0.48
   2  -3  13    7.21    0.68
   2   3  13    7.22    0.63
   2   3  14    3.57    0.45
  -2   3 -14    4.10    0.62
   2   3  14    2.65    0.44
   2   3  14    3.04    0.48
   2  -3  14    4.16    0.58
  -2   3 -14    2.74    0.51
   2   3  15    0.17    0.48
   2   3  15    0.40    0.33
  -2   3 -15    0.64    0.49
   2   3  15    0.16    0.32
   2  -3  15    0.77    0.46
   2   3  15    0.39    0.29
  -2   3 -15    0.37    0.37
  -2  -3 -16    2.49    0.45
   2  -3  16    1.51    0.41
   2  -3  16    1.38    0.42
   2   3  16    1.67    0.43
   2   3  16    1.67    0.30
   2  -3  17    0.33    0.19
  -2  -3 -17    0.11    0.31
   2  -3  17    0.46    0.28
   2  -3  17    0.38    0.29
   2   4 -18    0.56    0.11
  -2   4  18    0.65    0.19
   2   4 -18    0.40    0.16
   2   4 -17    0.99    0.37
  -2   4  17    1.28    0.30
  -2  -4  17    1.66    0.37
   2   4 -17    0.98    0.25
  -2   4  17    0.59    0.28
  -2   4  17    0.71    0.28
  -2   4  16    0.42    0.34
  -2   4  16    0.04    0.42
  -2  -4  16   -0.06    0.40
  -2   4  16    0.11    0.34
  -2   4  16    0.35    0.39
   2   4 -16    0.69    0.44
  -2   4  15    1.37    0.51
   2   4 -15    1.88    0.44
   2   4 -15    1.24    0.51
   2   4 -15    1.75    0.51
  -2   4  15    1.47    0.47
  -2   4  14    0.36    0.50
   2   4 -14   -0.53    0.48
  -2   4  14    0.52    0.46
   2   4 -14    0.71    0.54
  -2   4  13   21.40    0.68
  -2   4  13   19.10    0.96
   2   4 -13   20.99    0.66
   2   4 -13   22.76    0.98
   2   4 -13   19.83    0.98
  -2   4  12   38.88    0.94
  -2   4  12   34.90    1.26
   2   4 -12   38.03    0.92
   2   4 -12   36.37    1.26
   2   4 -12   35.58    1.26
  -2   4  11    7.76    0.68
  -2   4  11    8.25    0.46
   2   4 -11    8.06    0.69
   2   4 -11    7.83    0.42
  -2   4  10   21.30    0.65
  -2   4  10   20.33    0.88
   2   4 -10   21.50    0.92
   2   4 -10   20.81    0.59
  -2   4  10   19.79    0.53
  -2   4   9    5.90    0.39
  -2   4   9    4.88    0.53
   2   4  -9    5.10    0.55
   2   4  -9    5.51    0.31
  -2   4   9    5.19    0.27
  -2   4   8   26.17    0.59
   2   4  -8   24.51    0.59
  -2   4   8   23.54    0.88
  -2   4   7   54.32    0.98
   2   4  -7   51.84    0.98
   2   4  -6    5.73    0.26
  -2   4   6    5.97    0.25
  -2   4   6    6.30    0.25
   2   4  -6    6.19    0.25
   2   4  -6    5.85    0.20
  -2   4   6    5.72    0.24
   2   4  -6    5.81    0.25
  -2   4   5    5.40    0.28
   2   4  -5    4.86    0.25
  -2   4   5    4.48    0.24
  -2   4   5    5.22    0.24
   2   4  -5    4.97    0.24
   2   4  -5    5.24    0.20
  -2   4   5    5.05    0.21
   2   4  -5    4.78    0.24
   2   4  -4   93.46    1.55
   2   4  -4   96.86    1.57
  -2   4   4   92.11    1.57
   2   4  -4   90.33    1.52
  -2   4   4   94.38    1.56
  -2   4   4   95.15    1.51
   2   4  -4   93.76    1.56
   2   4  -4   96.07    1.52
  -2   4   4   95.96    1.55
   2   4  -3   77.55    1.30
  -2   4   3   78.86    1.30
   2   4  -3   74.50    1.30
  -2   4   3   76.21    1.26
   2   4  -3   78.81    1.26
   2   4  -3   76.58    1.30
   2   4  -2   87.84    1.44
  -2   4   2   84.68    1.44
   2   4  -2   86.86    1.45
  -2   4   2   86.99    1.41
   2   4  -2   89.20    1.41
   2   4  -2   84.24    1.45
   2   4  -1   11.39    0.32
  -2   4   1   11.71    0.33
  -2  -4   0   25.44    0.62
   2   4   0   23.92    0.54
  -2   4   0   25.67    0.50
   2   4   0   24.50    0.49
   2   4   0   25.93    0.54
   2   4   1   40.14    0.73
   2   4   1   38.14    0.74
  -2  -4  -1   38.37    0.85
  -2   4  -1   39.29    0.73
  -2   4  -1   37.83    0.70
   2   4   1   36.51    0.70
   2   4   1   40.50    0.74
   2   4   2    3.55    0.21
  -2   4  -2    3.59    0.25
  -2   4  -2    3.40    0.22
  -2   4  -2    3.59    0.22
   2   4   2    3.43    0.22
   2  -4   2    3.55    0.31
  -2   4  -2    3.42    0.19
   2   4   2    3.50    0.19
  -2   4  -2    3.24    0.21
   2   4   2    3.43    0.23
  -2   4  -3   14.01    0.39
  -2   4  -3   15.18    0.41
  -2   4  -3   15.62    0.39
   2   4   3   15.89    0.40
  -2   4  -3   14.61    0.35
   2   4   3   14.09    0.35
  -2   4  -3   15.31    0.39
   2   4   3   15.16    0.39
  -2   4  -4   89.52    1.49
  -2   4  -4   88.85    1.47
  -2   4  -4   89.94    1.48
  -2   4  -4   88.99    1.43
   2   4   4   86.30    1.47
   2   4   4   90.82    1.49
   2   4   4   86.01    1.43
  -2   4  -4   88.12    1.49
   2   4   4   90.86    1.48
  -2   4  -5   36.83    0.73
  -2   4  -5   39.60    0.77
   2   4   5   37.56    0.72
   2   4   5   40.25    0.75
   2   4   5   39.05    0.69
  -2   4  -5   37.11    0.78
   2   4   5   39.45    0.74
  -2   4  -6    5.24    0.30
   2   4   6    5.18    0.26
  -2   4  -6    5.33    0.29
   2   4   7    7.24    0.31
   2   4   7    6.80    0.53
  -2   4  -7    7.53    0.35
   2   4   8    1.08    0.22
   2   4   8    1.53    0.45
  -2   4  -8    1.19    0.27
   2   4   9   35.14    1.21
   2   4   9   34.22    1.14
  -2   4  -9   34.29    0.82
   2   4  10    9.58    0.76
   2  -4  10   10.03    0.55
  -2   4 -10    9.03    0.46
  -2   4 -10   10.20    0.74
   2  -4  11   89.98    2.03
   2   4  11   71.15    1.74
   2   4  11   69.95    1.73
   2  -4  11   89.77    1.79
   2   4  11   92.40    2.17
  -2   4 -11   89.75    2.15
   2   4  11   85.20    1.88
  -2   4 -11   87.63    1.63
  -2   4 -11   86.17    2.11
   2  -4  12    6.06    0.64
   2  -4  12    5.57    0.49
   2   4  12    6.31    0.68
  -2   4 -12    6.91    0.72
   2   4  12    5.99    0.53
  -2   4 -12    5.52    0.42
  -2   4 -12    6.73    0.70
   2   4  13    0.15    0.40
   2   4  13    0.96    0.52
   2   4  13   -0.02    0.36
  -2   4 -13   -0.02    0.54
   2  -4  13    0.45    0.49
  -2   4 -13   -0.02    0.50
   2   4  14    5.22    0.45
   2   4  14    7.18    0.65
   2   4  14    6.86    0.49
   2  -4  14    7.34    0.63
  -2   4 -14    7.25    0.62
   2  -4  15    0.78    0.39
   2  -4  15    0.57    0.42
  -2   4 -15    0.58    0.37
   2   4  15    0.49    0.29
   2   4  16    0.80    0.20
   2  -4  16    0.75    0.28
   2  -4  16    0.28    0.35
  -2  -4 -16    0.22    0.35
   2  -4  17    0.29    0.22
  -2  -4 -17    0.11    0.23
  -2   4 -17    0.01    0.23
  -2  -5  17    0.11    0.25
  -2   5  17    0.15    0.19
   2   5 -17    0.37    0.20
   2   5 -17    0.10    0.13
  -2   5  17   -0.01    0.19
   2   5 -16    0.33    0.35
   2   5 -16    0.03    0.26
  -2   5  16   -0.25    0.29
  -2  -5  16    0.38    0.34
   2   5 -16    0.03    0.32
  -2   5  15    2.93    0.52
   2   5 -15    2.22    0.36
   2   5 -15    2.18    0.46
  -2  -5  15    2.77    0.46
   2   5 -15    2.59    0.48
  -2   5  15    2.48    0.36
   2   5 -14    5.84    0.60
  -2   5  14    5.34    0.56
   2   5 -14    6.15    0.53
  -2   5  14    5.18    0.64
   2   5 -14    5.65    0.57
  -2   5  14    5.22    0.51
   2   5 -14    5.40    0.61
  -2   5  13   36.59    1.27
   2   5 -13   36.56    1.25
   2   5 -13   37.14    1.24
  -2   5  13   35.90    1.14
  -2   5  13   35.88    1.09
   2   5 -13   35.91    1.21
  -2   5  13   35.17    1.18
  -2   5  12    2.31    0.48
  -2   5  12    2.54    0.39
  -2   5  12    2.28    0.58
   2   5 -12    2.52    0.32
   2   5 -12    2.71    0.57
  -2   5  12    1.95    0.47
   2   5 -12    3.79    0.62
   2   5 -12    2.57    0.55
  -2   5  11   15.75    0.81
   2   5 -11   16.71    0.89
   2   5 -11   17.63    0.56
  -2   5  11   17.15    0.81
   2   5 -11   19.24    0.96
  -2   5  11   16.26    0.62
  -2   5  11   17.27    0.92
   2   5 -10    2.79    0.28
  -2   5  10    2.78    0.47
  -2   5  10    2.21    0.57
  -2   5  10    2.18    0.39
   2   5  -9   21.30    0.92
  -2   5   9   18.88    0.79
  -2   5   9   19.49    0.90
  -2   5   8    1.30    0.37
   2   5  -8    1.26    0.45
  -2   5   8    1.21    0.47
  -2   5   8    0.65    0.30
  -2   5   7    8.31    0.41
   2   5  -7    8.22    0.52
  -2   5   7    8.58    0.50
   2   5  -7    8.66    0.59
  -2   5   7    7.76    0.31
  -2   5   6   37.18    0.77
   2   5  -6   39.51    1.11
   2   5  -6   37.51    0.76
   2   5  -6   39.97    0.71
  -2   5   6   36.79    0.76
  -2   5   5   91.19    1.53
   2   5  -5   85.40    1.53
   2   5  -5   85.03    1.51
  -2   5   5   87.10    1.46
   2   5  -5   91.93    1.46
  -2   5   5   89.79    1.51
  -2   5   4   15.60    0.43
  -2   5   4   15.83    0.45
   2   5  -4   15.89    0.44
   2   5  -4   15.24    0.43
  -2   5   4   16.20    0.39
   2   5  -4   16.11    0.39
   2   5  -4   15.00    0.44
  -2   5   3   28.54    0.62
  -2   5   3   29.31    0.65
   2   5  -3   29.09    0.64
   2   5  -3   28.47    0.62
  -2   5   3   29.41    0.58
   2   5  -3   28.62    0.59
   2   5  -3   28.32    0.63
  -2   5   2   76.81    1.34
  -2   5   2   80.93    1.36
  -2   5   2   77.89    1.30
   2   5  -2   75.37    1.34
   2   5  -2   78.00    1.36
   2   5  -2   76.57    1.31
   2   5  -2   77.17    1.35
   2   5  -1   66.73    1.19
  -2   5   1   69.30    1.21
  -2   5   0    2.22    0.25
   2   5   0    2.20    0.24
  -2   5   0    2.32    0.19
   2   5   0    2.67    0.20
   2   5   0    2.65    0.23
  -2   5  -1    2.62    0.23
  -2   5  -1    2.41    0.24
   2   5   1    2.86    0.24
   2   5   1    2.19    0.21
  -2   5  -1    2.60    0.20
   2   5   1    2.70    0.21
   2   5   1    2.59    0.24
  -2   5  -2    9.80    0.35
  -2   5  -2   10.68    0.36
   2   5   2   10.37    0.37
   2   5   2   10.29    0.34
  -2   5  -2   10.39    0.32
   2   5   2    9.88    0.32
   2   5   2   10.94    0.37
  -2   5  -3   68.11    1.19
  -2   5  -3   68.58    1.21
   2   5   3   69.06    1.22
  -2   5  -3   64.69    1.15
   2   5   3   65.69    1.19
   2   5   3   67.32    1.15
   2   5   3   68.60    1.21
  -2   5  -4   60.05    1.09
   2   5   4   61.07    1.11
  -2   5  -4   58.99    1.03
   2   5   4   58.16    1.08
   2   5   4   60.32    1.04
  -2   5  -4   60.16    1.09
   2   5   5    2.99    0.22
   2   5   5    3.28    0.19
  -2   5  -5    2.87    0.24
  -2   5  -5    3.31    0.23
  -2   5  -5    3.12    0.23
   2   5   6    7.65    0.60
   2   5   6    7.37    0.53
  -2   5  -6    7.38    0.34
   2   5   7    1.63    0.49
   2   5   7    1.27    0.42
  -2   5  -7    1.12    0.25
   2   5   8   16.39    0.86
   2   5   8   14.98    0.80
  -2   5  -8   15.22    0.81
  -2   5  -8   13.69    0.49
   2   5   9   22.03    1.01
  -2   5  -9   19.35    0.60
  -2   5  -9   18.44    0.99
   2   5   9   21.71    0.95
   2   5  10    0.02    0.47
   2   5  10   -0.09    0.47
   2  -5  10    1.11    0.36
   2   5  10    0.76    0.56
  -2   5 -10    0.64    0.53
  -2   5 -10    0.43    0.29
   2  -5  10    0.60    0.44
   2  -5  11   12.78    0.73
   2   5  11   13.16    0.85
  -2   5 -11   11.34    0.49
  -2   5 -11   12.74    0.86
   2   5  11    9.58    0.61
   2   5  11   11.05    0.65
   2   5  12    3.27    0.59
   2  -5  12    3.75    0.54
  -2   5 -12    3.73    0.63
  -2   5 -12    2.39    0.40
   2   5  12    2.36    0.45
   2   5  12    2.91    0.46
   2   5  13    0.39    0.46
   2  -5  13    0.36    0.43
  -2   5 -13    0.09    0.49
   2   5  13    0.11    0.35
  -2   5 -13   -0.04    0.29
   2   5  13    0.45    0.35
   2   5  14    1.02    0.45
   2  -5  14    1.22    0.42
  -2   5 -14    0.61    0.41
   2   5  14    1.10    0.30
  -2  -5 -15    0.48    0.33
   2   5  15    0.41    0.21
   2   5  15    0.43    0.36
   2  -5  15    0.08    0.32
  -2   5 -15   -0.01    0.31
  -2   5 -16    0.33    0.27
   2   5  16    0.21    0.26
   2  -5  16    0.32    0.23
  -2  -5 -16    0.28    0.23
   2   6 -16    1.73    0.19
  -2   6  16    2.43    0.26
  -2  -6  16    2.13    0.26
   2   6 -15    0.01    0.28
  -2   6  15    0.69    0.30
  -2   6  15    0.31    0.25
   2   6 -15   -0.12    0.20
  -2  -6  15    0.23    0.28
   2   6 -15   -0.15    0.22
   2   6 -14    0.02    0.36
   2   6 -14    0.32    0.34
  -2   6  14    0.35    0.33
  -2   6  14    0.04    0.36
  -2   6  14    0.38    0.23
  -2  -6  14    0.28    0.34
  -2   6  14    0.53    0.34
  -2   6  13    0.71    0.52
   2   6 -13    0.23    0.38
  -2   6  13    0.36    0.39
   2   6 -13    0.51    0.41
   2   6 -13    0.05    0.29
  -2   6  13    0.21    0.30
  -2   6  13    0.93    0.40
   2   6 -13    0.30    0.45
   2   6 -13    0.35    0.41
  -2   6  13    0.06    0.20
  -2   6  12    0.17    0.52
   2   6 -12    0.42    0.43
  -2   6  12    0.48    0.46
   2   6 -12    0.20    0.42
   2   6 -12   -0.24    0.41
  -2   6  12    0.06    0.37
  -2   6  12    0.72    0.44
   2   6 -12    0.25    0.42
  -2   6  12   -0.07    0.34
  -2   6  11    5.41    0.67
   2   6 -11    5.00    0.60
  -2   6  11    4.73    0.58
   2   6 -11    4.74    0.58
   2   6 -11    4.75    0.56
  -2   6  11    5.48    0.59
   2   6 -11    4.89    0.65
  -2   6  11    4.95    0.51
   2   6 -11    3.95    0.52
  -2   6  10    0.79    0.53
   2   6 -10    0.94    0.43
   2   6 -10    1.12    0.51
  -2   6  10    0.57    0.54
  -2   6  10    0.92    0.49
   2   6 -10    1.13    0.42
  -2   6  10    1.95    0.42
   2   6 -10    1.55    0.54
   2   6  -9    6.98    0.57
  -2   6   9    7.57    0.55
  -2   6   9    7.49    0.65
  -2   6   9    5.75    0.64
   2   6  -9    6.75    0.56
   2   6  -9    7.52    0.65
  -2   6   9    7.54    0.56
   2   6  -8    0.59    0.44
  -2   6   8    0.48    0.37
  -2   6   7    2.31    0.52
   2   6  -7    2.53    0.48
   2   6  -6    3.82    0.27
   2   6  -6    3.83    0.47
  -2   6   6    3.49    0.43
   2   6  -6    3.37    0.21
  -2   6   6    3.50    0.28
  -2   6   5   49.32    0.95
  -2   6   5   49.15    1.27
   2   6  -5   47.05    1.24
   2   6  -5   45.37    0.93
  -2   6   5   47.35    0.87
   2   6  -5   43.57    0.87
  -2   6   5   46.63    0.93
  -2   6   4   30.82    0.70
  -2   6   4   29.68    0.96
   2   6  -4   30.80    0.92
  -2   6   4   29.76    0.63
   2   6  -4   27.89    0.67
   2   6  -4   32.55    0.64
  -2   6   4   30.28    0.68
  -2   6   3    3.43    0.29
  -2   6   3    3.01    0.44
  -2   6   3    4.06    0.24
   2   6  -3    3.21    0.26
   2   6  -3    3.29    0.23
  -2   6   3    3.96    0.28
  -2   6   2    6.31    0.33
  -2   6   2    6.65    0.51
  -2   6   2    6.13    0.28
   2   6  -2    5.97    0.31
  -2   6   2    5.66    0.31
   2   6  -2    6.42    0.28
   2   6  -1    0.83    0.22
  -2   6   1    0.73    0.23
  -2   6   0    1.77    0.26
   2   6   0    1.80    0.26
  -2   6   0    1.92    0.20
   2   6   0    1.79    0.21
  -2   6   0    1.40    0.38
  -2   6  -1    1.47    0.26
  -2   6  -1    1.87    0.39
  -2   6  -1    1.62    0.21
   2   6   1    1.31    0.22
   2   6   1    1.34    0.21
  -2   6  -1    1.32    0.23
  -2   6  -2   16.03    0.49
  -2   6  -2   16.20    0.73
  -2   6  -2   15.82    0.43
   2   6   2   17.02    0.47
   2   6   2   17.62    0.44
  -2   6  -2   16.29    0.47
  -2   6  -3    1.00    0.24
  -2   6  -3    1.57    0.39
  -2   6  -3    1.68    0.21
   2   6   3    1.08    0.23
   2   6   3    1.26    0.20
  -2   6  -3    1.04    0.23
  -2   6  -4    0.19    0.22
   2   6   4    0.52    0.22
  -2   6  -4    0.46    0.21
   2   6   4    0.38    0.17
  -2   6  -4    0.48    0.36
  -2   6  -4    0.22    0.32
   2   6   5    2.42    0.44
   2   6   5    2.80    0.21
   2   6   5    2.73    0.25
  -2   6  -5    2.49    0.44
   2   6   6   -0.08    0.43
  -2   6  -6   -0.04    0.40
   2   6   7    1.16    0.52
  -2   6  -7    0.96    0.48
   2   6   8    0.09    0.38
  -2   6  -8    0.29    0.53
   2   6   8    1.07    0.34
   2   6   8    0.28    0.45
   2   6   8    0.06    0.44
  -2   6  -8    0.85    0.42
  -2   6  -8   -0.31    0.43
   2   6   8    0.75    0.54
  -2   6  -8    0.81    0.53
   2   6   9   31.33    0.93
   2   6   9   41.04    0.90
   2   6   9   40.25    1.14
   2   6   9   36.48    1.08
  -2   6  -9   39.15    1.20
  -2   6  -9   45.49    1.30
   2   6   9   51.44    1.49
  -2   6  -9   51.26    1.49
   2   6  10    1.96    0.32
   2   6  10    2.06    0.48
  -2   6 -10    2.96    0.48
  -2   6 -10    2.16    0.44
   2   6  10    2.75    0.46
  -2   6 -10    2.91    0.63
   2   6  10    2.73    0.61
  -2   6 -11    0.15    0.35
  -2   6 -11   -0.02    0.37
   2   6  11    0.27    0.41
   2   6  11    0.67    0.38
  -2   6 -11    0.17    0.52
   2   6  11    0.31    0.50
   2   6  12    1.16    0.34
  -2   6 -12    0.53    0.33
   2   6  12    1.58    0.39
   2   6  12    1.46    0.51
   2   6  13    0.79    0.30
  -2   6 -13    0.28    0.28
   2   6  13    0.94    0.28
   2   6  13    0.53    0.41
  -2   6 -13    0.36    0.41
   2   6  14   -0.01    0.34
  -2   6 -14    0.48    0.36
   2   6  14    0.06    0.29
  -2   6 -14   -0.01    0.31
   2  -6  14   -0.15    0.25
   2   6  14   -0.03    0.20
  -2   6 -14    0.03    0.22
  -2   6 -15    1.58    0.30
   2   6  15    0.77    0.13
  -2   7  15    0.36    0.15
  -2   7  15    0.57    0.20
   2   7 -15    0.76    0.26
   2   7 -15    0.70    0.18
  -2   7  14    0.60    0.14
  -2   7  14    0.78    0.28
   2   7 -14    0.25    0.30
   2   7 -14    0.41    0.22
  -2   7  14    0.35    0.23
  -2   7  13    0.20    0.23
   2   7 -13    0.42    0.35
  -2   7  13    0.58    0.28
  -2   7  12    0.81    0.40
  -2   7  12    0.72    0.31
  -2   7  12    0.83    0.35
   2   7 -12    1.19    0.43
  -2   7  12    0.34    0.39
   2   7 -12    0.27    0.28
  -2   7  11    3.78    0.51
   2   7 -11    3.64    0.47
   2   7 -11    4.08    0.56
  -2   7  11    1.92    0.35
  -2   7  11    1.34    0.38
   2   7 -11    3.11    0.53
  -2   7  11    2.45    0.44
  -2   7  11    2.53    0.48
  -2   7  10   15.16    0.66
  -2   7  10   11.21    0.60
   2   7 -10   16.90    0.78
   2   7 -10   21.81    0.98
  -2   7  10   11.20    0.67
  -2   7  10   13.25    0.72
   2   7 -10   18.56    0.84
  -2   7  10   18.34    0.84
   2   7  -9    1.25    0.47
  -2   7   9    1.76    0.44
   2   7  -9    1.64    0.58
   2   7  -9    0.88    0.44
  -2   7   9    1.81    0.52
  -2   7   9    0.89    0.46
  -2   7   9    1.34    0.53
  -2   7   9    1.60    0.51
   2   7  -8   -0.33    0.43
   2   7  -8    0.21    0.54
  -2   7   8   -0.02    0.42
  -2   7   8    0.43    0.49
   2   7  -8    0.21    0.49
  -2   7   8    0.57    0.45
   2   7  -8    0.66    0.42
  -2   7   8   -0.02    0.47
   2   7  -7    2.18    0.60
   2   7  -7    1.92    0.46
   2   7  -7    2.93    0.56
  -2   7   7    2.65    0.49
  -2   7   7    1.98    0.53
  -2   7   7    2.57    0.58
   2   7  -7    2.76    0.49
   2   7  -6    0.65    0.41
   2   7  -6    0.38    0.46
   2   7  -6   -0.19    0.25
   2   7  -6    0.44    0.56
  -2   7   6    0.33    0.46
  -2   7   6    0.33    0.24
  -2   7   6    1.04    0.85
  -2   7   6    0.09    0.45
   2   7  -5    1.34    0.21
  -2   7   5    0.85    0.27
   2   7  -5    0.43    0.25
  -2   7   5    0.86    0.41
   2   7  -4    0.71    0.21
   2   7  -4    0.47    0.24
  -2   7   4    1.12    0.43
  -2   7   3    0.54    0.43
   2   7  -3    0.22    0.25
  -2   7   3    0.50    0.26
   2   7  -3    0.98    0.22
  -2   7   3    0.55    0.25
  -2   7   2   31.78    1.11
  -2   7   2   33.34    0.72
   2   7  -2   31.24    0.75
  -2   7   2   32.66    0.78
  -2   7   2   33.18    0.76
   2   7  -2   32.55    0.72
   2   7  -1   14.93    0.49
  -2   7   1   15.50    0.49
  -2   7   0    1.04    0.24
  -2   7   0    0.96    0.28
   2   7   0    1.00    0.23
  -2   7   0    0.88    0.41
  -2   7  -1    1.50    0.45
  -2   7  -1    1.23    0.27
   2   7   1    1.68    0.24
  -2   7  -1    1.45    0.27
  -2   7  -1    1.92    0.26
   2   7   1    1.46    0.28
  -2   7  -2    1.86    0.49
   2   7   2    2.60    0.25
  -2   7  -2    2.56    0.29
   2   7   2    2.43    0.28
   2   7   3    0.24    0.25
  -2   7  -3   -0.02    0.41
   2   7   3    0.45    0.20
  -2   7  -4    2.32    0.31
   2   7   4    2.89    0.25
   2   7   4    1.96    0.28
   2   7   5    0.36    0.24
   2   7   5    0.07    0.39
  -2   7  -5    0.98    0.48
  -2   7  -5    0.68    0.37
  -2   7  -5    0.73    0.26
   2   7   5    1.70    0.58
   2   7   5    0.52    0.50
  -2   7  -5    1.19    0.53
   2   7   5    0.71    0.42
   2   7   5    1.01    0.45
  -2   7  -5    0.60    0.34
   2   7   6    2.19    0.39
   2   7   6    2.42    0.42
  -2   7  -6    3.21    0.58
   2   7   6    3.35    0.65
  -2   7  -6    3.03    0.50
  -2   7  -6    3.25    0.58
  -2   7  -6    2.72    0.53
   2   7   6    2.75    0.52
   2   7   6    2.06    0.45
   2   7   7    0.26    0.45
  -2   7  -7    0.50    0.49
   2   7   7    0.32    0.40
  -2   7  -7    0.68    0.43
   2   7   7    0.73    0.45
   2   7   7    1.61    0.50
   2   7   7    0.08    0.58
   2   7   7    0.92    0.35
   2   7   7    0.94    0.35
  -2   7  -7    0.25    0.46
   2   7   8   10.49    0.47
   2   7   8    5.24    0.40
   2   7   8    6.97    0.74
   2   7   8    8.88    0.71
   2   7   8    6.92    0.58
   2   7   8    5.25    0.49
  -2   7  -8    5.99    0.57
  -2   7  -8    7.08    0.67
   2   7   8    5.20    0.54
  -2   7  -8    6.99    0.68
   2   7   9    9.34    0.46
   2   7   9   12.69    0.84
   2   7   9   14.76    0.84
  -2   7  -9   17.35    0.81
   2   7   9   10.78    0.62
  -2   7  -9   10.54    0.67
   2   7   9    9.23    0.55
  -2   7  -9   13.89    0.83
   2   7  10    1.08    0.53
   2   7  10   -0.25    0.24
   2   7  10    1.72    0.51
  -2   7 -10    1.03    0.43
   2   7  10    1.23    0.39
   2   7  10    0.39    0.33
  -2   7 -10    0.90    0.37
  -2   7 -10    0.31    0.47
   2   7  11    0.65    0.16
   2   7  11    2.35    0.49
   2   7  11    2.76    0.51
  -2   7 -11    2.18    0.48
  -2   7 -11    1.49    0.38
  -2   7 -11    1.72    0.42
   2   7  11    1.63    0.35
   2   7  11    1.18    0.30
  -2   7 -12    0.51    0.37
   2   7  12    0.61    0.28
  -2   7 -12    0.60    0.30
   2   7  12    0.29    0.23
  -2   7 -12    0.06    0.09
  -2   7 -13    0.79    0.31
   2   7  13    0.40    0.17
  -2   7 -13    0.48    0.24
  -2   7 -13    0.80    0.36
   2   7  14    0.12    0.10
  -2   7 -14    0.12    0.25
   2   8 -14    0.14    0.14
  -2   8  14    0.13    0.08
   2   8 -14    0.09    0.21
  -2   8  14   -0.26    0.29
  -2   8  13    0.25    0.15
  -2   8  13    0.71    0.23
   2   8 -13    0.53    0.22
   2   8 -13    0.72    0.32
  -2   8  13    0.38    0.11
   2   8 -12    0.18    0.38
  -2   8  12    0.10    0.21
   2   8 -12    0.15    0.25
  -2   8  12   -0.03    0.27
  -2   8  12   -0.70    0.58
  -2   8  12    0.36    0.19
   2   8 -11    1.48    0.47
  -2   8  11    0.62    0.28
   2   8 -11    1.57    0.32
  -2   8  11    1.12    0.35
  -2   8  11    1.68    0.25
  -2   8  11    1.30    0.28
  -2   8  10    1.12    0.39
  -2   8  10    0.09    0.31
   2   8 -10    0.35    0.34
  -2   8  10    0.39    0.31
  -2   8   9    6.23    0.63
  -2   8   9    3.16    0.48
  -2   8   9    2.21    0.38
   2   8  -9    2.99    0.43
   2   8  -9    4.61    0.63
  -2   8   9    1.88    0.44
   2   8  -9    4.44    0.48
  -2   8   8    1.23    0.46
   2   8  -8    1.99    0.57
  -2   8   8    0.39    0.34
   2   8  -8    1.37    0.42
  -2   8   8    2.25    0.57
  -2   8   8    1.49    0.50
   2   8  -8    1.89    0.61
   2   8  -8    1.23    0.42
  -2   8   8    0.32    0.38
   2   8  -7    0.16    0.40
   2   8  -7    0.21    0.56
  -2   8   7    0.86    0.45
  -2   8   7   -0.08    0.38
   2   8  -7    0.03    0.52
  -2   8   7   -0.31    0.35
   2   8  -7   -0.04    0.39
  -2   8   7    0.63    0.44
   2   8  -6    0.69    0.53
  -2   8   6    0.41    0.43
  -2   8   6    0.09    0.32
   2   8  -6    0.48    0.40
   2   8  -6    0.30    0.42
   2   8  -6    0.04    0.41
   2   8  -6   -0.05    0.58
  -2   8   6    0.05    0.40
  -2   8   6    1.16    0.46
   2   8  -6    0.36    0.43
  -2   8   6    1.25    0.96
  -2   8   6    0.39    0.69
  -2   8   6    0.94    0.49
   2   8  -5   -0.33    0.55
  -2   8   5    0.12    0.40
   2   8  -5   -0.51    0.26
   2   8  -5   -0.08    0.40
   2   8  -5    0.06    0.47
  -2   8   5   -0.11    0.75
  -2   8   5    0.25    0.88
  -2   8   5    0.25    0.25
   2   8  -5    1.30    0.89
   2   8  -5   -0.03    0.53
  -2   8   5    0.06    0.30
   2   8  -5   -0.11    0.39
  -2   8   5    0.86    0.41
  -2   8   4    0.30    0.63
  -2   8   4    0.35    0.29
   2   8  -4    0.14    0.52
  -2   8   4    0.32    0.53
   2   8  -4    0.90    0.81
  -2   8   4   -0.01    0.27
  -2   8   4    0.08    0.87
  -2   8   4   -0.79    0.79
   2   8  -4   -0.53    0.59
  -2   8   4   -0.20    0.41
   2   8  -4   -0.47    0.28
   2   8  -4    0.55    0.42
   2   8  -3    5.50    0.71
  -2   8   3    7.01    0.83
  -2   8   3    7.37    0.71
   2   8  -3    3.92    0.37
   2   8  -3    3.27    0.38
  -2   8   3    4.25    0.57
  -2   8   3    2.83    0.48
   2   8  -3    4.60    0.34
  -2   8   3    5.06    0.39
  -2   8   3    7.95    0.96
  -2   8   2   15.48    1.00
   2   8  -2   12.32    0.88
  -2   8   2   11.77    0.89
  -2   8   2   10.97    0.83
   2   8  -2   11.20    0.78
   2   8  -2    7.92    0.46
   2   8  -2    9.36    0.69
  -2   8   2    8.64    0.66
   2   8  -2    3.39    0.45
   2   8  -2    9.70    0.43
  -2   8   2    9.47    0.50
   2   8  -2   21.28    1.22
  -2   8   2   16.65    1.12
   2   8  -1   10.43    0.39
  -2   8   1    9.03    0.80
   2   8  -1   17.05    0.58
  -2   8   1   14.32    0.99
   2   8  -1    7.23    0.44
   2   8  -1    7.60    0.65
  -2   8   1    7.77    0.63
  -2   8   1    8.05    0.48
   2   8  -1   12.12    0.77
  -2   8   1    9.03    0.69
  -2   8   0    2.22    0.47
   2   8   0    0.60    0.24
  -2   8   0    3.24    0.67
   2   8   0    2.63    0.60
  -2   8   0    1.46    0.56
  -2   8   0    1.38    0.53
  -2   8   0    2.00    0.55
   2   8   0    1.31    0.36
   2   8   0    1.89    0.56
   2   8   0    0.29    0.35
  -2   8   0    4.54    1.18
  -2   8   0    0.95    0.44
   2   8   0    0.23    0.22
  -2   8   0   10.15    0.37
   2   8   0    1.98    0.25
   2   8   0    2.94    0.58
   2   8   0    5.11    0.95
  -2   8   0    5.27    0.91
   2   8   0    5.62    0.92
   2   8   1    8.69    0.45
  -2   8  -1   22.29    0.99
  -2   8  -1   20.25    0.93
   2   8   1   27.93    1.11
  -2   8  -1   29.80    1.23
   2   8   1   26.07    1.04
   2   8   1   48.43    1.90
   2   8   1   13.42    0.63
  -2   8  -1   17.26    0.74
   2   8   1    7.27    0.43
   2   8   1   48.46    1.72
  -2   8  -1   19.39    0.88
   2   8   1   16.79    0.53
   2   8   1   20.33    0.52
  -2   8  -1   20.09    0.59
   2   8   1   29.14    1.07
   2   8   1   43.31    1.53
  -2   8  -1   21.23    0.88
  -2   8  -2    6.89    0.57
  -2   8  -2    8.02    0.71
   2   8   2    8.45    0.76
  -2   8  -2    5.69    0.55
   2   8   2    2.71    0.33
   2   8   2    3.22    0.47
  -2   8  -2    7.57    0.67
   2   8   2   16.28    1.23
   2   8   2    5.53    0.35
   2   8   2    4.96    0.46
  -2   8  -2    6.53    0.62
   2   8   2    1.72    0.33
   2   8   2    6.17    0.33
  -2   8  -2    6.83    0.40
   2   8   2   10.53    0.79
   2   8   2   16.84    1.19
   2   8   2   12.14    1.02
  -2   8  -3    1.09    0.41
  -2   8  -3    0.60    0.40
  -2   8  -3    1.30    0.49
  -2   8  -3    0.74    0.60
  -2   8  -3    0.86    0.49
   2   8   3    1.96    0.57
  -2   8  -3    0.79    0.46
   2   8   3    0.11    0.27
   2   8   3    0.14    0.37
   2   8   3    2.41    1.00
   2   8   3    0.17    0.28
   2   8   3    2.34    0.90
   2   8   3    1.84    0.61
  -2   8  -3    0.75    0.29
   2   8   3    4.70    0.93
   2   8   3    2.37    0.82
  -2   8  -4    1.40    0.52
  -2   8  -4    1.39    1.05
   2   8   4    0.62    0.25
   2   8   4    1.34    0.46
   2   8   4    1.59    0.29
   2   8   4    0.24    0.36
   2   8   4    5.13    1.00
  -2   8  -4    0.98    0.59
  -2   8  -4    1.52    0.51
   2   8   4    3.27    0.64
  -2   8  -4    0.49    0.36
   2   8   4   -0.52    0.44
  -2   8  -4    1.88    0.74
  -2   8  -4    1.23    0.26
   2   8   4    4.97    1.02
   2   8   4    2.33    0.78
   2   8   5    1.37    0.30
  -2   8  -5    1.13    0.53
  -2   8  -5    3.37    1.04
   2   8   5    1.68    0.45
  -2   8  -5    1.56    0.57
   2   8   5    0.04    0.42
  -2   8  -5    1.10    0.50
  -2   8  -5    0.99    0.35
  -2   8  -5    2.48    0.74
   2   8   5    2.78    0.80
   2   8   6    2.89    0.38
  -2   8  -6    0.99    0.32
   2   8   6    1.91    0.41
  -2   8  -6    2.55    0.60
   2   8   6    0.82    0.33
   2   8   6    1.40    0.73
  -2   8  -7   -0.02    0.26
   2   8   7    0.50    0.27
  -2   8  -7    1.71    0.55
  -2   8  -7    1.73    0.44
  -2   8  -7    0.73    0.27
   2   8   7    0.71    0.32
  -2   8  -8    0.34    0.33
   2   8   8    0.27    0.29
  -2   8  -8    0.44    0.49
   2   8   8    0.58    0.35
  -2   8  -8    0.39    0.39
  -2   8  -8    0.14    0.23
  -2   8  -9    0.04    0.35
   2   8   9   -0.22    0.18
   2   8   9    0.24    0.32
  -2   8  -9    0.71    0.46
   2   8   9    0.20    0.26
  -2   8  -9    0.33    0.37
  -2   8  -9    0.14    0.19
   2   8  10    0.80    0.13
   2   8  10   -0.47    0.30
   2   8  10    0.16    0.22
  -2   8 -10    0.06    0.32
  -2   8 -10   -0.21    0.15
  -2   8 -10    0.56    0.40
  -2   8 -10    0.46    0.35
   2   8  10   -0.03    0.50
  -2   8 -11    0.51    0.40
   2   8  11    0.22    0.17
  -2   8 -11    0.04    0.33
  -2   8 -11    0.45    0.28
  -2   8 -11    0.54    0.32
   2   8  11    0.67    0.42
   2   8  12   -0.03    0.12
  -2   8 -12    0.36    0.31
  -2   8 -13    0.21    0.18
   2   9 -12    0.02    0.26
  -2   9  12    0.20    0.33
  -2   9  12   -0.10    0.06
   2   9 -11    0.31    0.23
  -2   9  11    0.41    0.12
  -2   9  10    0.17    0.10
  -2   9  10   -0.05    0.25
   2   9 -10    0.27    0.28
  -2   9  10   -0.25    0.59
   2   9 -10    0.10    0.74
  -2   9   9    0.29    0.26
  -2   9   9    0.98    0.29
   2   9  -9    0.57    0.32
  -2   9   9    0.14    0.16
  -2   9   8    0.70    0.26
  -2   9   8   -0.34    0.33
   2   9  -8    0.81    0.53
  -2   9   8    0.41    0.29
  -2   9   8    0.32    0.19
   2   9  -8    0.27    0.33
  -2   9   7    0.27    0.29
  -2   9   7   -0.67    0.38
  -2   9   7    0.81    0.52
  -2   9   7    0.12    0.23
   2   9  -7    0.63    0.58
  -2   9   7    0.39    0.19
   2   9  -7    0.21    0.33
  -2   9   6    0.42    0.31
   2   9  -6    2.62    0.61
   2   9  -6    1.50    0.39
   2   9  -6    1.53    0.42
   2   9  -6    1.69    0.37
   2   9  -6    2.02    0.58
  -2   9   6    0.58    0.19
  -2   9   5    0.20    0.32
  -2   9   5    1.53    0.93
   2   9  -5    0.20    0.43
  -2   9   5    0.25    0.17
   2   9  -5    0.41    0.55
  -2   9   4    0.33    0.33
   2   9  -4    0.99    0.47
  -2   9   4    1.11    0.44
   2   9  -4    0.45    0.46
  -2   9   4    0.47    0.92
  -2   9   4    0.14    0.19
   2   9  -4    1.19    0.58
   2   9  -3   13.47    0.77
  -2   9   3   34.09    1.59
  -2   9   3   13.15    0.72
   2   9  -3   30.99    0.44
  -2   9   3    7.18    0.49
   2   9  -3   16.44    0.86
   2   9  -3   40.84    1.58
  -2   9   3   26.52    1.27
  -2   9   3   22.88    1.14
   2   9  -2    1.73    0.58
   2   9  -2    1.67    0.52
  -2   9   2    1.20    0.85
   2   9  -2    3.17    1.04
  -2   9   2    0.44    0.57
  -2   9   2    3.80    0.84
   2   9  -2    0.93    0.47
  -2   9   2    1.76    0.46
   2   9  -1    0.52    0.51
  -2   9   1    0.58    0.47
   2   9  -1   -0.97    1.19
  -2   9   1   -0.54    0.87
   2   9  -1    2.72    0.63
   2   9  -1    0.18    0.59
  -2   9   1    0.20    0.66
  -2   9   1    0.10    0.54
  -2   9   1    0.89    0.54
  -2   9   0    1.35    1.16
   2   9   0    2.92    0.30
   2   9   0    0.61    1.04
  -2   9   0    0.98    0.42
   2   9   0    0.44    0.28
   2   9   0    1.55    0.57
   2   9   0    0.97    0.85
   2   9   0    2.09    1.01
   2   9   0    2.29    0.59
  -2   9   0    0.38    0.63
   2   9   0    0.85    0.56
  -2   9   0    0.90    0.50
  -2   9   0    1.32    0.53
   2   9   1   26.46    1.54
   2   9   1   11.37    0.68
   2   9   1    7.41    0.43
   2   9   1    3.61    0.36
   2   9   1    8.27    0.26
  -2   9  -1   28.33    1.68
   2   9   1   28.43    1.38
   2   9   1   13.27    0.81
   2   9   1   27.11    1.40
   2   9   1   16.94    0.89
  -2   9  -1   17.81    1.15
  -2   9  -1   15.28    0.96
   2   9   1    7.94    0.28
   2   9   1   17.59    0.50
   2   9   1   14.97    0.83
  -2   9  -1   11.44    0.74
  -2   9  -2   -1.62    0.86
   2   9   2    1.13    0.85
   2   9   2    1.78    0.62
   2   9   2    2.71    1.02
   2   9   2    0.79    0.19
  -2   9  -2    0.67    0.61
   2   9   2    2.40    0.33
  -2   9  -2   -0.17    0.42
   2   9   2    0.35    0.99
  -2   9  -2    0.79    1.04
   2   9   2    1.69    0.31
   2   9   2   -0.04    0.44
   2   9   2    1.87    0.18
   2   9   3   -0.39    0.21
  -2   9  -3    0.04    0.37
   2   9   3    1.44    0.57
   2   9   3    0.17    0.31
  -2   9  -3    0.51    0.57
  -2   9  -3   -0.94    0.45
   2   9   3    0.90    0.75
   2   9   3    0.93    0.46
  -2   9  -3    0.32    0.47
  -2   9  -3   -0.63    1.04
   2   9   3    2.45    0.33
   2   9   3    0.63    0.17
   2   9   4    0.55    0.21
   2   9   4    0.65    0.18
  -2   9  -5    0.79    0.95
   2   9   5    0.66    0.18
   2   9   6    0.02    0.62
   2   9   6    0.55    0.16
   2   9   7    0.36    0.19
   2   9   7    0.13    0.57
   2   9   8    1.33    0.52
   2   9   8    2.28    0.13
  -2   9  -9    1.95    0.39
   2   9   9    0.59    0.14
  -2   9 -10   -0.03    0.26
   2   9  10    0.31    0.12
   2   9  10    0.06    0.17
  -2   9 -10    0.22    0.31
   2   9  11   -0.03    0.05
  -2   9 -11    0.18    0.21
   2  10  -9    0.45    0.30
  -2  10   9    0.05    0.07
   2  10  -8    0.03    0.41
  -2  10   8   -0.18    0.10
   2  10  -8   -0.20    0.70
  -2  10   7    0.20    0.22
   2  10  -7    0.75    0.46
   2  10  -6    0.92    0.48
  -2  10   6    0.99    0.47
  -2  10   6    2.06    0.61
  -2  10   5   -0.17    0.31
  -2  10   5    0.61    0.49
  -2  10   5    1.81    0.64
   2  10  -5    1.00    0.48
  -2  10   4   -0.51    0.33
   2  10  -4    0.75    0.37
   2  10  -4    0.27    0.48
  -2  10   4    1.28    0.68
   2  10  -3    0.95    0.40
   2  10  -3   -0.53    0.48
  -2  10   3    1.54    0.82
   2  10  -2   -0.11    1.00
   2  10  -2    0.10    0.49
  -2  10   2    2.08    0.62
  -2  10   2    1.28    0.80
   2  10  -2   -0.34    0.50
   2  10  -1    1.58    0.51
  -2  10   1   -0.50    0.34
   2  10  -1    1.60    1.02
  -2  10   1    1.29    0.61
  -2  10   1    0.41    0.76
  -2  10   1    1.76    0.88
   2  10  -1    2.08    0.73
   2  10   0   -0.69    0.99
  -2  10   0    0.14    0.88
   2  10   1   29.72    0.39
   2  10   1   17.32    0.42
  -2  10  -2    0.51    0.57
   2  10   2   21.15    0.28
  -2  10  -2    0.67    0.43
   2  10   2   13.63    0.33
   2  10   3   11.19    0.25
  -2  10  -3    0.89    0.53
  -2  10  -3    0.81    0.37
  -2  10  -3    2.22    0.75
   2  10   4   10.26    0.24
   2  10   4   31.79    0.48
  -2  10  -4    0.06    0.34
   2  10   4    9.81    0.23
  -2  10  -4    0.02    0.51
  -2  10  -4    0.02    0.46
  -2  10  -5    0.43    0.47
   2  10   5   18.60    0.36
   2  10   5    5.07    0.16
  -2  10  -5    6.58    0.88
   2  10   6   13.98    0.40
   2  10   6   24.03    0.33
  -2  10  -7    0.32    0.34
   2  10   7   13.88    0.28
  -2  11   5   17.96    0.34
  -2  11   4    0.99    0.09
   2  11  -4    1.42    0.31
  -2  11   3   10.25    0.76
  -2  11   3    6.38    0.48
  -2  11   2    2.76    0.44
  -2  11   2    3.49    0.69
  -2  11   1    0.10    0.22
  -2  11   1    1.98    0.71
  -2  11   0    0.60    0.58
  -2  11  -1    4.24    0.76
  -2  11  -2    1.69    0.38
  -2  11  -2   13.80    0.76
  -2  11  -3    1.32    0.34
  -2  11  -4    1.38    0.27
   3   0 -19    4.95    0.35
  -3   0  19    5.36    0.36
  -3   0  18    0.29    0.36
   3   0 -18    0.22    0.39
  -3   0  17    0.49    0.40
   3   0 -17    0.59    0.46
   3   0 -16   -0.64    0.43
  -3   0  16    0.05    0.35
   3   0 -16   -0.11    0.53
   3   0 -15    8.05    0.73
   3   0 -15    8.22    0.45
  -3   0  15    8.02    0.45
   3   0 -15    6.40    0.64
  -3   0  15    8.42    0.41
  -3   0  14   -0.14    0.29
   3   0 -14    0.27    0.55
  -3   0  14    0.20    0.27
  -3   0  13  218.80    3.46
  -3   0  13  208.95    3.51
  -3   0  12    0.24    0.28
  -3   0  12    0.22    0.28
   3   0 -12    0.25    0.28
  -3   0  11   24.81    0.64
   3   0 -11   24.68    0.66
  -3   0  10    0.03    0.23
   3   0 -10    0.05    0.22
  -3   0   9  283.32    4.43
   3   0  -9  285.40    4.44
  -3   0   8   -0.18    0.20
   3   0  -8   -0.11    0.21
  -3   0   7  192.50    3.02
   3   0  -7  193.66    3.38
   3   0  -6    0.07    0.33
   3   0  -6    0.09    0.08
   3   0  -6   -0.06    0.19
   3   0  -5  791.64   12.08
   3   0  -4    0.02    0.29
   3   0  -4    0.03    0.20
   3   0  -3   53.32    1.05
  -3   0   3   54.18    0.90
  -3   0   2    0.02    0.17
  -3   0   2    0.11    0.27
  -3   0   1 5621.59   83.29
   3   0  -1 5612.31   83.26
   3   0   0   -0.05    0.24
   3   0   1  419.42    6.30
  -3   0  -1  430.77    6.31
  -3   0  -1  405.66    6.30
  -3   0  -1  442.12    6.50
  -3   0  -2    0.04    0.15
  -3   0  -2    0.02    0.29
  -3   0  -3  305.66    4.69
  -3   0  -3  317.10    4.94
   3   0   3  313.12    4.86
  -3   0  -4    0.16    0.17
  -3   0  -4    0.08    0.31
   3   0   4    0.11    0.08
  -3   0  -5  775.51   11.62
  -3   0  -6    0.04    0.18
  -3   0  -6    0.17    0.20
  -3   0  -7    0.04    0.19
  -3   0  -7    0.08    0.21
  -3   0  -8    0.01    0.21
  -3   0  -8    0.21    0.22
  -3   0  -9    0.67    0.24
  -3   0  -9    1.14    0.25
   3   0   9    1.03    0.34
   3   0   9    0.61    0.35
  -3   0 -10   -0.03    0.26
   3   0  10   -0.57    0.37
  -3   0 -11    8.40    0.43
   3   0  12    0.35    0.51
  -3   0 -12    0.36    0.30
   3   0  13    7.70    0.68
  -3   0 -13    7.06    0.74
  -3   0 -13    6.98    0.44
  -3   0 -14    0.25    0.54
   3   0  14    0.06    0.49
  -3   0 -15    1.10    0.49
   3   0  15    1.50    0.47
  -3   0 -16    0.08    0.42
   3   0  16    0.13    0.38
  -3   0 -17   -0.03    0.31
   3   1 -19    2.72    0.32
  -3   1  19    2.99    0.31
   3  -1 -19    2.60    0.27
  -3  -1  19    2.80    0.31
  -3   1  18    0.25    0.35
   3   1 -18    0.31    0.39
  -3  -1  18    0.29    0.33
   3   1 -18   -0.17    0.30
   3  -1 -18    0.44    0.34
  -3   1  17    2.70    0.48
   3   1 -17    2.88    0.44
  -3  -1  17    1.91    0.39
   3  -1 -17    3.20    0.50
   3   1 -17    2.19    0.51
  -3   1  16    0.53    0.45
   3   1 -16    0.42    0.45
   3  -1 -16    0.66    0.50
   3   1 -16    0.41    0.51
   3   1 -15   14.08    0.56
  -3   1  15   12.74    0.53
  -3  -1  15   13.20    0.53
   3   1 -15   14.07    0.82
   3  -1 -15   13.74    0.83
   3   1 -15   15.41    0.91
  -3  -1  14    6.98    0.43
   3   1 -14    8.76    0.46
  -3   1  14    8.37    0.45
  -3   1  14    8.05    0.42
   3   1 -14    8.62    0.74
   3  -1 -14    8.98    0.72
  -3   1  13   71.44    1.35
  -3   1  13   69.97    1.39
  -3  -1  13   69.54    1.39
  -3   1  12  134.48    2.34
   3   1 -12  141.21    2.43
   3  -1 -12  144.46    2.40
  -3   1  12  140.27    2.39
  -3  -1  12  138.52    2.40
  -3   1  12  138.31    2.40
  -3  -1  12  142.02    2.38
  -3   1  11    0.59    0.22
   3   1 -11    0.56    0.26
   3  -1 -11    0.48    0.25
  -3  -1  11    0.73    0.25
  -3   1  10   16.30    0.44
   3  -1 -10   16.43    0.48
   3   1 -10   17.37    0.52
  -3  -1  10   16.23    0.48
  -3   1   9    5.42    0.24
   3   1  -9    4.72    0.30
   3  -1  -9    5.30    0.29
  -3  -1   9    4.79    0.28
  -3   1   8   50.80    0.90
  -3  -1   8   48.80    0.94
   3  -1  -8   51.03    0.94
   3   1  -8   51.59    0.96
   3   1  -7    2.72    0.35
  -3  -1   7    2.57    0.22
  -3   1   7    2.51    0.18
   3  -1  -7    2.34    0.29
   3   1  -6  208.26    3.41
   3   1  -6  209.53    3.33
  -3   1   6  214.67    3.18
  -3   1   6  207.02    3.14
   3   1  -6  203.66    3.14
   3   1  -5  389.69    5.92
   3  -1  -5  389.16    6.14
   3   1  -5  378.41    5.72
  -3   1   5  377.21    5.72
  -3   1   5  387.36    5.74
   3  -1  -5  397.01    5.97
   3  -1  -4   24.76    0.74
   3   1  -4   24.29    0.55
   3   1  -4   23.59    0.42
  -3   1   4   22.71    0.43
  -3   1   4   22.56    0.42
   3  -1  -4   24.36    0.63
  -3   1   3 1421.25   21.49
   3  -1  -3 1419.43   21.48
  -3  -1   3 1431.41   21.22
  -3   1   3 1423.73   21.20
   3   1  -3 1435.09   21.19
  -3  -1   2 4403.38   66.19
  -3   1   2 4353.72   66.37
   3  -1  -2 4403.05   66.36
   3   1  -2 4357.08   66.15
   3   1  -2 4591.00   66.11
  -3   1   1 5676.41   84.19
  -3  -1   1 5683.14   84.02
  -3   1   1 5683.68   83.96
   3   1  -1 5641.16   84.00
  -3   1   0 1329.10   19.27
   3   1   0 1282.92   19.02
   3   1   0 1277.02   18.99
  -3  -1   0 1287.70   19.11
   3  -1   0 1282.06   19.21
  -3   1   0 1267.38   19.02
   3   1   0 1274.64   19.09
   3  -1   1   62.57    1.00
   3   1   1   63.10    1.01
  -3   1  -1   60.79    1.01
  -3  -1  -1   64.70    1.14
  -3  -1  -1   63.69    1.12
   3   1   1   59.96    0.97
   3   1   1   59.78    1.11
  -3   1  -1   60.05    1.01
   3   1   2  130.75    1.99
  -3  -1  -2  129.24    1.97
  -3   1  -2  126.34    2.00
  -3  -1  -2  126.54    2.08
  -3  -1  -2  130.40    2.15
  -3   1  -2  124.64    1.95
   3   1   2  125.64    1.95
   3   1   2  132.50    2.14
  -3   1  -3   57.70    0.97
  -3  -1  -3   56.86    0.95
  -3   1  -3   56.14    0.91
  -3   1  -3   58.22    1.23
   3   1   3   56.35    0.91
  -3  -1  -3   59.59    1.17
   3   1   3   56.70    1.13
   3   1   4    8.16    0.34
  -3   1  -4    7.46    0.27
  -3  -1  -4    7.39    0.25
   3   1   4    7.96    0.19
   3   1   4    7.41    0.20
  -3  -1  -4    7.21    0.43
  -3   1  -4    7.12    0.20
   3   1   5   74.33    1.17
  -3   1  -5   74.03    1.28
  -3  -1  -5   75.78    1.25
   3   1   6  262.64    4.01
  -3   1  -6  269.12    4.13
  -3   1  -6  263.83    4.12
  -3  -1  -6  269.20    4.09
   3   1   7    6.24    0.20
  -3   1  -7    6.31    0.31
  -3   1  -7    6.73    0.32
  -3  -1  -7    6.25    0.28
  -3   1  -8    2.24    0.27
  -3   1  -8    2.36    0.27
  -3  -1  -8    2.29    0.26
   3  -1   9    4.01    0.41
   3   1   9    4.69    0.47
  -3   1  -9    4.06    0.33
  -3  -1  -9    3.93    0.31
   3  -1  10    0.18    0.36
   3   1  10    0.44    0.39
  -3  -1 -10    0.16    0.26
  -3   1 -10    0.20    0.27
   3  -1  11   17.79    0.77
  -3   1 -11   17.36    0.61
  -3  -1 -11   18.86    0.58
   3   1  11   16.98    0.79
  -3   1 -12    3.74    0.63
   3   1  12    2.84    0.54
  -3   1 -12    1.77    0.50
  -3  -1 -12    2.47    0.34
  -3   1 -12    2.76    0.37
   3  -1  12    2.95    0.58
   3   1  12    2.57    0.55
  -3   1 -13   16.54    0.85
  -3   1 -13   19.82    0.99
  -3   1 -13   18.12    0.64
  -3  -1 -13   18.46    0.62
   3   1  13   17.60    0.87
   3  -1  13   18.80    0.92
   3  -1  14   13.34    0.79
   3   1  14   11.61    0.72
   3   1  14   12.06    0.82
  -3   1 -14   11.57    0.79
  -3   1 -14   10.53    0.69
  -3   1 -15   -0.07    0.47
   3  -1  15   -0.11    0.44
   3  -1  15    0.47    0.52
   3   1  15    0.54    0.52
   3   1  15   -0.20    0.37
  -3   1 -16    2.12    0.43
  -3  -1 -16    2.78    0.49
   3   1  16    3.27    0.48
   3  -1  16    2.22    0.43
   3   1  16    1.96    0.47
   3  -1  16    2.67    0.49
   3  -1  17    1.45    0.32
   3  -1  17    1.80    0.35
   3   1  17    1.73    0.34
  -3  -1 -17    1.97    0.37
  -3   2  19    0.64    0.20
  -3  -2  19    0.71    0.22
   3   2 -19    0.82    0.27
  -3  -2  19   -0.04    0.10
  -3   2  18    1.20    0.36
   3   2 -18    1.33    0.40
   3   2 -18    1.06    0.32
   3  -2 -18    0.92    0.31
  -3  -2  18    1.14    0.32
  -3   2  17    0.77    0.42
   3   2 -17    0.29    0.47
   3   2 -17    0.83    0.40
   3  -2 -17    1.81    0.42
  -3  -2  17    1.14    0.39
  -3   2  16    0.49    0.41
   3   2 -16    0.70    0.46
   3  -2 -16    1.26    0.48
   3  -2 -15   18.50    0.87
  -3   2  15   17.42    0.82
  -3   2  14   13.06    0.53
  -3  -2  14   14.38    0.52
  -3   2  14   13.29    0.78
   3  -2 -14   14.22    0.81
   3   2 -14   13.37    0.89
  -3   2  14   13.75    0.74
  -3   2  13   16.21    0.57
  -3   2  13   15.39    0.82
  -3   2  13   16.46    0.57
  -3  -2  13   16.18    0.57
   3   2 -13   16.56    0.77
  -3   2  13   17.23    0.79
   3  -2 -13   16.92    0.83
   3   2 -13   16.60    0.92
  -3   2  12   37.41    0.86
  -3  -2  12   37.00    0.84
  -3   2  12   36.19    0.86
   3   2 -12   34.60    1.11
  -3   2  12   35.44    1.15
  -3   2  12   35.16    0.83
  -3  -2  11    2.34    0.27
  -3   2  11    2.10    0.30
  -3   2  11    1.83    0.29
   3   2 -11    2.12    0.42
  -3   2  11    1.70    0.27
  -3   2  11    1.79    0.45
   3  -2 -10   65.01    1.22
  -3  -2  10   64.87    1.23
  -3   2  10   66.84    1.26
   3   2 -10   67.75    1.54
  -3   2  10   67.34    1.22
  -3   2  10   62.73    1.51
   3   2  -9   49.96    1.01
   3  -2  -9   50.43    0.96
  -3   2   9   50.99    0.96
  -3  -2   9   51.08    0.96
  -3   2   9   49.99    0.98
   3  -2  -8  196.50    3.18
   3   2  -8  206.47    3.23
  -3   2   8  207.71    3.19
  -3  -2   8  200.47    3.19
  -3   2   8  204.16    3.22
   3   2  -7   22.20    0.52
  -3  -2   7   21.22    0.49
  -3   2   7   21.04    0.51
  -3   2   7   22.41    0.49
  -3   2   6  274.35    4.21
  -3   2   6  281.95    4.24
   3   2  -6  276.48    4.21
   3   2  -6  274.85    4.28
  -3   2   6  273.80    4.48
   3   2  -6  274.56    4.48
  -3   2   6  282.63    4.27
  -3  -2   6  277.27    4.24
   3   2  -6  278.29    4.20
   3  -2  -5  130.93    2.34
   3   2  -5  134.23    2.03
  -3   2   5  132.19    2.05
   3   2  -5  125.86    2.02
  -3   2   5  130.75    2.02
  -3   2   5  126.43    2.27
   3   2  -5  120.92    2.04
   3   2  -5  138.20    2.30
   3   2  -5  133.56    2.02
   3  -2  -4   78.48    1.54
   3   2  -4   75.76    1.24
  -3   2   4   79.06    1.25
  -3   2   4   75.51    1.24
  -3   2   4   77.06    1.46
   3  -2  -4   81.22    1.67
   3   2  -4   75.72    1.46
   3   2  -4   78.33    1.23
   3  -2  -3    1.09    0.35
  -3   2   3    0.75    0.19
  -3   2   3    0.74    0.37
   3   2  -3    1.16    0.28
   3   2  -3    0.85    0.13
  -3   2   3    0.96    0.14
  -3   2   3    0.82    0.15
  -3   2   2    9.18    0.30
  -3   2   2    9.36    0.48
   3   2  -2    8.84    0.42
  -3   2   2    9.88    0.27
   3   2  -2    8.78    0.23
   3   2  -2    8.84    0.25
  -3   2   2    9.84    0.25
  -3   2   2    8.65    0.26
  -3   2   1  329.58    4.88
  -3   2   1  334.81    5.20
   3   2  -1  329.39    4.84
   3   2  -1  317.54    4.84
  -3   2   1  326.84    4.98
  -3   2   1  324.11    4.85
  -3   2   0  203.06    3.15
  -3   2   0  209.73    3.13
   3  -2   0  196.97    3.37
   3   2   0  204.84    3.13
  -3  -2   0  206.66    3.18
   3   2   0  202.65    3.12
   3   2   0  208.98    3.36
   3  -2   1 2120.57   31.56
  -3  -2  -1 2103.60   31.39
  -3  -2  -1 2129.20   31.54
  -3   2  -1 2085.00   31.29
   3  -2   1 2104.21   31.27
   3   2   1 2154.64   31.52
  -3   2  -1 2115.40   31.31
   3   2   1 2102.75   31.29
   3   2   1 2118.41   31.28
  -3   2  -2   41.41    0.76
   3  -2   2   40.09    0.96
  -3   2  -2   42.04    0.72
   3   2   2   42.83    0.72
  -3  -2  -2   42.93    0.92
  -3   2  -2   37.90    0.91
   3   2   2   41.94    0.73
   3   2   2   40.26    0.93
  -3   2  -2   42.35    0.75
   3   2   2   38.81    0.70
  -3   2  -3   35.02    0.69
   3   2   3   39.64    0.65
  -3   2  -3   37.62    0.64
  -3   2  -3   33.80    0.85
   3   2   3   32.25    0.66
  -3  -2  -3   33.20    0.61
  -3   2  -3   35.82    0.68
   3   2   3   37.25    0.87
   3   2   3   35.55    0.63
  -3   2  -4    8.14    0.31
  -3   2  -4    7.71    0.24
   3   2   4    7.70    0.24
  -3   2  -4    8.29    0.41
   3   2   4    8.40    0.42
  -3   2  -4    7.40    0.29
  -3  -2  -4    7.17    0.23
   3   2   4    7.80    0.23
  -3   2  -5  249.81    3.85
  -3  -2  -5  237.98    3.77
  -3   2  -5  253.02    3.76
  -3   2  -5  246.91    3.83
  -3  -2  -6    7.58    0.28
  -3   2  -6    8.67    0.34
  -3  -2  -7    2.98    0.24
  -3   2  -7    3.65    0.28
  -3   2  -8   24.36    0.59
  -3  -2  -8   22.73    0.55
   3   2   8   23.34    0.82
   3  -2   8   23.84    0.71
  -3   2  -9   45.05    0.91
   3   2   9   42.73    1.21
   3  -2   9   44.81    1.09
  -3   2 -10  101.90    1.79
   3   2  10  103.51    2.20
   3  -2  10  103.84    2.06
   3  -2  11   18.95    0.80
  -3   2 -11   18.41    0.64
   3   2  11   18.83    0.87
   3   2  12    4.82    0.66
   3  -2  12    3.67    0.56
  -3   2 -12    4.47    0.63
   3  -2  12    4.06    0.52
  -3   2 -12    4.16    0.63
  -3   2 -12    4.10    0.42
   3   2  12    4.06    0.60
  -3   2 -12    4.45    0.58
  -3   2 -13    2.25    0.55
  -3   2 -13    2.45    0.50
  -3   2 -13    2.44    0.58
  -3   2 -13    2.56    0.39
   3   2  13    3.66    0.62
   3   2  14    0.57    0.52
  -3   2 -14   -0.16    0.43
  -3  -2 -14    0.56    0.49
  -3   2 -14    0.06    0.47
  -3   2 -15    0.23    0.39
  -3  -2 -15    0.11    0.43
   3   2  15   -0.11    0.45
   3   2  15   -0.20    0.44
   3  -2  15   -0.05    0.46
  -3  -2 -16    0.76    0.42
   3   2  16    0.26    0.40
   3  -2  16    0.46    0.39
   3   2  16    0.16    0.36
   3  -2  16    0.45    0.38
   3  -2  17    0.31    0.27
   3  -2  17    0.53    0.27
  -3  -2 -17    0.37    0.31
  -3   3  19    0.13    0.13
  -3  -3  19    0.22    0.15
   3   3 -18    0.03    0.33
  -3  -3  18    0.30    0.28
  -3   3  18    0.20    0.24
  -3  -3  17    1.86    0.39
  -3   3  17    2.31    0.42
   3   3 -17    1.83    0.47
   3   3 -17    2.27    0.44
  -3   3  17    1.99    0.40
  -3   3  16    4.06    0.51
   3   3 -16    3.94    0.57
  -3   3  16    3.35    0.50
   3   3 -16    3.11    0.53
   3  -3 -15   10.74    0.66
   3   3 -15   10.35    0.76
  -3   3  15   11.50    0.70
  -3   3  15   11.58    0.73
   3   3 -15   10.95    0.79
   3   3 -14    1.01    0.55
   3  -3 -14    0.98    0.46
  -3   3  14    1.02    0.52
  -3   3  14    0.76    0.29
   3   3 -14    0.85    0.32
   3   3 -14    0.56    0.45
   3   3 -14    1.31    0.56
  -3   3  14    0.78    0.48
  -3   3  13   30.92    1.12
   3   3 -13   30.24    0.81
  -3   3  13   29.94    0.76
   3   3 -13   28.92    1.08
   3  -3 -13   29.95    1.05
   3   3 -13   27.02    1.12
  -3   3  13   29.91    1.10
  -3   3  12   54.25    1.11
  -3  -3  12   53.92    1.10
   3   3 -12   54.98    1.15
   3   3 -12   50.52    1.47
  -3   3  12   50.51    1.48
  -3   3  11   77.84    1.44
  -3  -3  11   77.78    1.42
  -3   3  11   78.22    1.47
   3   3 -11   77.65    1.83
  -3   3  11   76.34    1.47
  -3   3  11   74.73    1.82
   3   3 -10    0.06    0.26
  -3   3  10    0.14    0.23
  -3   3  10    0.15    0.24
   3   3 -10    0.17    0.39
  -3   3  10    0.11    0.25
  -3   3  10    0.11    0.41
   3   3  -9  106.17    1.87
  -3   3   9  108.80    1.85
   3   3  -9  109.22    2.20
  -3   3   9  111.05    1.86
  -3   3   8   55.53    1.07
   3   3  -8   57.85    1.09
  -3   3   8   57.21    1.07
  -3   3   7    0.25    0.21
  -3   3   7    0.31    0.20
   3   3  -7    0.37    0.20
   3   3  -6  279.01    4.29
   3   3  -6  278.10    4.33
   3   3  -6  278.91    4.30
  -3   3   6  273.31    4.33
  -3   3   6  284.72    4.29
  -3   3   6  287.53    4.33
   3   3  -6  283.67    4.30
   3   3  -5   80.31    1.37
  -3   3   5   79.31    1.37
   3   3  -5   81.12    1.36
  -3   3   5   83.59    1.35
  -3   3   5   82.13    1.37
   3   3  -5   85.11    1.35
   3   3  -4  239.68    3.68
   3   3  -4  241.13    3.68
   3   3  -4  240.35    3.68
  -3   3   4  237.70    3.70
  -3   3   3   19.87    0.68
   3   3  -3   21.47    0.46
  -3   3   3   20.73    0.47
   3   3  -3   22.24    0.46
  -3   3   3   22.37    0.48
  -3   3   2    8.53    0.44
  -3   3   2    9.43    0.30
   3   3  -2    9.65    0.30
   3   3  -2   10.16    0.25
  -3   3   2    9.08    0.30
   3   3  -2    9.73    0.28
  -3   3   1  291.22    4.49
  -3   3   1  297.25    4.91
  -3   3   1  298.88    4.48
   3   3  -1  299.07    4.48
   3   3  -1  281.18    4.60
  -3   3   0   17.71    0.73
   3   3   0   18.50    0.36
   3   3   0   16.70    0.41
  -3   3   0   18.55    0.41
   3   3   0   16.02    0.55
  -3  -3  -1  404.26    6.36
  -3   3  -1  407.86    6.00
   3   3   1  396.58    5.99
   3   3   1  392.80    5.99
   3   3   1  401.22    6.24
  -3   3  -1  382.56    6.01
   3   3   2   81.04    1.29
   3  -3   2   76.64    1.25
  -3   3  -2   78.42    1.30
   3   3   2   78.85    1.27
  -3   3  -2   76.57    1.31
   3   3   3  140.70    2.18
  -3   3  -3  142.19    2.20
   3   3   3  139.47    2.16
  -3   3  -3  136.99    2.20
  -3   3  -3  136.43    2.17
   3   3   4  357.90    5.47
   3   3   4  364.60    5.48
  -3   3  -4  369.07    5.53
   3   3   4  353.56    5.47
   3   3   4  357.59    5.48
  -3   3  -4  366.45    5.53
  -3   3  -4  360.00    5.47
   3   3   5   13.42    0.36
  -3   3  -5   14.07    0.42
   3   3   5   13.94    0.34
  -3   3  -5   13.86    0.35
  -3   3  -5   14.03    0.43
   3   3   6    4.73    0.25
  -3   3  -6    5.49    0.31
  -3   3  -6    4.87    0.32
   3   3   7   17.98    0.47
  -3   3  -7   18.87    0.53
  -3   3  -7   17.73    0.53
   3   3   8   22.13    0.55
  -3   3  -8   22.60    0.64
  -3   3  -9   45.93    0.94
   3  -3   9   44.94    1.11
   3   3   9   41.91    1.26
   3   3   9   41.09    0.88
  -3   3  -9   44.96    0.98
   3  -3  10    9.38    0.58
   3   3  10    9.28    0.39
  -3   3 -10   11.32    0.50
   3   3  10    9.64    0.72
   3  -3  11    0.38    0.46
   3   3  11    0.10    0.47
  -3   3 -11    0.37    0.48
   3  -3  11    0.85    0.40
  -3   3 -11    0.58    0.52
  -3   3 -11    0.89    0.34
   3   3  11    0.45    0.54
   3   3  12    9.59    0.67
   3  -3  12    9.97    0.75
  -3   3 -12    9.18    0.72
   3  -3  12    9.99    0.63
  -3   3 -12    8.29    0.74
  -3   3 -12   10.05    0.52
  -3   3 -12    8.93    0.73
  -3   3 -13    0.07    0.52
   3   3  13    0.31    0.49
   3  -3  13    0.18    0.47
  -3   3 -13    0.07    0.48
  -3   3 -13   -0.34    0.43
   3   3  14    0.52    0.49
   3   3  14    0.15    0.42
   3  -3  14   -0.16    0.46
   3  -3  14    0.70    0.50
  -3   3 -14    0.12    0.40
  -3  -3 -14    0.40    0.46
  -3   3 -14   -0.02    0.29
   3  -3  15    0.35    0.44
   3  -3  15    0.75    0.41
  -3   3 -15    0.67    0.36
  -3  -3 -15   -0.02    0.42
  -3  -3 -16    0.23    0.36
   3  -3  16    0.62    0.32
   3  -3  16    0.46    0.35
  -3  -3 -17    0.01    0.23
   3  -3  17    0.11    0.22
  -3  -4  18    0.16    0.25
  -3   4  18   -0.05    0.17
   3   4 -18    0.39    0.17
   3   4 -17   -0.08    0.33
  -3   4  17    0.25    0.29
  -3  -4  17    0.40    0.34
   3   4 -17   -0.06    0.24
  -3   4  16    0.54    0.39
   3   4 -16   -0.20    0.41
  -3   4  16    0.79    0.44
  -3   4  16    0.79    0.37
   3   4 -15    2.47    0.51
  -3   4  15    1.80    0.48
  -3   4  15    2.50    0.53
  -3   4  15    2.33    0.49
   3   4 -14    2.64    0.55
  -3   4  14    2.20    0.51
  -3   4  14    2.81    0.57
   3   4 -14    1.52    0.55
   3   4 -13    2.47    0.58
  -3   4  13    2.02    0.56
  -3   4  13    2.34    0.54
   3   4 -13    1.91    0.33
   3   4 -13    1.75    0.53
   3   4 -13    2.15    0.58
  -3  -4  12   15.92    0.85
  -3   4  12   15.04    0.85
  -3   4  12   14.28    0.82
   3   4 -12   15.56    0.85
   3   4 -12   16.60    0.55
   3   4 -12   14.75    0.88
   3   4 -12   15.99    0.85
  -3   4  12   15.22    0.81
  -3   4  11    4.01    0.59
   3   4 -11    4.69    0.58
   3   4 -11    4.00    0.34
  -3   4  10    9.35    0.47
  -3   4  10    9.99    0.68
   3   4 -10    9.32    0.67
  -3   4  10    8.45    0.39
   3   4 -10    9.22    0.39
  -3   4   9    2.30    0.47
  -3   4   9    2.13    0.32
   3   4  -9    2.02    0.46
  -3   4   9    2.06    0.25
  -3   4   8    3.58    0.25
  -3   4   8    3.19    0.32
   3   4  -8    3.19    0.27
  -3   4   8    2.77    0.47
  -3   4   7    1.74    0.26
   3   4  -7    1.61    0.19
   3   4  -7    1.58    0.22
  -3   4   7    1.53    0.18
  -3   4   7    1.97    0.20
   3   4  -7    1.64    0.18
   3   4  -6    4.95    0.24
   3   4  -6    4.71    0.25
  -3   4   6    4.72    0.29
   3   4  -6    5.09    0.26
  -3   4   6    5.09    0.24
  -3   4   6    4.79    0.23
   3   4  -6    4.83    0.25
   3   4  -5    0.87    0.18
   3   4  -5    0.50    0.16
  -3   4   5    0.70    0.22
   3   4  -5    0.97    0.20
  -3   4   5    0.91    0.19
  -3   4   5    0.95    0.16
   3   4  -5    0.80    0.19
   3   4  -4   70.19    1.21
   3   4  -4   68.12    1.22
   3   4  -4   67.89    1.22
  -3   4   4   71.34    1.21
   3   4  -3  307.37    4.74
  -3   4   3  304.78    4.74
   3   4  -3  307.17    4.75
   3   4  -3  318.32    4.70
   3   4  -3  304.03    4.74
   3   4  -2   18.16    0.45
  -3   4   2   18.17    0.45
   3   4  -2   18.95    0.46
  -3   4   2   20.06    0.41
   3   4  -2   20.17    0.41
  -3   4   2   18.76    0.43
   3   4  -2   18.97    0.46
  -3   4   1    0.71    0.18
   3   4  -1    0.67    0.19
  -3   4   1    0.55    0.17
   3   4  -1    0.59    0.18
   3   4   0   91.07    1.52
  -3   4   0   90.46    1.45
   3   4   0   94.37    1.46
   3   4   0   92.42    1.52
   3   4   1   22.31    0.50
  -3   4  -1   20.91    0.53
  -3   4  -1   20.79    0.50
   3   4   1   21.76    0.52
   3   4   1   22.07    0.46
   3   4   1   22.88    0.52
   3   4   2   13.08    0.37
  -3   4  -2   11.69    0.36
  -3   4  -2   12.24    0.40
   3   4   2   12.47    0.38
   3   4   2   13.04    0.31
   3   4   2   12.67    0.38
   3   4   3   47.33    0.88
   3   4   3   48.25    0.90
  -3   4  -3   46.19    0.88
  -3   4  -3   46.78    0.91
  -3   4  -3   46.96    0.91
   3   4   3   49.38    0.89
   3   4   4   22.75    0.50
  -3   4  -4   20.87    0.51
  -3   4  -4   23.16    0.56
  -3   4  -4   20.43    0.51
   3   4   4   21.89    0.52
  -3   4  -4   22.35    0.55
   3   4   4   22.66    0.52
  -3   4  -5    0.35    0.23
  -3   4  -5    0.29    0.24
  -3   4  -5    0.34    0.16
   3   4   5    0.10    0.16
  -3   4  -6   27.57    0.66
   3   4   6   25.21    0.88
  -3   4  -6   25.75    0.64
  -3   4  -7    3.36    0.31
  -3   4  -7    3.31    0.30
   3   4   7    2.66    0.46
  -3   4  -8   85.20    1.58
   3   4   8   86.54    1.96
  -3   4  -9   56.30    1.18
   3   4   9   56.76    1.55
   3   4  10    2.53    0.50
   3   4  10    2.79    0.61
   3  -4  10    3.62    0.43
  -3   4 -10    2.88    0.61
  -3   4 -10    3.07    0.38
   3  -4  10    2.20    0.55
   3  -4  11   35.98    1.19
   3   4  11   37.33    1.29
   3  -4  11   36.47    1.04
  -3   4 -11   34.59    1.29
  -3   4 -11   35.72    0.90
  -3   4 -11   37.11    1.29
   3   4  12    0.61    0.51
   3  -4  12    0.02    0.38
   3  -4  12    0.85    0.52
  -3   4 -12   -0.40    0.52
   3   4  12    0.25    0.41
   3   4  13    0.25    0.49
   3  -4  13    0.67    0.49
  -3   4 -13    0.76    0.49
   3   4  13    0.61    0.36
  -3  -4 -14    0.37    0.44
   3  -4  14    0.81    0.45
  -3   4 -14    0.24    0.40
   3   4  14    0.28    0.43
  -3  -4 -15    0.41    0.39
   3   4  15    0.03    0.37
   3  -4  15    0.40    0.37
  -3   4 -15    0.29    0.32
   3  -4  16    1.04    0.30
  -3  -4 -16    1.20    0.31
  -3   4 -16    0.84    0.31
  -3  -5  17    0.41    0.27
   3   5 -17    0.46    0.21
  -3   5  17    0.54    0.23
  -3   5  17    0.47    0.21
   3   5 -16   -0.01    0.33
   3   5 -16    0.35    0.34
  -3   5  16    0.18    0.27
  -3  -5  16    0.45    0.33
   3   5 -16    0.60    0.28
  -3   5  16    0.34    0.27
   3   5 -15    0.95    0.41
  -3   5  15    0.69    0.35
   3   5 -15    0.69    0.31
   3   5 -15    0.76    0.42
  -3   5  15    0.66    0.37
  -3   5  14   -0.07    0.47
   3   5 -14    0.23    0.43
  -3   5  14   -0.39    0.40
   3   5 -14    0.29    0.45
  -3   5  14   -0.06    0.38
  -3   5  14    0.48    0.39
   3   5 -13    0.89    0.48
  -3   5  13    1.40    0.49
  -3   5  13    1.00    0.53
  -3   5  13    1.14    0.44
   3   5 -13    1.23    0.52
   3   5 -13    1.33    0.50
  -3   5  13    0.60    0.43
  -3   5  12    1.67    0.53
   3   5 -12    1.51    0.51
  -3   5  12    1.22    0.53
  -3   5  12    2.55    0.39
   3   5 -12    1.86    0.52
   3   5 -12    1.08    0.54
  -3   5  12    2.00    0.47
  -3   5  12    1.48    0.48
  -3   5  11    0.94    0.51
   3   5 -11    1.54    0.51
  -3   5  11    1.47    0.46
   3   5 -11    1.79    0.56
   3   5 -11    1.28    0.50
  -3   5  11    1.35    0.52
   3   5 -10    2.83    0.51
  -3   5  10    2.45    0.46
  -3   5  10    2.56    0.56
   3   5  -9    4.62    0.54
   3   5  -9    4.76    0.56
  -3   5   9    5.48    0.53
  -3   5   9    5.98    0.61
  -3   5   8    4.81    0.49
   3   5  -8    5.73    0.55
   3   5  -8    5.59    0.54
  -3   5   8    5.25    0.39
  -3   5   8    4.87    0.57
  -3   5   7    8.48    0.33
  -3   5   7    8.66    0.40
  -3   5   7    8.63    0.62
  -3   5   7    8.91    0.53
   3   5  -7    7.95    0.54
   3   5  -7    9.80    0.63
  -3   5   6   19.86    0.50
  -3   5   6   18.21    0.49
   3   5  -6   18.26    0.48
  -3   5   6   18.27    0.79
   3   5  -6   19.72    0.51
   3   5  -6   19.80    0.50
   3   5  -6   20.32    0.79
  -3   5   6   19.60    0.72
  -3   5   6   19.34    0.70
  -3   5   5    0.36    0.22
  -3   5   5    0.43    0.19
   3   5  -5    0.34    0.19
   3   5  -5    0.72    0.22
   3   5  -5    0.52    0.20
   3   5  -4   55.55    1.05
   3   5  -4   55.91    1.06
  -3   5   4   57.28    1.07
  -3   5   4   53.67    1.05
   3   5  -4   53.88    1.04
   3   5  -4   54.85    1.06
   3   5  -3   30.91    0.69
   3   5  -3   30.67    0.69
  -3   5   3   31.86    0.70
  -3   5   3   36.14    0.65
   3   5  -3   30.49    0.70
   3   5  -3   35.42    0.64
  -3   5   3   30.78    0.69
   3   5  -2   14.24    0.43
  -3   5   2   15.14    0.43
   3   5  -2   13.70    0.44
   3   5  -2   15.25    0.38
   3   5  -2   14.19    0.43
  -3   5   1   68.75    1.22
   3   5  -1   67.12    1.22
   3   5  -1   67.43    1.21
   3   5   0   63.83    1.18
  -3   5   0   63.42    1.18
  -3   5   0   64.58    1.11
   3   5   0   66.91    1.12
   3   5   0   64.32    1.18
   3   5   1   41.05    0.82
   3   5   1   40.86    0.84
  -3   5  -1   39.94    0.84
  -3   5  -1   39.35    0.82
  -3   5  -1   41.92    0.76
   3   5   1   42.54    0.77
   3   5   1   41.89    0.84
   3   5   2   30.11    0.66
  -3   5  -2   31.11    0.66
  -3   5  -2   28.90    0.67
   3   5   2   29.73    0.67
   3   5   2   29.84    0.60
   3   5   2   29.47    0.66
  -3   5  -3   12.10    0.39
   3   5   3   12.59    0.41
  -3   5  -3   11.76    0.39
   3   5   3   12.52    0.40
  -3   5  -4   13.70    0.42
   3   5   4   12.95    0.40
  -3   5  -4   12.99    0.42
  -3   5  -4   14.79    0.47
   3   5   4   14.21    0.43
   3   5   4   14.32    0.43
   3   5   5    1.31    0.20
  -3   5  -5    1.03    0.24
   3   5   5    1.27    0.39
  -3   5  -5    1.88    0.28
  -3   5  -5    1.54    0.21
   3   5   6    0.02    0.40
  -3   5  -6    0.18    0.24
   3   5   6    0.23    0.39
  -3   5  -6    0.26    0.26
   3   5   7    2.55    0.52
   3   5   7    2.22    0.49
  -3   5  -7    2.45    0.30
   3   5   8   19.77    0.95
  -3   5  -8   17.47    0.57
   3   5   8   19.57    0.89
   3   5   9    1.18    0.58
  -3   5  -9    1.06    0.31
  -3   5  -9    1.21    0.55
   3   5   9    2.32    0.58
   3   5   9    1.19    0.47
   3   5   9    1.32    0.46
  -3   5  -9    1.15    0.45
   3   5   9    1.18    0.47
  -3   5 -10    4.42    0.38
   3   5  10    4.18    0.64
   3  -5  10    5.48    0.47
   3   5  10    3.26    0.47
   3   5  10    4.18    0.51
  -3   5 -10    3.64    0.48
   3   5  10    3.64    0.50
   3   5  11    1.30    0.55
   3  -5  11    0.77    0.37
   3  -5  11    1.19    0.48
  -3   5 -11    1.27    0.56
   3   5  11    1.05    0.41
  -3   5 -11    1.30    0.40
   3   5  11    0.86    0.40
   3  -5  12    2.29    0.41
   3   5  12    3.27    0.56
   3  -5  12    3.58    0.52
  -3   5 -12    2.52    0.56
   3   5  12    2.38    0.39
  -3  -5 -13    1.67    0.45
   3   5  13    1.27    0.31
   3   5  13    1.16    0.46
   3  -5  13    1.53    0.44
  -3   5 -13    1.70    0.47
  -3  -5 -14    1.10    0.39
   3   5  14    0.11    0.22
  -3   5 -14    0.39    0.40
   3   5  14    0.67    0.39
  -3   5 -14    0.81    0.38
   3  -5  14    0.71    0.37
   3   5  15    1.88    0.36
  -3   5 -15    2.30    0.37
   3  -5  15    1.96    0.32
  -3  -5 -15    3.03    0.34
  -3   5 -16    0.73    0.20
  -3   6  16    1.49    0.26
  -3   6  16    1.21    0.21
   3   6 -16    1.17    0.17
  -3  -6  16    1.70    0.24
   3   6 -15    1.59    0.33
  -3   6  15    1.67    0.28
  -3   6  15    1.18    0.32
   3   6 -15    2.46    0.36
  -3  -6  15    1.90    0.33
   3   6 -14    0.18    0.34
  -3   6  14    0.18    0.32
  -3   6  14    0.21    0.20
   3   6 -14   -0.02    0.35
  -3   6  14    0.85    0.35
  -3   6  14    0.39    0.26
  -3   6  13    1.40    0.41
   3   6 -13    1.72    0.44
  -3   6  13    1.61    0.38
  -3   6  13    2.00    0.42
  -3   6  13    0.96    0.34
  -3   6  12    5.17    0.54
   3   6 -12    6.11    0.58
  -3   6  12    6.83    0.56
  -3   6  12    5.34    0.56
   3   6 -12    7.75    0.68
   3   6 -11   17.39    0.89
  -3   6  11   19.32    0.87
   3   6 -11   21.62    0.95
   3   6 -11   18.21    0.84
  -3   6  11   20.58    0.84
   3   6 -10    0.65    0.47
  -3   6  10    0.24    0.49
  -3   6  10    0.32    0.40
   3   6 -10   -0.07    0.48
   3   6 -10    0.35    0.41
  -3   6  10    0.09    0.44
  -3   6   9    5.53    0.60
   3   6  -9    7.07    0.65
  -3   6   9    6.96    0.57
   3   6  -9    7.00    0.64
   3   6  -9    5.92    0.53
  -3   6   9    6.36    0.61
   3   6  -9    7.41    0.59
  -3   6   8    0.07    0.36
   3   6  -8    0.65    0.46
   3   6  -8    0.39    0.35
  -3   6   7    0.15    0.21
   3   6  -7    0.43    0.43
  -3   6   7   -0.02    0.36
  -3   6   7    0.18    0.34
   3   6  -6    8.65    0.36
  -3   6   6    8.60    0.59
   3   6  -6    9.72    0.63
  -3   6   6    9.20    0.55
  -3   6   6    8.89    0.38
  -3   6   6    8.76    0.36
   3   6  -5   12.41    0.43
  -3   6   5   12.69    0.67
  -3   6   5   13.73    0.62
  -3   6   5   13.29    0.42
  -3   6   5   12.53    0.45
  -3   6   4    0.07    0.21
  -3   6   4    0.51    0.23
   3   6  -4    0.57    0.25
   3   6  -4    0.03    0.21
   3   6  -4    0.43    0.17
   3   6  -4    0.28    0.23
  -3   6   4    0.51    0.36
  -3   6   4    0.53    0.31
  -3   6   3   37.33    0.81
  -3   6   3   38.84    0.84
   3   6  -3   35.55    0.80
   3   6  -3   37.94    0.84
   3   6  -3   39.25    0.76
  -3   6   3   38.96    1.13
  -3   6   3   38.74    1.03
   3   6  -3   38.42    1.10
   3   6  -3   38.45    0.83
  -3   6   2   25.42    0.63
   3   6  -2   25.49    0.66
   3   6  -2   23.65    0.61
   3   6  -2   27.22    0.59
  -3   6   2   25.64    0.91
   3   6  -2   24.92    0.64
   3   6  -2   24.97    0.88
   3   6  -1    7.22    0.34
  -3   6   1    7.94    0.56
   3   6  -1    6.85    0.35
   3   6  -1    8.11    0.55
  -3   6   1    7.71    0.35
  -3   6   1    7.73    0.37
  -3   6   0   10.63    0.43
   3   6   0   10.48    0.42
   3   6   0   11.07    0.35
   3   6   0   10.63    0.61
   3   6   0   10.65    0.42
  -3   6   0   10.01    0.60
  -3   6  -1   40.23    0.84
  -3   6  -1   40.93    0.88
   3   6   1   40.55    0.87
   3   6   1   37.67    0.82
   3   6   1   40.75    0.80
  -3   6  -1   38.93    1.17
   3   6   1   42.13    1.16
   3   6   1   41.15    0.87
  -3   6  -2    2.34    0.26
  -3   6  -2    2.43    0.27
   3   6   2    2.74    0.28
   3   6   2    2.53    0.25
   3   6   2    2.37    0.23
  -3   6  -2    1.94    0.42
   3   6   2    2.49    0.28
   3   6   3    3.46    0.31
  -3   6  -3    3.86    0.30
  -3   6  -3    3.32    0.28
  -3   6  -3    3.05    0.46
   3   6   3    3.46    0.28
  -3   6  -4    5.13    0.32
   3   6   4    4.70    0.30
  -3   6  -4    5.19    0.50
  -3   6  -4    4.90    0.31
   3   6   5    3.03    0.25
  -3   6  -5    3.07    0.26
   3   6   6    0.39    0.37
  -3   6  -6    0.57    0.45
   3   6   7    0.55    0.33
  -3   6  -7    0.30    0.49
   3   6   7   -0.12    0.46
   3   6   7   -0.08    0.42
  -3   6  -7    0.15    0.43
   3   6   7    0.10    0.44
   3   6   7   -0.02    0.46
  -3   6  -7   -0.02    0.45
   3   6   7    0.47    0.45
   3   6   8    7.39    0.44
  -3   6  -8   12.72    0.82
   3   6   8    9.03    0.59
  -3   6  -8   11.56    0.71
   3   6   8   10.92    0.72
   3   6   8   10.68    0.65
   3   6   8   12.85    0.80
  -3   6  -8   12.68    0.82
  -3   6  -9    0.87    0.55
   3   6   9    0.01    0.27
   3   6   9    0.65    0.43
   3   6   9    1.76    0.42
  -3   6  -9    1.15    0.42
   3   6   9    1.53    0.46
   3   6   9    1.54    0.55
  -3   6  -9    1.41    0.56
  -3   6 -10    9.60    0.75
  -3   6 -10    6.48    0.55
   3   6  10    6.23    0.47
   3   6  10    7.47    0.53
   3   6  10    9.62    0.71
   3  -6  10    8.57    0.50
  -3   6 -10    9.03    0.74
  -3   6 -11    6.97    0.66
  -3   6 -11    4.41    0.44
   3   6  11    4.52    0.40
   3   6  11    4.81    0.45
   3   6  11    6.83    0.61
  -3   6 -11    5.44    0.63
   3   6  12    0.81    0.42
   3   6  12    0.83    0.48
  -3   6 -12    0.61    0.43
   3   6  12    1.24    0.31
   3   6  12    0.20    0.27
  -3   6 -12    0.91    0.33
   3   6  13   -0.07    0.39
  -3   6 -13    0.30    0.39
   3   6  13   -0.01    0.21
   3   6  13    0.11    0.36
  -3   6 -13    0.39    0.36
   3   6  14    0.46    0.30
  -3   6 -14    0.15    0.31
   3   6  14    0.44    0.14
  -3   6 -15    0.38    0.20
   3   7 -15    1.13    0.27
  -3   7  15    0.35    0.14
  -3   7  14    0.98    0.18
  -3   7  14    1.25    0.22
   3   7 -14    0.90    0.22
  -3   7  13    1.78    0.37
  -3   7  13    2.27    0.30
   3   7 -13    1.61    0.27
   3   7 -12    4.49    0.57
  -3   7  12    2.08    0.34
  -3   7  12    4.14    0.47
  -3   7  12    3.28    0.45
  -3   7  12    2.58    0.37
  -3   7  11    0.04    0.35
   3   7 -11    1.86    0.58
  -3   7  11    1.14    0.45
  -3   7  11    1.11    0.45
  -3   7  11    0.10    0.37
   3   7 -11    0.58    0.48
   3   7 -10    0.63    0.54
  -3   7  10    1.58    0.41
   3   7 -10   -0.02    0.46
  -3   7  10    0.49    0.41
  -3   7  10    0.74    0.47
  -3   7   9    0.56    0.42
   3   7  -9    1.22    0.60
   3   7  -9    0.60    0.42
   3   7  -9    0.79    0.49
  -3   7   9    0.14    0.40
  -3   7   9    0.39    0.51
   3   7  -8    0.98    0.59
   3   7  -8    0.41    0.45
  -3   7   8   -0.09    0.53
   3   7  -8    0.99    0.48
  -3   7   8    0.88    0.42
   3   7  -7    6.55    0.75
  -3   7   7    4.51    0.55
   3   7  -7    4.69    0.56
   3   7  -7    4.69    0.58
  -3   7   7    3.39    0.45
  -3   7   7    5.39    0.64
  -3   7   6    0.35    0.46
   3   7  -6    1.28    0.48
   3   7  -6    1.24    0.39
  -3   7   6    1.74    0.55
   3   7  -6    1.56    0.26
   3   7  -6    1.83    0.62
  -3   7   6    1.18    0.48
  -3   7   6    1.66    0.45
   3   7  -6    2.10    0.49
  -3   7   6    5.38    0.95
   3   7  -6   22.78    1.29
  -3   7   6    1.78    0.55
   3   7  -5    0.47    0.25
  -3   7   5    0.37    0.24
  -3   7   5    0.25    0.40
  -3   7   5    0.53    0.25
   3   7  -4    2.36    0.29
  -3   7   4    2.03    0.30
  -3   7   4    2.65    0.50
  -3   7   4    1.76    0.27
   3   7  -3    3.61    0.32
  -3   7   3    3.87    0.34
  -3   7   3    3.74    0.54
  -3   7   3    3.84    0.31
   3   7  -2   -0.13    0.26
   3   7  -2    0.41    0.22
  -3   7   2    0.36    0.26
   3   7  -1    0.56    0.27
  -3   7   1    0.39    0.44
  -3   7   1    0.80    0.26
  -3   7   1    0.75    0.29
  -3   7   0   21.53    0.64
   3   7   0   22.63    0.56
  -3   7  -1    0.29    0.44
   3   7   1    0.07    0.24
  -3   7  -1    0.17    0.27
   3   7   1    0.52    0.21
  -3   7  -1    0.21    0.25
  -3   7  -2    5.34    0.38
  -3   7  -2    6.49    0.61
  -3   7  -2    5.96    0.35
   3   7   2    6.00    0.35
  -3   7  -3   10.79    0.45
   3   7   3   10.75    0.42
  -3   7  -3   11.46    0.71
  -3   7  -3   11.28    0.44
  -3   7  -4    2.22    0.55
   3   7   4    1.46    0.54
  -3   7  -4    2.89    0.60
   3   7   4    0.99    0.38
  -3   7  -4    2.05    0.55
  -3   7  -4    0.97    0.36
  -3   7  -4    1.96    0.45
   3   7   4    3.26    0.56
   3   7   4    1.87    0.37
   3   7   4    2.58    0.28
  -3   7  -4    1.94    0.49
   3   7   4    1.51    0.41
   3   7   4    2.67    0.64
  -3   7  -4    2.35    0.45
   3   7   5    5.08    0.42
   3   7   5    2.75    0.34
  -3   7  -5    4.54    0.60
   3   7   5    3.72    0.68
  -3   7  -5    3.87    0.50
   3   7   5    3.57    0.62
  -3   7  -5    5.09    0.63
   3   7   5    3.07    0.48
   3   7   5    2.74    0.42
  -3   7  -5    3.49    0.59
  -3   7  -5    2.51    0.40
   3   7   6    1.05    0.52
  -3   7  -6    0.75    0.50
   3   7   6    1.38    0.44
   3   7   6    0.68    0.37
  -3   7  -6    0.93    0.47
  -3   7  -6    0.71    0.44
  -3   7  -6    0.72    0.50
   3   7   6    0.11    0.29
   3   7   6    0.50    0.60
   3   7   7    1.42    0.52
  -3   7  -7    1.35    0.50
   3   7   7    1.32    0.43
   3   7   7    0.98    0.36
  -3   7  -7    0.62    0.47
  -3   7  -7    1.35    0.50
   3   7   7    0.97    0.60
  -3   7  -7    1.08    0.54
   3   7   7   -0.40    0.29
   3   7   8    0.17    0.43
   3   7   8    0.01    0.39
   3   7   8    0.21    0.35
  -3   7  -8    0.14    0.42
  -3   7  -8    0.05    0.49
   3   7   8   -0.45    0.59
   3   7   8   -0.28    0.25
  -3   7  -8    0.52    0.51
   3   7   9    0.20    0.56
  -3   7  -9    0.37    0.49
   3   7   9   -0.05    0.18
   3   7   9    0.26    0.28
   3   7   9    0.45    0.37
   3   7   9    0.26    0.30
  -3   7  -9    0.24    0.37
   3   7   9    0.37    0.37
  -3   7  -9    0.38    0.48
   3   7  10    3.98    0.58
  -3   7 -10    3.99    0.57
   3   7  10    2.61    0.16
  -3   7 -10    4.56    0.56
   3   7  10    3.13    0.37
   3   7  10    2.40    0.32
  -3   7 -10    4.46    0.46
  -3   7 -11    1.81    0.43
   3   7  11    1.32    0.46
  -3   7 -11    0.75    0.45
   3   7  11   -0.13    0.30
   3   7  11    0.70    0.24
  -3   7 -11    1.23    0.34
  -3   7 -11    0.49    0.14
  -3   7 -12    0.63    0.34
   3   7  12    0.26    0.17
  -3   7 -12    0.24    0.09
  -3   7 -12    0.97    0.39
   3   7  12    0.14    0.34
  -3   7 -13   -0.02    0.04
   3   7  13    0.04    0.10
   3   7  13   -0.26    0.14
  -3   7 -13    0.24    0.29
  -3   8  14    0.50    0.13
   3   8 -14    0.38    0.13
  -3   8  13    0.25    0.22
   3   8 -13   -0.01    0.19
  -3   8  13    0.32    0.14
   3   8 -12    1.26    0.40
  -3   8  12    0.06    0.13
   3   8 -12    0.60    0.26
  -3   8  12    0.80    0.29
  -3   8  12    1.52    0.57
  -3   8  12    0.47    0.21
  -3   8  11    0.53    0.33
   3   8 -11    0.56    0.41
  -3   8  11    0.28    0.23
   3   8 -11    0.21    0.29
  -3   8  11    0.02    0.65
  -3   8  11    0.34    0.27
  -3   8  11   -0.44    0.25
  -3   8  10    1.24    0.40
   3   8 -10    0.87    0.50
  -3   8  10    0.63    0.27
   3   8 -10    1.03    0.34
  -3   8  10    1.91    0.75
  -3   8  10    2.41    0.47
   3   8 -10    1.84    0.53
  -3   8  10    0.81    0.32
  -3   8  10    0.10    0.33
   3   8  -9    0.49    0.49
  -3   8   9    0.25    0.27
   3   8  -9    0.46    0.35
  -3   8   9    0.81    0.41
   3   8  -9    1.00    0.58
  -3   8   9    0.35    0.49
  -3   8   9   -0.37    0.77
  -3   8   8    0.79    0.38
  -3   8   8    0.40    0.42
   3   8  -8    0.45    0.60
   3   8  -8    0.13    0.40
  -3   8   8    0.76    0.43
   3   8  -8    0.25    0.49
  -3   8   8    0.24    0.28
   3   8  -8    0.55    0.37
  -3   8   8    0.55    0.47
  -3   8   8   -1.24    0.84
  -3   8   7    0.88    0.39
   3   8  -7    2.56    0.68
  -3   8   7    1.11    0.45
   3   8  -7    1.05    0.46
   3   8  -7    1.32    0.55
  -3   8   7    0.26    0.28
   3   8  -7    0.94    0.37
  -3   8   7    1.11    0.41
  -3   8   7    1.61    0.54
  -3   8   7    0.49    0.74
   3   8  -6    1.09    0.58
   3   8  -6    1.45    0.56
   3   8  -6    1.53    0.69
  -3   8   6    0.71    0.48
  -3   8   6    3.41    1.01
  -3   8   6    1.44    0.59
   3   8  -5    0.99    0.53
  -3   8   5    0.97    0.54
   3   8  -5    0.80    0.50
  -3   8   5    0.53    0.41
   3   8  -5    0.36    0.26
  -3   8   5    0.73    0.27
  -3   8   5    1.46    0.91
  -3   8   5    1.55    0.56
  -3   8   5    0.43    0.80
  -3   8   4    4.66    0.77
   3   8  -4    3.01    0.59
   3   8  -4    2.92    0.57
   3   8  -4    2.42    0.66
  -3   8   4    1.36    0.42
   3   8  -4    1.73    0.29
   3   8  -4    2.58    0.47
   3   8  -4    4.31    0.34
  -3   8   4    1.93    0.51
  -3   8   4    2.21    0.33
  -3   8   4    6.50    1.05
  -3   8   4    2.50    0.53
  -3   8   4    4.03    0.85
  -3   8   3    8.32    0.95
  -3   8   3    5.45    0.63
   3   8  -3    5.43    0.64
  -3   8   3    5.13    0.63
  -3   8   3    2.84    0.44
   3   8  -3    3.75    0.50
  -3   8   3    4.29    0.56
   3   8  -3    1.13    0.32
   3   8  -3    4.63    0.33
   3   8  -3    5.86    0.71
  -3   8   3    4.52    0.37
  -3   8   3    5.72    0.59
  -3   8   2    4.37    0.66
  -3   8   2    5.36    0.78
   3   8  -2    4.04    0.65
   3   8  -2    3.71    0.63
   3   8  -2    2.94    0.35
   3   8  -2    2.75    0.50
   3   8  -2    4.26    0.64
  -3   8   2    2.96    0.55
  -3   8   1    1.18    0.47
  -3   8   1    0.35    0.60
   3   8  -1    0.44    0.54
   3   8  -1   32.77    0.65
  -3   8   1    1.21    0.54
  -3   8   1    0.79    0.52
   3   8  -1    0.59    0.29
   3   8  -1    0.92    0.58
   3   8  -1    0.39    0.42
  -3   8   1    0.77    0.55
   3   8  -1    0.43    0.51
  -3   8   1    0.86    0.49
   3   8  -1    2.16    0.57
  -3   8   1    2.18    0.83
  -3   8   0    0.66    0.51
  -3   8   0   -0.36    0.63
   3   8   0   -0.10    0.54
   3   8   0    4.49    0.43
  -3   8   0   -0.05    0.50
   3   8   0    0.12    0.49
  -3   8   0   -0.19    0.47
  -3   8   0    0.69    1.12
   3   8   0    0.29    0.27
   3   8   0    2.04    0.32
   3   8   0    0.04    0.38
  -3   8   0   -0.14    0.46
   3   8   0    0.06    0.47
  -3   8   0    0.42    0.54
   3   8   0    6.12    0.24
   3   8   0    0.07    0.80
   3   8   0    1.32    0.58
   3   8   0    0.67    0.97
  -3   8   0    0.18    0.45
   3   8   1   11.45    0.99
  -3   8  -1    5.45    0.61
   3   8   1    2.30    0.41
   3   8   1    6.98    0.70
  -3   8  -1    7.39    0.78
  -3   8  -1    5.38    0.65
  -3   8  -1    4.59    0.56
   3   8   1    6.61    0.67
   3   8   1    8.88    0.75
   3   8   1   14.86    1.24
  -3   8  -1    5.30    0.56
   3   8   1   10.93    1.20
   3   8   1    4.45    0.33
  -3   8  -1   13.57    1.33
   3   8   1    5.04    0.39
   3   8   1    3.89    0.50
   3   8   1    2.91    0.24
  -3   8  -1    6.08    0.60
   3   8   1    4.30    0.56
  -3   8  -1    4.35    0.52
   3   8   1   14.17    1.13
  -3   8  -2    4.09    0.61
  -3   8  -2    3.09    0.49
  -3   8  -2    5.49    0.73
   3   8   2    1.95    0.30
  -3   8  -2   12.31    1.31
  -3   8  -2    4.32    0.60
   3   8   2    3.17    0.32
   3   8   2    4.54    0.39
   3   8   2    3.36    0.48
   3   8   2   11.40    1.08
   3   8   2    1.86    0.24
   3   8   2    3.56    0.65
  -3   8  -2    3.71    0.38
   3   8   2   10.17    0.81
   3   8   2   17.20    1.32
  -3   8  -2    4.66    0.57
   3   8   3    0.16    0.39
  -3   8  -3    2.82    0.58
   3   8   3    1.05    0.29
  -3   8  -3    1.55    0.39
   3   8   3    3.84    0.60
  -3   8  -3    2.08    0.53
   3   8   3    1.51    0.28
   3   8   3    4.44    0.38
   3   8   3    2.71    0.47
   3   8   3    1.52    0.60
  -3   8  -3    2.19    0.56
  -3   8  -3    5.86    1.16
   3   8   3    0.80    0.23
  -3   8  -3    2.06    0.32
  -3   8  -3    2.20    0.46
   3   8   4    0.03    0.21
  -3   8  -4    0.57    0.50
  -3   8  -4   -0.28    1.00
   3   8   4    0.33    0.54
  -3   8  -4    0.34    0.37
  -3   8  -4    0.54    0.50
  -3   8  -4    0.48    0.55
   3   8   4    0.10    0.28
  -3   8  -4    0.19    0.34
  -3   8  -5    2.54    0.71
  -3   8  -5    2.57    0.58
   3   8   5    2.30    0.41
   3   8   5    1.67    0.61
  -3   8  -5    1.86    0.59
   3   8   5    0.52    0.29
  -3   8  -5    0.90    0.31
  -3   8  -6    2.98    0.59
   3   8   6    3.37    0.64
   3   8   6    0.72    0.21
   3   8   6    0.57    0.38
  -3   8  -6    4.01    0.62
   3   8   6    1.28    0.30
  -3   8  -6    2.48    0.50
  -3   8  -6    0.92    0.31
  -3   8  -7    0.05    0.47
   3   8   7    0.11    0.18
   3   8   7    0.39    0.54
  -3   8  -7    0.63    0.49
   3   8   7    0.21    0.26
  -3   8  -7    0.65    0.45
  -3   8  -7    0.32    0.25
  -3   8  -8    0.02    0.25
  -3   8  -8    6.65    0.65
   3   8   8    2.49    0.17
   3   8   8    4.69    0.58
  -3   8  -8    7.76    0.64
   3   8   8    2.73    0.28
   3   8   8    2.82    0.37
  -3   8  -8    2.26    0.25
  -3   8  -9    0.02    0.22
  -3   8  -9    0.88    0.46
   3   8   9   -0.26    0.30
   3   8   9    0.40    0.21
  -3   8  -9    0.39    0.17
  -3   8 -10   -0.08    0.20
   3   8  10    0.36    0.17
  -3   8 -10    0.22    0.14
  -3   8 -10    0.56    0.40
   3   8  11    0.39    0.12
  -3   8 -11   -0.01    0.08
  -3   8 -11    0.08    0.33
   3   8  12    0.29    0.06
  -3   8 -12    0.21    0.24
   3   9 -12    0.25    0.25
  -3   9  12    0.19    0.30
   3   9 -11    0.40    0.35
  -3   9  11    0.22    0.46
  -3   9  11    0.27    0.14
   3   9 -11   -0.57    0.60
   3   9 -10    1.09    0.45
  -3   9  10    1.20    0.56
  -3   9  10    0.65    0.22
   3   9  -9    0.60    0.49
  -3   9   9    0.04    0.62
  -3   9   9    0.12    0.23
   3   9  -8   -0.04    0.48
  -3   9   8    0.02    0.46
  -3   9   8    0.16    0.67
  -3   9   8    0.17    0.27
   3   9  -7   -0.19    0.49
  -3   9   7    0.18    0.67
  -3   9   7    0.65    0.31
   3   9  -6    1.35    0.55
  -3   9   6    1.69    0.74
  -3   9   6    0.14    0.32
  -3   9   6    0.80    0.39
   3   9  -5    0.50    0.54
  -3   9   5    0.60    0.33
   3   9  -5    0.12    0.37
  -3   9   5    0.44    0.73
  -3   9   5    0.53    0.68
  -3   9   5    1.40    0.91
  -3   9   4    1.58    0.62
  -3   9   4    1.02    0.36
   3   9  -4    2.09    0.47
  -3   9   4    2.54    0.51
   3   9  -3    2.74    0.58
  -3   9   3    2.40    0.55
  -3   9   3    4.38    0.73
   3   9  -3    2.66    0.58
  -3   9   3    1.40    0.48
  -3   9   3    2.77    0.83
  -3   9   3    4.92    1.00
  -3   9   3    6.95    0.90
   3   9  -2    3.98    0.30
  -3   9   2    2.66    0.50
   3   9  -2    2.71    0.59
   3   9  -2    4.26    0.81
  -3   9   2    2.74    0.58
   3   9  -2    3.40    0.56
  -3   9   1    1.02    0.52
   3   9  -1    0.51    0.58
   3   9  -1    0.48    0.58
  -3   9   1    1.04    0.56
  -3   9   1    0.15    0.57
   3   9  -1   -0.22    0.78
   3   9   0    1.68    1.04
  -3   9   0    0.89    0.44
   3   9   0    2.09    0.81
  -3   9   0    1.22    0.61
   3   9   0    1.11    0.54
  -3   9   0    1.59    0.55
  -3   9  -1    1.19    0.45
   3   9   1    2.94    1.00
   3   9   1    2.78    0.62
  -3   9  -1    3.15    0.72
   3   9   1   35.30    0.65
  -3   9  -1    1.58    0.58
  -3   9  -1    1.74    0.91
   3   9   1    5.89    0.94
   3   9   2    0.48    0.42
   3   9   2   -0.58    0.85
   3   9   2    0.71    0.49
  -3   9  -2    1.26    0.61
  -3   9  -2    0.11    0.40
  -3   9  -2   -0.84    0.84
   3   9   3    0.06    0.39
  -3   9  -3    0.18    0.46
   3   9   3    0.62    0.19
  -3   9  -3   -0.77    0.56
  -3   9  -3    0.13    0.32
  -3   9  -3    0.42    0.74
  -3   9  -4    0.78    0.53
   3   9   4    0.05    0.18
   3   9   4    1.11    0.30
  -3   9  -4    0.48    0.48
  -3   9  -5    0.52    0.49
   3   9   5    0.61    0.18
   3   9   5    0.34    0.28
  -3   9  -5    0.56    0.47
  -3   9  -6    0.77    0.45
   3   9   6    0.24    0.15
  -3   9  -6    0.17    0.24
  -3   9  -6    0.20    0.44
  -3   9  -7    1.41    0.43
   3   9   7    0.58    0.15
  -3   9  -7    0.43    0.23
  -3   9  -7    1.15    0.45
  -3   9  -8   -0.01    0.35
   3   9   8    0.38    0.14
   3   9   8    0.51    0.21
  -3   9  -8    0.41    0.39
   3   9   9   -0.01    0.09
  -3   9  -9    0.40    0.33
   3   9  10    0.46    0.06
  -3   9 -10    0.47    0.25
   3  10  -9   -0.08    0.28
   3  10  -9   -0.06    0.51
  -3  10   9   -0.04    0.07
  -3  10   8    0.14    0.16
   3  10  -8    0.79    0.35
  -3  10   7   -0.37    0.24
   3  10  -7    0.41    0.39
   3  10  -6    0.13    0.98
   3  10  -6    0.68    0.30
   3  10  -6   -0.50    0.43
  -3  10   6    1.09    0.46
  -3  10   6    1.78    0.56
   3  10  -5    0.31    0.34
  -3  10   5   -0.33    0.46
   3  10  -5   -0.51    0.45
   3  10  -4    2.95    1.08
   3  10  -4    2.09    0.42
   3  10  -4    1.47    0.46
   3  10  -3    2.42    0.43
   3  10  -3    1.58    0.45
  -3  10   3    3.15    0.83
  -3  10   3    1.86    0.74
   3  10  -3    0.67    0.42
   3  10  -2    1.23    0.94
   3  10  -2    1.68    0.54
   3  10  -2    0.69    0.47
  -3  10   2    1.84    0.79
  -3  10   2    2.33    0.89
   3  10  -1    0.13    0.89
  -3  10   1    1.83    0.57
  -3  10   1    1.49    0.81
   3  10   0    1.06    0.85
  -3  10   0    0.82    0.53
  -3  10   0    1.29    0.84
   3  10   1    0.74    0.42
  -3  10  -1    1.17    0.78
  -3  10  -2    0.04    0.32
   3  10   2    1.99    0.41
  -3  10  -3    0.37    0.31
   3  10   3    4.26    0.20
  -3  10  -4    0.02    0.27
   3  10   4    4.82    0.18
   3  10   5    8.54    0.14
  -3  10  -5    0.29    0.26
   3  10   6    6.99    0.11
  -3  10  -6    0.13    0.17
   3  10   7    6.84    0.11
  -3  11   3    1.65    0.37
  -3  11   3    3.36    0.57
  -3  11   2    1.25    0.36
  -3  11   2    1.42    0.62
  -3  11   1    0.06    0.18
  -3  11   1    1.01    0.62
  -3  11   0    2.73    0.62
  -3  11   0    1.20    0.63
  -3  11  -1    1.71    0.54
  -3  11  -1    3.08    0.61
  -3  11  -2    0.58    0.50
  -3  11  -2   -0.09    0.28
  -3  11  -3    0.53    0.41
  -4   0  19    0.10    0.24
   4   0 -19    0.05    0.28
  -4   0  18    0.07    0.33
   4   0 -18    0.59    0.39
  -4   0  17    0.11    0.39
   4   0 -17    0.09    0.46
   4   0 -16   31.51    1.15
   4   0 -15    0.10    0.52
   4   0 -15   -0.38    0.44
   4   0 -14    1.51    0.56
  -4   0  14    1.40    0.33
   4   0 -14    0.81    0.44
  -4   0  14    1.34    0.28
   4   0 -13    0.57    0.31
  -4   0  13    0.31    0.31
  -4   0  13    0.46    0.30
   4   0 -13    0.52    0.43
  -4   0  13    0.16    0.25
   4   0 -12   85.14    1.57
  -4   0  12   80.44    1.54
  -4   0  12   83.35    1.47
   4   0 -11    0.06    0.25
  -4   0  11    0.01    0.24
   4   0 -11   -0.02    0.36
  -4   0  11    0.31    0.21
   4   0 -10   13.83    0.46
  -4   0  10   13.14    0.44
   4   0  -9    0.03    0.22
  -4   0   9    0.04    0.21
  -4   0   8   34.66    0.72
   4   0  -7    0.17    0.09
   4   0  -6  359.47    6.02
   4   0  -6  378.92    5.64
   4   0  -5    0.22    0.31
   4   0  -5    0.06    0.21
   4   0  -4   30.42    0.77
  -4   0   4   29.97    0.50
  -4   0   3    0.31    0.20
  -4   0   3   -0.18    0.31
  -4   0   2  767.30   11.44
  -4   0   2  776.74   11.66
   4   0  -2  777.90   11.60
  -4   0   2  757.26   11.41
  -4   0   1    0.06    0.29
   4   0  -1    0.01    0.23
  -4   0   1   -0.05    0.16
   4   0   0   23.03    0.47
   4   0   0   21.18    0.59
   4   0   1    0.08    0.16
  -4   0  -1    0.04    0.11
   4   0   2  396.89    5.91
  -4   0  -2  383.78    5.91
  -4   0  -2  391.24    6.20
   4   0   3   -0.06    0.17
  -4   0  -3   -0.12    0.18
  -4   0  -4   50.26    0.90
   4   0   4   48.68    0.80
  -4   0  -5    0.12    0.21
  -4   0  -6  167.64    2.69
  -4   0  -7   -0.05    0.22
  -4   0  -8  177.55    2.86
   4   0   8  169.63    3.12
   4   0   8  174.14    3.06
  -4   0  -9   -0.25    0.26
   4   0   9   -0.02    0.36
   4   0   9   -0.01    0.35
  -4   0 -10    1.15    0.32
   4   0  10    0.88    0.42
   4   0  11    0.12    0.51
  -4   0 -11    0.36    0.29
   4   0  12    8.56    0.74
   4   0  12    9.67    0.76
  -4   0 -12    7.62    0.46
  -4   0 -13    0.77    0.58
   4   0  13    0.12    0.57
   4   0  13   -0.32    0.50
  -4   0 -14    1.24    0.55
   4   0  14    0.71    0.49
   4   0  14    1.08    0.54
  -4   0 -15    0.28    0.45
   4   0  15    0.43    0.49
   4   0  15   -0.05    0.41
  -4   0 -16    0.13    0.37
  -4   0 -17    0.11    0.23
  -4  -1  19    2.57    0.27
   4  -1 -19    2.50    0.28
   4   1 -19    2.32    0.31
  -4   1  19    3.23    0.28
  -4   1  18    0.54    0.33
  -4  -1  18    0.75    0.32
   4   1 -18    0.87    0.39
   4  -1 -18    0.47    0.35
   4  -1 -17    4.80    0.55
   4   1 -17    4.91    0.58
  -4   1  17    5.09    0.50
   4   1 -17    4.37    0.48
  -4  -1  17    3.89    0.43
  -4   1  16    1.77    0.47
   4   1 -16    1.33    0.47
   4   1 -16    1.24    0.55
   4  -1 -16    2.53    0.56
  -4   1  15    1.27    0.44
   4   1 -15    0.23    0.46
   4  -1 -15    1.28    0.54
  -4  -1  14   15.39    0.49
  -4   1  14   13.78    0.51
  -4   1  14   13.34    0.52
  -4  -1  14   13.36    0.52
   4   1 -14   13.20    0.81
   4  -1 -14   13.91    0.84
  -4   1  13   24.10    0.70
  -4  -1  13   24.42    0.69
  -4   1  13   23.84    0.70
  -4  -1  13   24.74    0.68
   4   1 -13   24.69    1.01
   4   1 -13   25.63    0.74
   4  -1 -13   23.25    0.69
  -4   1  13   24.20    0.67
   4   1 -12   16.29    0.59
   4  -1 -12   16.01    0.55
  -4  -1  12   17.47    0.55
  -4   1  12   17.31    0.57
   4   1 -12   15.99    0.83
  -4   1  12   16.73    0.52
  -4   1  11    1.65    0.25
   4   1 -11    1.59    0.29
   4  -1 -11    1.58    0.27
  -4  -1  11    1.58    0.27
  -4   1  10   24.71    0.57
   4  -1 -10   24.02    0.62
   4   1 -10   24.32    0.64
  -4  -1  10   25.90    0.63
  -4   1   9    4.59    0.24
   4   1  -9    4.69    0.30
   4  -1  -9    4.75    0.30
  -4  -1   9    4.62    0.28
  -4  -1   8    0.34    0.20
  -4   1   8    0.66    0.17
   4   1  -7   26.00    0.50
  -4   1   7   26.71    0.50
  -4   1   6   30.85    0.56
   4   1  -6   30.60    0.56
   4  -1  -5   18.97    0.72
   4   1  -5   21.43    0.57
  -4   1   5   20.40    0.41
   4   1  -5   20.87    0.40
  -4   1   5   20.74    0.40
   4  -1  -5   18.90    0.61
   4  -1  -4   28.50    0.83
  -4   1   4   28.26    0.57
  -4  -1   4   28.28    0.56
  -4   1   4   26.98    0.50
   4   1  -4   29.20    0.50
   4  -1  -4   29.14    0.76
  -4   1   3   61.00    1.33
  -4  -1   3   62.98    1.06
  -4   1   3   60.27    1.07
  -4   1   3   63.15    1.01
   4   1  -3   60.62    1.09
   4   1  -3   65.25    1.01
  -4   1   3   61.92    1.05
  -4  -1   2  133.46    2.05
  -4  -1   2  132.66    2.16
  -4   1   2  130.70    2.35
   4   1  -2  124.42    2.09
  -4   1   2  131.77    2.06
  -4   1   1   32.43    0.87
  -4  -1   1   33.10    0.71
   4  -1  -1   30.54    0.59
   4  -1  -1   31.96    0.80
   4   1  -1   29.92    0.55
  -4   1   1   30.03    0.60
  -4   1   0   83.05    1.64
   4   1   0   79.76    1.34
   4  -1   0   81.70    1.32
   4  -1   0   77.63    1.55
   4   1   0   80.13    1.29
   4   1   0   87.02    1.44
  -4   1   0   84.50    1.34
   4   1   1  485.04    7.24
   4  -1   1  475.74    7.23
  -4  -1  -1  468.56    7.34
   4  -1   1  472.05    7.48
  -4  -1  -1  474.41    7.42
   4   1   1  485.36    7.19
  -4   1  -1  482.16    7.24
   4   1   1  488.40    7.36
   4  -1   2   80.95    1.31
  -4  -1  -2   78.06    1.29
  -4   1  -2   79.26    1.32
   4   1   2   81.08    1.32
  -4  -1  -2   78.34    1.53
  -4  -1  -2   74.84    1.36
   4   1   2   77.80    1.25
   4   1   2   81.11    1.47
  -4   1  -2   80.34    1.31
   4   1   3   19.73    0.39
  -4  -1  -3   20.39    0.67
  -4   1  -3   20.17    0.39
   4   1   3   19.21    0.47
  -4  -1  -3   19.72    0.43
  -4   1  -3   19.37    0.46
   4   1   4    3.46    0.16
  -4   1  -4    3.60    0.17
   4   1   4    3.51    0.25
  -4  -1  -4    3.65    0.21
  -4   1  -4    3.10    0.24
  -4  -1  -5    5.43    0.26
  -4   1  -5    5.67    0.30
  -4  -1  -6   12.72    0.39
  -4   1  -6   13.98    0.43
  -4   1  -7   25.09    0.64
  -4  -1  -7   26.99    0.61
   4   1   8   34.65    0.98
  -4   1  -8   38.95    0.84
  -4  -1  -8   36.26    0.80
   4   1   8   37.52    1.07
  -4   1  -9    4.84    0.35
  -4  -1  -9    5.01    0.32
   4   1   9    5.20    0.51
   4  -1  10    0.28    0.37
  -4  -1 -10    0.71    0.29
  -4   1 -10    0.99    0.32
   4   1  10    0.88    0.46
   4   1  11    0.39    0.47
   4   1  11    0.31    0.56
   4  -1  11    0.33    0.50
   4  -1  11    0.51    0.44
  -4  -1 -11    0.55    0.30
  -4   1 -11    0.26    0.33
   4   1  11    0.12    0.47
  -4   1 -11    0.82    0.54
  -4   1 -11    0.87    0.28
  -4  -1 -11    0.14    0.50
   4   1  12   13.10    0.75
   4   1  12   12.16    0.52
  -4   1 -12   10.78    0.52
  -4  -1 -12   13.25    0.88
  -4   1 -12   11.35    0.45
  -4   1 -12   10.68    0.83
   4   1  12   13.54    0.84
   4  -1  12   13.40    0.84
   4   1  12   11.70    0.77
  -4   1 -13    0.19    0.53
  -4  -1 -13    0.69    0.56
   4  -1  13    0.32    0.53
   4  -1  13    0.71    0.55
   4   1  13    0.73    0.48
   4   1  13   -0.28    0.56
  -4  -1 -14   -0.10    0.49
  -4   1 -14    0.27    0.50
   4  -1  14    0.10    0.50
   4  -1  14    0.04    0.53
   4   1  14    0.64    0.46
   4   1  14    0.23    0.53
  -4  -1 -15    0.47    0.45
  -4   1 -15   -0.04    0.43
   4  -1  15    0.72    0.44
   4  -1  15    1.03    0.47
   4   1  15    0.95    0.49
   4   1  16    2.01    0.40
  -4   1 -16    1.50    0.37
   4   1  16    1.51    0.39
   4  -1  16    1.37    0.37
   4  -1  16    1.86    0.39
  -4   1 -17   -0.07    0.10
   4   1  17    0.01    0.22
   4  -1  17    0.06    0.22
  -4  -2  19    1.53    0.21
  -4   2  19    1.26    0.23
  -4   2  18    0.75    0.32
  -4   2  18    0.40    0.29
   4  -2 -18    0.42    0.33
  -4  -2  18    0.61    0.29
  -4   2  17    0.17    0.38
   4   2 -17    0.28    0.39
   4  -2 -17    0.63    0.42
  -4   2  16    0.64    0.42
   4   2 -16    0.88    0.46
   4   2 -16    0.53    0.51
   4  -2 -16    1.39    0.48
  -4   2  15    4.70    0.54
   4   2 -15    2.95    0.56
   4  -2 -15    3.52    0.54
   4   2 -15    3.11    0.59
   4   2 -14   40.18    1.37
   4  -2 -14   42.61    1.30
  -4   2  14   42.03    1.29
  -4   2  14   41.74    0.97
  -4   2  14   41.74    0.95
  -4  -2  14   41.28    0.94
   4   2 -14   42.44    1.39
  -4  -2  13  132.33    2.79
  -4   2  13  129.66    2.30
  -4   2  13  133.55    2.30
  -4  -2  13  131.17    2.29
  -4   2  13  133.84    2.33
   4   2 -13  128.65    2.80
  -4   2  13  129.15    2.66
   4   2 -13  127.15    2.78
   4  -2 -13  132.87    2.73
  -4   2  12   19.71    0.60
  -4   2  12   21.26    0.63
  -4  -2  12   20.42    0.61
  -4   2  12   21.35    0.64
   4   2 -12   20.06    0.92
  -4   2  11   10.18    0.42
  -4  -2  11   10.08    0.42
  -4   2  11   10.55    0.43
   4   2 -11    9.58    0.66
   4   2 -11   10.06    0.60
   4  -2 -11   10.46    0.41
  -4   2  10   21.26    0.54
  -4  -2  10   19.98    0.54
  -4   2  10   20.55    0.58
   4   2 -10   21.70    0.79
   4   2 -10   20.62    0.60
   4  -2 -10   19.24    0.55
  -4  -2   9  200.66    3.22
  -4   2   9  205.27    3.25
   4  -2  -9  202.69    3.23
   4   2  -9  202.42    3.27
  -4   2   9  197.60    3.20
  -4  -2   8  161.80    2.63
  -4   2   8  162.27    2.66
   4   2  -8  166.49    2.67
  -4   2   8  163.97    2.61
  -4   2   7   29.12    0.59
   4   2  -7   27.51    0.55
  -4   2   7   28.06    0.55
  -4   2   7   28.90    0.62
  -4  -2   7   27.71    0.61
  -4   2   6    9.42    0.29
   4   2  -6    8.50    0.26
  -4   2   6    8.82    0.26
   4   2  -6    8.64    0.25
  -4   2   5  170.64    2.63
  -4   2   5  169.00    2.62
   4   2  -5  167.42    2.61
  -4   2   4  305.17    4.66
   4   2  -4  307.01    4.61
  -4   2   4  304.75    4.61
  -4   2   4  300.95    4.62
   4  -2  -4  293.60    4.98
  -4  -2   3  116.62    1.87
  -4   2   3  119.22    1.92
  -4   2   3  121.17    1.87
  -4   2   3  119.01    1.87
   4   2  -3  118.94    1.88
  -4   2   2   93.89    1.93
  -4  -2   2   94.47    1.52
  -4   2   2   96.26    1.57
  -4   2   2   97.04    1.57
  -4   2   1  192.63    3.41
   4   2  -1  199.38    2.99
  -4   2   1  198.59    2.99
   4   2  -1  189.94    3.08
  -4   2   1  196.15    3.02
  -4   2   0  231.07    3.99
   4  -2   0  235.20    3.57
   4   2   0  232.63    3.56
  -4   2   0  232.54    3.57
   4   2   0  233.19    3.72
  -4   2   0  232.55    3.60
   4   2   1   70.29    1.23
   4  -2   1   72.56    1.20
   4   2   1   71.95    1.19
  -4  -2  -1   72.51    1.43
  -4   2  -1   71.11    1.20
  -4  -2  -1   72.72    1.35
   4   2   1   75.82    1.40
  -4   2  -1   74.47    1.24
  -4  -2  -2  304.53    5.05
  -4  -2  -2  306.83    5.08
   4   2   2  319.88    4.85
  -4   2  -2  329.80    4.86
   4  -2   2  321.21    4.87
  -4   2  -2  315.91    4.89
   4   2   2  330.08    4.88
   4   2   2  314.21    4.84
  -4  -2  -3   40.29    0.98
  -4   2  -3   42.03    0.75
   4   2   3   41.87    0.79
   4   2   3   40.08    0.72
  -4   2  -3   41.06    0.81
   4   2   4   19.70    0.45
  -4   2  -4   21.48    0.45
   4   2   4   21.51    0.51
   4   2   4   21.12    0.43
  -4   2  -4   20.77    0.53
   4   2   5  362.07    5.48
  -4   2  -5  352.76    5.51
   4   2   6  220.58    3.51
  -4   2  -6  223.99    3.53
   4   2   7    4.53    0.30
  -4   2  -7    5.35    0.33
   4   2   7    4.67    0.47
  -4   2  -8    5.06    0.34
   4   2   8    4.99    0.34
  -4   2  -8    4.66    0.37
   4   2   8    4.58    0.50
   4  -2   8    5.44    0.43
  -4   2  -9   20.54    0.59
   4   2   9   20.81    0.59
  -4   2  -9   19.94    0.63
   4   2   9   21.00    0.89
   4  -2   9   19.63    0.75
  -4   2 -10   12.24    0.47
   4  -2  10   12.03    0.62
   4   2  10   12.20    0.48
  -4   2 -10   11.73    0.51
   4   2  10   12.22    0.71
   4  -2  11    3.78    0.57
   4   2  11    3.57    0.60
   4   2  11    3.25    0.54
  -4   2 -11    3.55    0.60
  -4   2 -11    2.90    0.32
   4  -2  11    3.15    0.50
  -4   2 -11    3.44    0.58
   4   2  11    3.58    0.34
  -4   2 -11    3.35    0.38
   4   2  11    3.62    0.55
   4  -2  12   11.68    0.78
   4   2  12   12.33    0.81
   4   2  12   11.22    0.70
  -4   2 -12   13.52    0.87
  -4  -2 -12   11.84    0.82
   4  -2  12   10.60    0.69
   4   2  12   11.89    0.49
  -4   2 -12   11.78    0.54
   4   2  12   12.32    0.78
   4  -2  13    0.89    0.52
   4  -2  13    0.33    0.52
   4   2  13    0.99    0.56
  -4   2 -13    0.69    0.44
  -4   2 -13    0.56    0.46
  -4  -2 -13    0.03    0.48
  -4  -2 -14    1.15    0.51
  -4   2 -14    0.93    0.47
   4   2  14    0.32    0.48
   4  -2  14    1.03    0.49
  -4   2 -15    0.31    0.38
  -4  -2 -15    0.02    0.42
   4   2  15    0.28    0.41
   4  -2  15   -0.01    0.40
   4   2  15   -0.06    0.41
   4   2  16    0.54    0.31
   4  -2  16    0.46    0.32
  -4  -2 -16    0.44    0.35
  -4  -2 -17    0.64    0.21
  -4  -3  18    0.03    0.27
  -4   3  18    0.03    0.23
   4   3 -18    0.39    0.30
   4   3 -17    0.58    0.40
  -4   3  17    0.59    0.37
   4  -3 -17    0.33    0.33
   4   3 -17    0.33    0.36
  -4   3  16    0.46    0.42
   4  -3 -16    0.17    0.41
   4   3 -16    0.41    0.46
   4   3 -16    0.19    0.44
   4   3 -15    0.53    0.35
  -4   3  15    0.35    0.43
   4   3 -15   -0.24    0.47
   4   3 -15    0.93    0.52
   4  -3 -15    0.29    0.44
  -4   3  14   20.58    0.87
  -4   3  14   19.83    0.90
   4   3 -14   22.37    0.99
   4   3 -14   22.45    0.84
   4  -3 -14   22.59    0.92
  -4   3  14   20.00    0.89
   4   3 -14   21.93    0.66
   4   3 -14   20.59    1.00
  -4  -3  13   22.29    1.00
  -4   3  13   20.99    0.68
  -4   3  13   22.38    0.93
  -4   3  13   24.84    0.99
   4   3 -13   21.63    0.97
   4  -3 -13   22.62    0.92
  -4   3  13   20.38    0.89
  -4   3  13   21.81    0.62
   4   3 -13   22.66    0.67
   4   3 -13   21.93    1.02
  -4   3  13   20.72    0.90
  -4   3  12    0.06    0.27
  -4  -3  12    0.06    0.26
  -4   3  12    0.45    0.28
   4   3 -12    0.17    0.48
  -4   3  12    0.12    0.46
  -4   3  12    0.29    0.31
   4   3 -11   23.12    0.69
  -4   3  11   23.48    0.63
  -4   3  11   24.60    0.66
   4   3 -11   24.21    0.93
  -4   3  11   23.14    0.66
  -4   3  11   21.83    0.91
   4   3 -10   36.79    0.86
  -4   3  10   36.43    0.82
   4   3 -10   36.83    1.15
  -4   3  10   36.71    0.83
  -4   3  10   33.79    1.09
   4   3  -9    4.42    0.31
  -4   3   9    4.55    0.31
   4   3  -9    4.93    0.47
  -4   3   9    4.58    0.31
  -4   3   9    4.47    0.47
   4   3  -8   16.38    0.47
  -4   3   8   15.68    0.46
   4   3  -8   14.72    0.68
   4   3  -8   15.87    0.67
  -4   3   8   16.29    0.47
   4   3  -7   16.60    0.41
  -4   3   7   16.93    0.46
  -4   3   7   16.74    0.47
   4   3  -7   17.14    0.46
   4   3  -6   41.97    0.81
  -4   3   6   39.86    0.76
  -4   3   6   40.90    0.81
   4   3  -6   40.39    0.77
   4   3  -6   42.04    0.77
  -4   3   6   41.28    0.80
   4   3  -5  141.39    2.20
  -4   3   5  139.67    2.21
  -4   3   5  136.52    2.23
   4   3  -5  136.16    2.21
  -4   3   4  804.37   11.98
  -4   3   4  790.65   11.99
   4   3  -4  799.10   11.98
   4   3  -4  798.45   11.97
  -4   3   4  806.99   12.01
   4   3  -3    6.91    0.27
  -4   3   3    6.11    0.27
  -4   3   3    6.07    0.28
   4   3  -3    6.19    0.25
  -4   3   2    6.77    0.30
   4   3  -2    7.26    0.26
  -4   3   1   19.57    0.46
  -4   3   1   19.18    0.48
   4   3  -1   19.83    0.45
  -4   3   1   19.75    0.46
   4   3   0   56.42    0.99
  -4   3   0   57.29    1.01
   4   3   0   57.03    1.00
   4   3   1  114.28    1.83
  -4   3  -1  116.61    1.83
   4   3   1  112.76    1.81
  -4   3  -2  173.66    2.76
  -4   3  -2  175.48    2.73
   4   3   2  171.68    2.73
   4   3   2  174.99    2.72
   4  -3   2  173.07    2.70
   4   3   2  169.20    2.71
  -4   3  -3   64.09    1.16
   4   3   3   61.18    1.10
   4  -3   3   63.38    1.09
  -4   3  -3   63.78    1.15
   4   3   3   63.90    1.11
   4   3   3   62.59    1.09
  -4   3  -4    6.67    0.34
  -4   3  -4    6.31    0.26
   4   3   4    6.71    0.27
  -4   3  -4    6.46    0.33
   4   3   4    6.56    0.29
   4   3   4    6.76    0.25
  -4   3  -5   64.02    1.18
   4   3   5   62.18    1.13
  -4   3  -5   64.36    1.20
  -4   3  -5   60.17    1.08
   4   3   5   62.57    1.08
  -4   3  -6    8.59    0.39
   4   3   6    8.77    0.34
  -4   3  -6    8.99    0.41
   4   3   6    8.27    0.56
   4   3   7   23.02    0.58
  -4   3  -7   24.76    0.67
   4   3   8   39.28    0.86
  -4   3  -8   41.38    0.94
  -4   3  -8   42.04    0.92
   4   3   8   41.89    1.25
  -4   3  -9   36.17    0.83
   4  -3   9   36.44    1.01
   4   3   9   32.63    0.78
  -4   3  -9   33.75    0.88
   4   3   9   36.43    1.18
   4  -3  10   19.43    0.96
   4   3  10   19.99    0.90
  -4   3 -10   19.44    0.95
   4  -3  10   20.52    0.77
  -4   3 -10   19.82    0.66
   4   3  10   19.41    0.94
   4  -3  11    1.04    0.52
   4   3  11    0.79    0.52
  -4   3 -11    0.41    0.47
   4  -3  11    0.17    0.40
  -4   3 -11    0.37    0.35
   4   3  11    0.30    0.53
   4  -3  12    2.25    0.45
   4  -3  12    2.91    0.57
   4  -3  12    3.78    0.58
   4   3  12    2.54    0.55
  -4   3 -12    2.87    0.55
   4   3  12    2.65    0.58
  -4   3 -12    2.26    0.54
  -4  -3 -12    3.95    0.61
   4   3  13    0.36    0.49
   4   3  13    0.44    0.48
   4  -3  13    0.78    0.49
   4  -3  13    0.04    0.50
  -4   3 -13    0.27    0.43
  -4  -3 -13    0.91    0.50
  -4   3 -13    0.48    0.45
   4   3  14    1.86    0.48
   4  -3  14    2.03    0.49
   4   3  14    1.42    0.44
   4  -3  14    1.32    0.44
  -4   3 -14    1.63    0.41
  -4   3 -14    0.32    0.30
  -4  -3 -14    2.52    0.50
  -4  -3 -15    0.27    0.38
   4   3  15    0.46    0.37
   4  -3  15    0.52    0.34
   4  -3  15    0.73    0.40
   4  -3  16    0.58    0.23
   4  -3  16    0.35    0.28
  -4  -3 -16    0.28    0.30
   4   4 -18    0.41    0.16
  -4   4  18    0.51    0.21
  -4   4  18    0.66    0.19
   4   4 -18    0.14    0.15
   4   4 -17    2.41    0.29
  -4   4  17    2.69    0.31
   4   4 -17    3.14    0.38
  -4   4  17    3.82    0.38
   4   4 -17    3.29    0.39
  -4  -4  17    3.83    0.40
  -4   4  16    0.37    0.38
  -4   4  16    0.65    0.38
   4   4 -16   -0.06    0.38
  -4   4  15    0.55    0.43
   4   4 -15    0.43    0.46
  -4   4  15    0.67    0.45
  -4   4  15    0.76    0.43
  -4   4  15    0.39    0.36
  -4   4  14    0.02    0.47
  -4   4  14    0.06    0.44
   4   4 -14   -0.31    0.35
  -4   4  14   -0.09    0.44
   4   4 -14    0.02    0.47
   4  -4 -14    0.14    0.41
  -4  -4  13    8.01    0.68
  -4   4  13    7.11    0.61
  -4   4  13    5.96    0.43
  -4   4  13    6.68    0.65
   4   4 -13    6.80    0.56
   4   4 -13    7.96    0.67
   4  -4 -13    6.98    0.59
  -4   4  13    6.64    0.61
   4   4 -13    6.60    0.40
   4   4 -13    7.39    0.69
  -4   4  13    7.44    0.64
  -4  -4  12    8.08    0.68
  -4   4  12    8.28    0.48
  -4   4  12    8.18    0.69
   4   4 -12    7.44    0.68
   4  -4 -12    7.12    0.58
  -4   4  12    7.89    0.68
   4   4 -12    9.16    0.63
  -4   4  12    7.37    0.63
   4   4 -12    7.83    0.41
  -4   4  12    8.31    0.67
   4   4 -12    8.29    0.74
  -4   4  12    8.06    0.65
   4   4 -11    0.65    0.27
  -4   4  11    0.23    0.25
   4   4 -11    0.50    0.47
   4   4 -11    0.31    0.45
  -4   4  11    0.36    0.33
  -4   4  11    0.82    0.49
  -4   4  10   24.80    0.65
   4   4 -10   27.24    1.01
  -4   4  10   25.95    0.96
   4   4 -10   27.43    1.05
  -4   4  10   25.42    0.72
  -4   4  10   23.53    0.97
   4   4  -9    9.01    0.42
  -4   4   9    9.08    0.37
  -4   4   9    9.28    0.60
   4   4  -9    9.60    0.63
   4   4  -9   10.48    0.67
  -4   4   9    9.64    0.45
  -4   4   9    9.36    0.66
   4   4  -8    2.35    0.26
  -4   4   8    2.11    0.23
   4   4  -8    2.27    0.45
  -4   4   8    2.31    0.39
  -4   4   8    2.44    0.29
  -4   4   8    2.50    0.45
   4   4  -7   14.39    0.44
  -4   4   7   14.79    0.46
   4   4  -7   13.87    0.41
  -4   4   7   14.87    0.71
  -4   4   7   14.58    0.41
  -4   4   7   13.69    0.65
   4   4  -7   14.49    0.68
   4   4  -7   14.41    0.40
   4   4  -7   15.76    0.69
   4   4  -6    4.81    0.25
   4   4  -6    4.45    0.25
  -4   4   6    4.50    0.30
   4   4  -6    4.69    0.27
  -4   4   6    4.46    0.26
  -4   4   6    4.67    0.25
   4   4  -6    4.62    0.26
   4   4  -5    4.58    0.25
   4   4  -5    4.77    0.24
  -4   4   5    4.18    0.27
   4   4  -5    4.72    0.27
  -4   4   5    4.01    0.25
  -4   4   5    4.82    0.23
   4   4  -5    4.73    0.26
  -4   4   4    7.16    0.29
   4   4  -4    6.11    0.29
   4   4  -4    7.66    0.29
   4   4  -4    6.08    0.24
   4   4  -3  143.13    2.30
  -4   4   3  143.56    2.29
   4   4  -3  142.64    2.28
  -4   4   3  137.67    2.28
  -4   4   2  527.81    7.87
   4   4  -2  513.18    7.87
  -4   4   2  516.50    7.87
  -4   4   1  186.48    2.88
   4   4  -1  188.55    2.90
   4   4   0  118.42    1.90
  -4   4   0  112.64    1.87
   4   4   0  117.09    1.89
  -4   4   0  110.01    1.91
  -4   4   0  113.19    1.89
   4   4   1  243.77    3.75
   4   4   1  241.16    3.77
  -4   4  -1  243.52    3.76
  -4   4  -1  232.93    3.79
   4   4   2   12.44    0.38
   4   4   2   12.43    0.40
  -4   4  -2   12.73    0.38
  -4   4  -2   12.51    0.44
   4   4   3   22.10    0.55
   4   4   3   23.12    0.56
   4   4   3   24.14    0.54
  -4   4  -3   21.93    0.54
  -4   4  -3   24.30    0.61
   4   4   4   18.73    0.46
   4   4   4   18.84    0.49
  -4   4  -4   18.61    0.52
   4   4   4   18.72    0.48
  -4   4  -4   19.42    0.55
  -4   4  -4   18.18    0.47
   4   4   5   16.01    0.71
  -4   4  -5   16.15    0.50
   4   4   5   16.36    0.42
  -4   4  -5   16.95    0.54
  -4   4  -5   15.63    0.43
  -4   4  -6    4.96    0.34
   4   4   6    4.20    0.50
  -4   4  -6    4.75    0.37
  -4   4  -7    3.42    0.36
   4   4   7    4.86    0.55
  -4   4  -7    4.90    0.38
  -4   4  -8   45.96    1.06
   4   4   8   46.38    1.40
   4  -4   9   15.78    0.84
   4  -4   9   17.27    0.69
  -4   4  -9   15.19    0.59
   4   4   9   16.16    0.87
  -4   4  -9   16.61    0.87
   4   4  10    2.16    0.58
   4  -4  10    2.23    0.41
  -4   4 -10    1.86    0.36
   4  -4  10    2.02    0.53
  -4   4 -10    2.33    0.54
  -4   4 -11   11.34    0.75
   4  -4  11   14.36    0.80
   4   4  11   10.75    0.67
  -4   4 -11   12.28    0.84
   4   4  11   14.24    0.86
   4   4  11   14.02    0.83
   4  -4  11   13.38    0.64
  -4  -4 -12    1.00    0.47
  -4   4 -12   -0.02    0.38
   4  -4  12    0.52    0.50
   4   4  12    0.24    0.38
  -4   4 -12   -0.14    0.48
   4  -4  12   -0.19    0.39
   4   4  12    0.15    0.47
  -4  -4 -13    1.13    0.47
   4  -4  13    0.88    0.47
  -4   4 -13    0.87    0.44
   4   4  13    1.21    0.46
  -4  -4 -14    0.38    0.40
   4   4  14   -0.26    0.39
   4  -4  14    0.03    0.39
  -4   4 -14   -0.34    0.36
  -4   4 -15    0.05    0.32
  -4  -4 -15    0.19    0.32
   4  -4  15    0.43    0.33
   4   4  16    0.55    0.23
  -4   4 -16    0.76    0.22
  -4  -5  17    0.68    0.26
  -4   5  17    0.75    0.19
  -4   5  17    0.50    0.24
  -4  -5  16    1.55    0.36
   4   5 -16    1.67    0.35
  -4   5  16    1.34    0.33
  -4   5  16    0.54    0.27
   4   5 -15    0.86    0.41
  -4   5  15    0.06    0.35
  -4   5  15    0.51    0.33
  -4   5  15    1.16    0.36
   4   5 -14   -0.03    0.40
   4   5 -14   -0.21    0.44
  -4   5  14    0.15    0.38
  -4   5  14    0.56    0.39
  -4   5  14    0.25    0.39
  -4   5  13    2.28    0.48
  -4   5  13    2.79    0.51
   4   5 -13    2.12    0.52
   4   5 -13    2.28    0.47
   4   5 -13    2.11    0.42
  -4   5  12    2.07    0.56
  -4   5  12    1.93    0.49
   4   5 -12    3.08    0.49
  -4  -5  12    1.96    0.49
   4   5 -12    1.51    0.50
  -4   5  12    1.50    0.49
  -4   5  11    0.94    0.33
  -4   5  11    0.89    0.54
  -4   5  11    0.82    0.51
  -4   5  11    0.58    0.45
   4   5 -11    0.90    0.45
  -4   5  11    0.53    0.49
  -4  -5  11    0.39    0.46
   4   5 -11    0.80    0.49
  -4   5  11    0.89    0.44
  -4   5  10    6.72    0.65
   4   5 -10    6.59    0.62
  -4   5  10    5.03    0.54
  -4   5  10    5.17    0.40
  -4   5  10    5.00    0.62
  -4   5  10    5.54    0.58
   4   5 -10    6.08    0.62
  -4   5  10    5.80    0.62
  -4   5   9    1.42    0.46
   4   5  -9    1.41    0.47
  -4   5   9    1.02    0.33
  -4   5   9    1.03    0.50
  -4   5   8    8.67    0.60
   4   5  -8   10.15    0.64
  -4   5   7    3.67    0.27
   4   5  -7    3.78    0.27
   4   5  -7    3.82    0.44
  -4   5   7    3.64    0.46
   4   5  -7    4.10    0.26
  -4   5   7    3.71    0.42
   4   5  -6    4.10    0.43
   4   5  -6    3.87    0.28
  -4   5   6    3.82    0.27
   4   5  -6    3.41    0.25
   4   5  -6    3.71    0.26
  -4   5   6    3.50    0.26
  -4   5   6    3.65    0.43
   4   5  -6    3.81    0.27
   4   5  -6    3.29    0.40
   4   5  -6    3.49    0.41
  -4   5   5    0.60    0.21
   4   5  -5    0.93    0.37
   4   5  -5    0.44    0.23
   4   5  -5    0.73    0.32
  -4   5   5    0.59    0.34
   4   5  -5    0.83    0.33
   4   5  -5    0.58    0.22
   4   5  -5    0.61    0.20
   4   5  -4    7.19    0.32
  -4   5   4    6.97    0.33
   4   5  -4    7.47    0.52
   4   5  -4    6.28    0.34
   4   5  -4    7.06    0.49
  -4   5   4    7.90    0.49
   4   5  -4    7.22    0.33
   4   5  -3   36.69    0.76
  -4   5   3   37.13    0.76
   4   5  -3   33.64    1.02
   4   5  -3   34.40    0.78
   4   5  -3   33.65    0.99
   4   5  -3   34.63    0.77
   4   5  -2    3.46    0.27
  -4   5   2    3.99    0.27
  -4   5   1    0.35    0.19
   4   5  -1    0.30    0.23
   4   5  -1    0.45    0.24
   4   5   0   27.10    0.63
  -4   5   0   25.87    0.63
   4   5   0   26.20    0.88
   4   5   0   26.44    0.64
   4   5   0   26.49    0.87
   4   5   0   26.15    0.64
   4   5   1   57.89    1.10
  -4   5  -1   58.39    1.12
   4   5   1   58.35    1.43
   4   5   1   58.33    1.13
   4   5   1   59.52    1.41
   4   5   1   60.69    1.13
   4   5   2    2.09    0.40
   4   5   2    1.64    0.25
  -4   5  -2    1.87    0.24
   4   5   2    2.03    0.24
   4   5   2    1.87    0.25
   4   5   2    2.14    0.39
   4   5   3    4.15    0.47
   4   5   3    4.70    0.31
  -4   5  -3    4.44    0.30
  -4   5  -3    4.97    0.30
  -4   5  -3    5.86    0.37
   4   5   3    4.66    0.29
   4   5   3    4.50    0.44
   4   5   3    4.32    0.42
   4   5   3    4.89    0.30
  -4   5  -4    0.70    0.21
   4   5   4    0.40    0.20
  -4   5  -4    0.43    0.20
  -4   5  -4    1.16    0.31
   4   5   4    0.54    0.23
   4   5   4    0.44    0.37
   4   5   4    0.35    0.21
   4   5   5    0.49    0.19
   4   5   5    0.38    0.38
  -4   5  -5    0.67    0.31
  -4   5  -5    0.51    0.20
   4   5   6    0.51    0.46
  -4   5  -6    0.80    0.32
   4   5   7   19.08    0.89
  -4   5  -7   19.92    0.61
   4   5   7   19.65    0.89
   4   5   8    8.16    0.54
  -4   5  -8    9.16    0.65
   4   5   8    8.32    0.57
   4   5   8   11.19    0.74
  -4   5  -8    9.64    0.46
   4   5   8   10.51    0.73
   4   5   9   38.67    1.23
  -4   5  -9   32.57    0.82
   4   5   9   25.98    0.85
   4   5   9   26.26    0.88
   4   5   9   35.41    1.21
   4   5  10   13.53    0.61
   4   5  10   14.67    0.74
   4   5  10   21.15    0.96
   4   5  10   21.60    0.93
   4  -5  10   19.30    0.72
   4   5  11    0.44    0.33
   4  -5  11    1.41    0.38
   4   5  11    0.84    0.49
  -4   5 -11    1.86    0.57
   4  -5  11    0.74    0.46
   4   5  12   -0.13    0.41
   4  -5  12   -0.41    0.36
   4  -5  12   -0.03    0.40
  -4   5 -12    0.26    0.44
   4   5  13    0.40    0.38
  -4   5 -13    0.81    0.42
  -4   5 -13    0.73    0.40
   4  -5  13    0.54    0.37
   4   5  14    0.12    0.36
  -4   5 -14    0.78    0.35
  -4   5 -14    0.40    0.30
   4  -5  14    0.57    0.30
   4   5  15    0.48    0.27
  -4   5 -15    0.66    0.24
  -4  -6  16    0.69    0.22
  -4   6  16    0.70    0.24
  -4   6  16    0.09    0.12
   4   6 -15    0.67    0.29
  -4   6  15   -0.05    0.18
   4   6 -15    0.27    0.29
  -4   6  15    0.82    0.24
  -4  -6  15    0.45    0.28
  -4   6  15    0.17    0.29
   4   6 -14    0.40    0.33
  -4   6  14    0.62    0.31
  -4   6  14    0.61    0.36
   4   6 -14    0.78    0.36
  -4   6  14    0.07    0.31
  -4   6  14    0.15    0.26
   4   6 -14    0.43    0.41
   4   6 -13    4.71    0.49
  -4   6  13    3.31    0.42
   4   6 -13    5.38    0.60
  -4   6  13    5.35    0.52
  -4   6  13    4.27    0.48
   4   6 -13    4.54    0.49
   4   6 -12    0.62    0.43
  -4   6  12    0.20    0.40
  -4   6  12   -0.17    0.44
   4   6 -12    0.67    0.42
  -4   6  12   -0.06    0.40
   4   6 -12    0.12    0.38
   4   6 -11    0.37    0.44
  -4   6  11    0.24    0.43
  -4   6  11    0.50    0.45
   4   6 -11    0.53    0.42
  -4   6  11    0.88    0.44
   4   6 -11    1.05    0.45
   4   6 -10    7.42    0.63
   4   6 -10    9.09    0.67
  -4   6  10    7.96    0.66
   4   6 -10    8.21    0.60
  -4   6  10    8.31    0.62
  -4   6   9    4.49    0.53
   4   6  -9    5.68    0.62
   4   6  -9    4.62    0.55
  -4   6   9    3.38    0.51
  -4   6   9    4.90    0.53
   4   6  -9    5.18    0.53
   4   6  -8    3.61    0.53
  -4   6   8    3.51    0.52
   4   6  -8    4.64    0.56
  -4   6   8    4.73    0.59
   4   6  -8    4.20    0.47
  -4   6   8    4.10    0.49
  -4   6   8    4.93    0.62
  -4   6   7    1.86    0.23
   4   6  -7    2.24    0.39
  -4   6   7    1.78    0.42
  -4   6   7    1.25    0.36
   4   6  -6    0.47    0.25
   4   6  -6    0.14    0.22
  -4   6   6    0.44    0.24
  -4   6   6    0.35    0.22
   4   6  -6    0.44    0.24
  -4   6   6    0.15    0.36
  -4   6   6    0.38    0.36
   4   6  -5    1.57    0.27
   4   6  -5    1.62    0.25
  -4   6   5    1.40    0.26
  -4   6   5    1.43    0.26
  -4   6   5    1.22    0.40
   4   6  -5    1.76    0.27
  -4   6   5    1.02    0.37
   4   6  -5    1.96    0.43
   4   6  -4    1.23    0.28
   4   6  -4    0.83    0.23
  -4   6   4    0.85    0.26
  -4   6   4    0.98    0.24
   4   6  -4    0.96    0.25
  -4   6   4    1.10    0.38
  -4   6   4    1.10    0.39
   4   6  -4    1.14    0.40
   4   6  -3   39.54    0.87
   4   6  -3   35.41    0.80
  -4   6   3   37.05    0.86
  -4   6   3   39.29    0.83
   4   6  -3   39.40    0.85
  -4   6   3   38.36    1.09
   4   6  -3   37.97    1.14
  -4   6   3   35.74    1.16
  -4   6   2   13.54    0.45
   4   6  -2   13.11    0.71
   4   6  -1   12.99    0.71
   4   6  -1   11.87    0.46
  -4   6   1   13.03    0.47
  -4   6   1   12.25    0.44
   4   6  -1   12.60    0.47
  -4   6   1   11.99    0.68
   4   6  -1   13.16    0.69
   4   6   0   29.39    1.00
   4   6   0   28.30    0.70
   4   6   0   25.73    0.65
  -4   6   0   28.32    0.71
  -4   6   0   27.47    0.68
  -4   6   0   29.50    1.01
   4   6   0   28.33    0.98
   4   6   0   28.37    0.71
   4   6   1    2.51    0.30
   4   6   1    1.81    0.25
  -4   6  -1    2.25    0.30
  -4   6  -1    2.59    0.29
   4   6   1    2.32    0.30
   4   6   1    3.05    0.47
  -4   6  -1    1.54    0.46
   4   6   2    2.92    0.32
   4   6   2    3.28    0.29
  -4   6  -2    3.35    0.32
  -4   6  -2    2.80    0.29
   4   6   2    3.24    0.47
  -4   6  -2    3.82    0.51
   4   6   2    3.34    0.30
   4   6   3    3.82    0.33
   4   6   3    3.56    0.28
  -4   6  -3    3.50    0.31
  -4   6  -3    3.61    0.30
   4   6   3    4.12    0.49
  -4   6  -3    3.63    0.50
   4   6   3    4.35    0.32
   4   6   4    8.43    0.39
  -4   6  -4    7.40    0.37
   4   6   4    7.95    0.35
  -4   6  -4    7.57    0.35
  -4   6  -4    7.93    0.59
  -4   6  -5    0.29    0.21
   4   6   5   -0.02    0.36
   4   6   6   -0.21    0.41
   4   6   6   -0.08    0.59
  -4   6  -6   -0.02    0.47
   4   6   6    0.23    0.48
   4   6   6   -0.09    0.40
   4   6   6   -0.68    0.38
  -4   6  -6    0.05    0.48
  -4   6  -7    0.95    0.52
   4   6   7    0.90    0.45
   4   6   7   -0.44    0.25
   4   6   7    1.25    0.62
  -4   6  -7    0.61    0.47
   4   6   7    0.60    0.50
   4   6   7    0.53    0.42
   4   6   7    0.52    0.37
  -4   6  -7    0.53    0.44
   4   6   8    4.94    0.60
  -4   6  -8    4.38    0.61
  -4   6  -8    5.13    0.62
   4   6   8    5.23    0.71
   4   6   8    3.94    0.56
   4   6   8    3.90    0.42
  -4   6  -8    4.25    0.56
   4   6   8    4.50    0.48
   4   6   9    5.59    0.70
  -4   6  -9    4.73    0.62
   4   6   9    3.53    0.22
   4   6   9    4.30    0.52
   4   6   9    4.27    0.45
   4   6   9    3.52    0.40
  -4   6  -9    4.29    0.52
   4   6   9    5.09    0.56
   4  -6   9    6.11    0.47
  -4   6  -9    6.44    0.68
  -4   6 -10    8.81    0.67
   4   6  10    7.79    0.71
   4   6  10    4.94    0.39
  -4   6 -10    6.81    0.54
   4   6  10    4.25    0.44
   4   6  10    6.92    0.51
   4  -6  10    8.64    0.50
  -4   6 -10   10.00    0.72
   4   6  11    4.21    0.57
  -4   6 -11    4.17    0.54
   4   6  11    0.69    0.33
   4   6  11    2.32    0.29
   4  -6  11    3.67    0.40
   4   6  11    0.07    0.24
  -4   6 -11    3.44    0.53
   4   6  12   -0.04    0.19
   4  -6  12   -0.13    0.30
   4   6  12    0.36    0.19
   4   6  12    0.46    0.43
  -4   6 -12    0.58    0.40
  -4   6 -13    0.56    0.31
   4   6  13    0.25    0.36
  -4   6 -13    0.23    0.34
  -4   6 -14    0.04    0.04
  -4   6 -14    0.20    0.24
   4   6  14    0.05    0.23
  -4   7  15    2.60    0.40
   4   7 -15    2.25    0.26
   4   7 -15    1.01    0.16
  -4   7  15    1.23    0.20
   4   7 -14    0.39    0.30
  -4   7  14    0.35    0.27
   4   7 -14    0.47    0.19
  -4   7  14    0.23    0.18
  -4   7  13    5.47    0.45
   4   7 -13    4.89    0.47
   4   7 -13    2.95    0.29
  -4   7  13    3.83    0.40
   4   7 -13    6.43    0.53
  -4   7  13    2.58    0.30
  -4   7  12    3.72    0.44
   4   7 -12    5.27    0.51
  -4   7  12    3.60    0.32
  -4   7  12    2.74    0.34
   4   7 -12    6.59    0.64
  -4   7  12    0.16    0.19
  -4   7  12    5.36    0.50
   4   7 -11   -0.11    0.44
  -4   7  11    0.66    0.31
   4   7 -11   -0.18    0.37
   4   7 -11   -0.02    0.53
  -4   7  11   -0.07    0.22
  -4   7  11    0.17    0.44
   4   7 -10    1.12    0.46
  -4   7  10    0.87    0.34
   4   7 -10    1.09    0.44
  -4   7  10    1.60    0.42
   4   7 -10    1.28    0.61
  -4   7  10    1.14    0.40
  -4   7  10    1.08    0.51
   4   7  -9    1.12    0.63
   4   7  -9    1.28    0.47
  -4   7   9    1.46    0.41
   4   7  -9    1.14    0.46
  -4   7   9   -0.08    0.32
   4   7  -8    1.19    0.48
   4   7  -8    1.36    0.50
  -4   7   8    0.85    0.46
   4   7  -8    1.19    0.64
  -4   7   8    0.79    0.38
  -4   7   8    0.59    0.53
   4   7  -7    4.52    0.59
  -4   7   7    5.70    0.69
   4   7  -7    4.09    0.61
  -4   7   7    4.37    0.34
  -4   7   7    3.35    0.55
   4   7  -7    5.85    0.78
  -4   7   7    3.51    0.50
  -4   7   7    3.94    0.51
  -4   7   7    4.63    0.65
  -4   7   6    1.04    0.54
  -4   7   6    0.41    0.41
  -4   7   6   -0.01    0.22
  -4   7   6    0.21    0.36
  -4   7   6    0.37    0.42
   4   7  -6    0.32    0.44
  -4   7   6    0.29    0.52
  -4   7   6    0.48    0.56
   4   7  -6    0.48    0.45
  -4   7   6    0.35    0.24
   4   7  -6    0.35    0.23
   4   7  -6    0.13    0.34
  -4   7   6    0.70    0.82
  -4   7   6    0.50    0.42
  -4   7   5    0.46    0.24
  -4   7   5    0.67    0.49
  -4   7   5   -0.29    0.74
  -4   7   5    0.32    0.44
  -4   7   5    0.66    0.43
  -4   7   5    2.50    0.65
   4   7  -5    0.63    0.46
  -4   7   5    0.25    0.25
   4   7  -5    0.67    0.48
   4   7  -5    0.45    0.24
   4   7  -5    0.44    0.33
   4   7  -5    0.48    0.58
  -4   7   5   -0.04    0.81
  -4   7   5    0.28    0.43
  -4   7   4   49.98    1.41
  -4   7   4   50.09    1.53
  -4   7   4   52.79    1.56
   4   7  -4   42.37    0.97
   4   7  -4   35.77    1.12
   4   7  -4   50.08    1.50
   4   7  -4   52.89    1.57
  -4   7   4   49.42    1.34
  -4   7   4   45.00    0.99
  -4   7   4   49.66    1.39
   4   7  -4   54.40    1.47
  -4   7   4   45.78    1.01
   4   7  -3    4.26    0.33
  -4   7   3    4.14    0.36
  -4   7   3    3.61    0.32
  -4   7   3    4.22    0.59
   4   7  -2    2.91    0.32
  -4   7   2    2.68    0.31
   4   7  -2    3.22    0.36
   4   7  -1   20.20    0.63
  -4   7   1   19.25    0.61
  -4   7   1   18.91    0.59
   4   7   0    4.22    0.36
  -4   7   0    3.33    0.34
  -4   7   0    4.11    0.59
  -4   7   0    3.14    0.33
   4   7   0    3.18    0.31
  -4   7  -1    1.88    0.32
   4   7   1    1.84    0.27
  -4   7  -1    2.60    0.54
  -4   7  -1    2.13    0.31
  -4   7  -2    0.61    0.28
  -4   7  -2    1.16    0.51
  -4   7  -2    0.65    0.44
   4   7   2    0.36    0.31
  -4   7  -2    0.41    0.53
  -4   7  -2    0.79    0.41
  -4   7  -2    0.66    0.28
   4   7   2    1.03    0.49
  -4   7  -2    0.73    0.43
   4   7   2    0.82    0.26
   4   7   2    0.46    0.22
   4   7   2    0.23    0.36
  -4   7  -2    0.79    0.57
   4   7   2    0.71    0.60
  -4   7  -2    1.09    0.46
  -4   7  -3    8.60    0.65
   4   7   3    4.16    0.51
   4   7   3    5.04    0.42
   4   7   3    8.37    0.72
  -4   7  -3    9.74    0.79
  -4   7  -3    8.96    0.76
  -4   7  -3    6.20    0.54
  -4   7  -3    9.22    0.41
   4   7   3    8.34    0.38
   4   7   3    7.17    0.51
   4   7   3    3.00    0.30
  -4   7  -3   10.28    0.72
   4   7   3    8.36    0.78
  -4   7  -3    8.72    0.65
  -4   7  -3    8.59    0.39
  -4   7  -3    9.03    0.66
  -4   7  -4    0.93    0.42
  -4   7  -4    0.36    0.55
   4   7   4    1.48    0.56
   4   7   4   -0.47    0.43
   4   7   4    0.75    0.34
   4   7   4    2.01    0.52
   4   7   4    1.03    0.24
  -4   7  -4    0.74    0.48
   4   7   4    0.61    0.58
   4   7   4   -0.14    0.23
  -4   7  -4    1.26    0.45
  -4   7  -4    1.17    0.25
  -4   7  -4    0.80    0.45
  -4   7  -5   -0.11    0.39
  -4   7  -5    0.27    0.46
   4   7   5    0.56    0.60
   4   7   5    0.19    0.22
   4   7   5    0.63    0.52
   4   7   5    0.41    0.32
  -4   7  -5   -0.10    0.49
  -4   7  -5    0.06    0.54
  -4   7  -6    0.76    0.47
  -4   7  -6    0.86    0.50
   4   7   6    0.41    0.21
   4   7   6    0.69    0.62
  -4   7  -6    1.15    0.55
   4   7   6    1.69    0.54
   4   7   6   -0.24    0.41
   4   7   6    0.33    0.32
  -4   7  -6    0.53    0.50
  -4   7  -7    4.50    0.58
   4   7   7    5.49    0.71
  -4   7  -7    5.46    0.63
   4   7   7    2.92    0.22
   4   7   7    4.58    0.59
   4   7   7    3.05    0.44
   4   7   7    2.47    0.35
  -4   7  -7    4.62    0.57
  -4   7  -8    8.43    0.68
  -4   7  -8    8.06    0.69
   4   7   8    8.03    0.74
   4   7   8    6.12    0.24
   4   7   8    3.54    0.35
   4   7   8    3.82    0.44
   4   7   8    5.76    0.56
  -4   7  -8    7.89    0.61
  -4   7  -9    1.26    0.48
   4   7   9    0.95    0.52
   4   7   9    0.26    0.36
   4   7   9   -0.35    0.34
   4   7   9    0.39    0.26
  -4   7  -9    0.72    0.41
   4  -7   9    1.12    0.33
  -4   7  -9    0.27    0.46
  -4   7 -10    2.26    0.47
   4   7  10    2.01    0.50
   4   7  10    0.58    0.29
   4   7  10    1.24    0.22
  -4   7 -10    0.55    0.14
   4  -7  10    2.43    0.33
  -4   7 -10    1.85    0.44
  -4   7 -11    0.44    0.35
  -4   7 -11    0.06    0.10
   4   7  11    0.20    0.16
  -4   7 -11    0.33    0.38
   4   7  11    0.85    0.40
   4   7  12    0.30    0.09
  -4   7 -12    0.06    0.07
   4   7  12    0.38    0.32
  -4   7 -13    0.06    0.05
  -4   7 -13    0.05    0.20
  -4   8  13    0.20    0.15
   4   8 -13    0.05    0.30
  -4   8  13    0.00    0.16
   4   8 -13    0.06    0.11
  -4   8  13   -0.05    0.42
   4   8 -12    0.82    0.36
   4   8 -12    0.06    0.16
  -4   8  12    0.62    0.26
  -4   8  12    0.32    0.21
   4   8 -11    0.60    0.47
  -4   8  11    0.13    0.26
  -4   8  11   -0.66    0.27
  -4   8  11    0.70    0.38
  -4   8  11    0.30    0.30
   4   8 -11    0.07    0.38
   4   8 -11    0.17    0.20
   4   8 -10    2.59    0.58
   4   8 -10    2.34    0.40
  -4   8  10    1.15    0.34
   4   8 -10    1.83    0.48
  -4   8   9   -0.30    0.33
   4   8  -9    0.20    0.56
  -4   8   9    0.61    0.37
   4   8  -9    0.57    0.42
  -4   8   9    0.54    0.45
  -4   8   9    0.22    0.30
   4   8  -9   -0.48    0.46
   4   8  -9   -0.01    0.21
   4   8  -8    2.10    0.68
  -4   8   8    2.30    0.45
   4   8  -8    1.75    0.50
  -4   8   8    1.83    0.53
   4   8  -8    2.53    0.52
   4   8  -7   -0.03    0.61
   4   8  -7   -0.18    0.50
  -4   8   7    0.29    0.51
   4   8  -7   -0.12    0.48
   4   8  -6    4.65    0.52
  -4   8   6    5.48    0.62
   4   8  -6    6.13    0.69
  -4   8   6    5.86    0.69
   4   8  -6    5.97    0.68
   4   8  -5    5.31    0.63
  -4   8   5    5.70    0.67
   4   8  -5    4.75    0.61
   4   8  -5    5.58    0.74
   4   8  -5    3.81    0.44
   4   8  -5   11.78    0.32
  -4   8   5   12.45    1.13
  -4   8   5    4.86    0.55
  -4   8   5    6.46    0.86
  -4   8   5    5.35    0.63
  -4   8   4    2.96    0.50
  -4   8   4    6.34    0.81
  -4   8   4    2.14    0.56
   4   8  -4    3.64    0.59
  -4   8   4    3.41    0.60
   4   8  -4    2.53    0.56
  -4   8   4    2.54    0.50
   4   8  -4    2.69    0.30
   4   8  -4    3.20    0.65
   4   8  -4    1.86    0.39
   4   8  -4    1.13    0.29
  -4   8   4    2.22    0.53
  -4   8   4    7.54    1.04
  -4   8   4    4.19    0.56
  -4   8   4    4.61    0.81
  -4   8   3    2.62    0.56
  -4   8   3    4.25    0.73
   4   8  -3    3.98    0.62
  -4   8   3    3.92    0.68
   4   8  -3    2.53    0.55
  -4   8   3    2.90    0.33
  -4   8   3    2.52    0.30
  -4   8   3    4.57    0.86
  -4   8   3    2.79    0.49
   4   8  -3    3.44    0.65
   4   8  -3    2.62    0.31
  -4   8   3    3.17    0.61
  -4   8   3    2.42    0.54
   4   8  -3    3.26    0.59
   4   8  -2    3.89    0.43
   4   8  -2    4.46    0.67
  -4   8   2    4.49    0.43
  -4   8   2    5.29    0.71
  -4   8   1    7.87    0.69
  -4   8   1    9.14    0.85
  -4   8   1    8.32    0.76
   4   8  -1    8.31    0.73
  -4   8   1    7.15    0.44
   4   8  -1    6.58    0.65
  -4   8   1    7.41    0.68
  -4   8   1    7.24    0.43
  -4   8   1    6.89    0.65
  -4   8   0    0.68    0.52
  -4   8   0    0.36    0.53
  -4   8   0   -0.17    0.59
  -4   8   0    0.36    0.30
   4   8   0    0.40    0.27
  -4   8   0    1.30    0.61
   4   8   0    0.30    0.46
  -4   8   0    0.57    0.30
  -4   8   0    0.67    0.45
  -4   8  -1    3.22    0.59
  -4   8  -1    3.15    0.63
  -4   8  -1    2.92    0.67
   4   8   1    1.91    0.26
  -4   8  -1    2.65    0.49
   4   8   1    3.48    0.59
   4   8   1    2.48    0.31
  -4   8  -1    2.77    0.62
   4   8   1    2.00    0.49
  -4   8  -1    2.93    0.55
  -4   8  -1    2.89    0.33
  -4   8  -1    3.34    0.55
  -4   8  -2    0.02    0.45
   4   8   2    0.39    0.25
   4   8   2    0.10    0.36
  -4   8  -2    0.64    0.56
   4   8   2    0.31    0.44
   4   8   2    0.19    0.58
  -4   8  -2    0.42    0.45
  -4   8  -2    0.43    0.44
  -4   8  -2    0.11    0.56
  -4   8  -2    0.83    0.58
   4   8   2   -0.25    0.24
   4   8   2    1.06    0.35
  -4   8  -3    0.47    0.49
   4   8   3    0.42    0.34
   4   8   3    0.12    0.38
   4   8   3    0.22    0.59
   4   8   3    0.97    0.52
  -4   8  -3    0.27    0.53
  -4   8  -3    0.15    0.54
   4   8   3    0.06    0.22
  -4   8  -3    0.17    0.43
  -4   8  -4    1.88    0.58
  -4   8  -4    1.50    0.55
   4   8   4    0.68    0.24
  -4   8  -4    1.51    0.42
  -4   8  -4    2.11    0.53
   4   8   4    2.31    0.60
  -4   8  -5    0.07    0.47
   4   8   5    0.38    0.59
  -4   8  -5    0.71    0.49
   4   8   5    0.30    0.24
  -4   8  -5    0.21    0.27
   4   8   6    1.33    0.58
   4   8   6    0.87    0.24
  -4   8  -6    0.49    0.27
  -4   8  -7    2.46    0.52
   4   8   7    2.13    0.57
   4   8   7    0.95    0.22
  -4   8  -7    0.72    0.23
  -4   8  -8   -0.16    0.22
  -4   8  -8    0.42    0.44
   4   8   8    0.12    0.46
   4   8   8    0.50    0.19
  -4   8  -8    0.13    0.19
  -4   8  -9   -0.05    0.17
   4   8   9    1.14    0.24
   4   8   9    0.99    0.15
  -4   8  -9    0.77    0.16
  -4   8  -9    3.02    0.46
   4   8   9    2.74    0.46
   4   8  10    0.46    0.10
  -4   8 -10    0.12    0.11
  -4   8 -10    0.52    0.34
   4   8  11    0.21    0.05
  -4   8 -11    0.24    0.27
   4   9 -11    1.72    0.34
  -4   9  11    2.24    0.44
   4   9 -10    0.36    0.38
  -4   9  10    0.35    0.49
  -4   9  10    0.19    0.19
  -4   9  10   -0.14    0.21
   4   9  -9    0.05    0.42
  -4   9   9    0.16    0.39
  -4   9   9    0.26    0.55
  -4   9   9    0.21    0.23
   4   9  -8    0.21    0.45
  -4   9   8    0.35    0.27
  -4   9   8    0.52    0.45
  -4   9   8    1.00    0.61
  -4   9   7   -0.20    0.30
  -4   9   7    0.50    0.37
   4   9  -7   -0.07    0.43
   4   9  -7    0.02    0.44
  -4   9   7    0.26    0.63
   4   9  -6    0.02    0.46
   4   9  -6   -0.32    0.46
  -4   9   6   -0.54    0.61
  -4   9   6    0.37    0.65
  -4   9   6    0.05    0.30
   4   9  -6    0.19    0.32
  -4   9   6    0.80    0.40
  -4   9   5    0.64    0.75
  -4   9   5   -0.22    0.58
  -4   9   5    0.25    0.39
   4   9  -5    0.88    0.43
   4   9  -4    0.77    0.51
  -4   9   4    1.65    0.92
  -4   9   4    2.97    0.80
   4   9  -3    4.69    0.62
  -4   9   3    5.37    0.62
   4   9  -3    5.05    0.56
  -4   9   3    5.20    0.64
   4   9  -2    0.94    0.25
   4   9  -2    0.70    0.50
  -4   9   2   -0.15    0.86
  -4   9   2    1.50    0.64
   4   9  -2   -0.24    0.38
  -4   9   2    0.64    0.48
  -4   9   2    0.29    0.50
   4   9  -1   -0.27    0.26
   4   9  -1    0.89    0.51
  -4   9   1    0.66    0.47
  -4   9   1    0.73    0.53
   4   9   0   27.91    0.45
   4   9   1    0.78    0.42
   4   9   1    1.39    0.55
  -4   9  -2    0.51    0.51
  -4   9  -2    0.14    0.52
   4   9   3    0.52    0.35
  -4   9  -3    0.77    0.50
  -4   9  -3    0.15    0.29
  -4   9  -3    0.07    0.48
  -4   9  -3    0.92    0.71
   4   9   4    0.41    0.30
  -4   9  -4    0.14    0.41
  -4   9  -4    0.60    0.46
  -4   9  -4   -0.66    0.58
   4   9   5    0.82    0.13
  -4   9  -5    0.24    0.42
   4   9   6    0.82    0.12
  -4   9  -6    0.99    0.41
   4   9   7    0.95    0.11
  -4   9  -7    0.90    0.38
   4   9   8    1.29    0.08
  -4   9  -8    0.27    0.31
   4   9   9    3.53    0.07
  -4   9  -9    0.03    0.12
   4  10  -9   -0.01    0.46
   4  10  -8    0.44    0.70
  -4  10   8    0.05    0.17
  -4  10   7   -0.13    0.22
   4  10  -7    0.74    0.26
  -4  10   7    0.86    0.36
   4  10  -6    0.87    0.31
  -4  10   6    0.77    0.43
  -4  10   6    1.32    0.49
   4  10  -5    0.76    0.36
   4  10  -5   -1.62    0.98
   4  10  -4    0.66    0.38
  -4  10   4    1.39    0.65
   4  10  -3    0.57    0.40
  -4  10   3    2.14    0.77
   4  10  -2   -0.79    0.86
   4  10  -2    0.65    0.51
  -4  10   2    1.28    0.80
   4  10  -1   14.38    0.27
  -4  10   1    3.70    0.84
  -4  10   0    5.13    0.86
  -4  10  -1    1.77    0.47
  -4  10  -1    0.03    0.74
   4  10   2    1.48    0.35
  -4  10  -2    1.05    0.42
  -4  10  -2    0.42    0.30
  -4  10  -2    1.08    0.64
  -4  10  -3    1.18    0.43
   4  10   3    2.14    0.29
  -4  10  -4    0.98    0.35
  -4  10  -4    0.10    0.29
  -4  10  -5   -0.02    0.20
   4  10   5    0.04    0.07
  -4  10  -6    0.07    0.16
  -4  11   3    1.20    0.28
  -4  11   2    0.94    0.49
  -4  11   0    1.94    0.48
   5   0 -19    0.16    0.26
  -5   0  18    0.22    0.28
   5   0 -18    0.15    0.38
   5   0 -17    4.73    0.57
  -5   0  17    6.23    0.49
  -5   0  16    0.15    0.38
   5   0 -16   -0.04    0.49
   5   0 -15    2.78    0.56
  -5   0  14    0.23    0.28
  -5   0  14    0.65    0.30
  -5   0  14    0.07    0.30
   5   0 -14    0.02    0.41
   5   0 -14    0.11    0.33
  -5   0  13   25.25    1.02
   5   0 -13   26.03    0.74
  -5   0  13   25.09    0.73
   5   0 -13   24.13    0.96
  -5   0  13   26.18    0.69
   5   0 -12    0.06    0.29
  -5   0  12    0.03    0.27
   5   0 -12    0.14    0.39
  -5   0  12   -0.11    0.23
   5   0 -11    6.01    0.37
  -5   0  11    6.25    0.38
   5   0 -11    5.98    0.53
  -5   0  11    6.45    0.31
   5   0 -10    0.04    0.25
  -5   0  10    0.29    0.18
   5   0 -10    0.02    0.34
  -5   0  10    0.04    0.24
  -5   0   9  116.76    2.04
  -5   0   9  123.02    1.96
  -5   0   8    0.09    0.22
  -5   0   8    0.05    0.15
  -5   0   7  238.87    3.62
   5   0  -7  234.90    3.59
   5   0  -6    0.14    0.12
  -5   0   6    0.12    0.12
  -5   0   5   12.83    0.39
  -5   0   4    0.05    0.20
  -5   0   3   90.73    1.78
  -5   0   3   92.55    1.55
   5   0  -3   91.05    1.72
  -5   0   3   93.80    1.49
  -5   0   2    0.15    0.21
  -5   0   2   -0.08    0.34
   5   0  -2    0.22    0.28
  -5   0   2   -0.03    0.18
  -5   0   1   13.05    0.58
   5   0  -1   12.27    0.49
  -5   0   1   12.91    0.35
  -5   0   0    0.45    0.35
   5   0   0   -0.12    0.20
   5   0   0    0.30    0.28
  -5   0   0    0.13    0.19
   5   0   1  230.49    3.57
   5   0   2    0.05    0.21
   5   0   3    1.97    0.13
   5   0   3    2.08    0.24
   5   0   4    0.24    0.11
   5   0   4    0.01    0.21
  -5   0  -4    0.01    0.20
   5   0   5   45.71    0.87
  -5   0  -5   40.48    0.86
  -5   0  -6   -0.01    0.23
   5   0   7   10.76    0.52
   5   0   7   10.48    0.58
  -5   0  -7    9.28    0.42
   5   0   8   -0.15    0.32
   5   0   8    0.59    0.36
  -5   0  -8    0.07    0.25
   5   0   9   80.43    1.80
  -5   0  -9   81.54    1.57
  -5   0 -10    0.71    0.54
   5   0  10    0.07    0.32
  -5   0 -10   -0.08    0.30
   5   0  10    0.45    0.51
   5   0  10    0.77    0.54
   5   0  10    0.26    0.42
   5   0  11   30.69    1.20
   5   0  11   31.35    1.17
  -5   0 -11   30.40    1.26
   5   0  11   31.43    0.82
  -5   0 -11   31.78    0.82
  -5   0 -12   -0.23    0.56
   5   0  12    0.12    0.55
   5   0  12    0.05    0.51
   5   0  13    0.68    0.49
   5   0  13    0.21    0.54
   5   0  14   -0.02    0.43
   5   0  14   -0.07    0.48
   5   0  15    0.62    0.42
  -5   0 -16   -0.04    0.29
   5   0  16    0.04    0.28
   5   0  16   -0.04    0.15
   5  -1 -19    0.53    0.24
   5   1 -19    0.11    0.24
  -5   1  18    0.27    0.30
  -5  -1  18   -0.08    0.26
   5   1 -18    0.14    0.22
  -5   1  18    0.19    0.28
   5  -1 -18    0.13    0.36
  -5   1  17    0.45    0.36
  -5  -1  17    0.61    0.34
   5   1 -17   -0.17    0.32
  -5   1  17    0.02    0.35
   5  -1 -17   -0.38    0.44
  -5   1  16    3.51    0.48
   5   1 -16    3.45    0.48
   5  -1 -16    3.65    0.58
  -5   1  15   -0.32    0.41
   5   1 -15    0.09    0.43
   5  -1 -15    0.64    0.50
   5   1 -15   -0.02    0.55
   5   1 -14    2.56    0.57
   5  -1 -14    3.02    0.58
  -5  -1  14    3.36    0.57
  -5  -1  14    2.83    0.31
  -5   1  14    2.61    0.35
  -5   1  14    2.78    0.48
  -5   1  14    2.74    0.34
  -5  -1  14    2.60    0.35
  -5   1  14    2.62    0.35
  -5  -1  14    2.66    0.34
   5   1 -14    2.09    0.52
  -5  -1  13  145.92    3.05
  -5  -1  13  155.70    2.50
  -5   1  13  149.70    2.55
   5   1 -13  148.65    2.63
   5  -1 -13  153.72    2.60
  -5   1  13  146.07    2.86
   5   1 -13  144.21    3.02
   5  -1 -13  149.44    3.02
  -5  -1  13  148.75    2.58
  -5   1  13  148.51    2.59
  -5   1  13  150.98    2.58
   5   1 -13  146.57    3.02
   5   1 -12   11.44    0.52
   5  -1 -12   11.63    0.49
  -5  -1  12   10.34    0.46
  -5   1  12   12.15    0.48
   5   1 -12   11.82    0.74
  -5   1  12   12.27    0.45
   5   1 -11    3.12    0.34
   5  -1 -11    3.13    0.32
  -5  -1  11    2.75    0.30
   5   1 -11    2.68    0.47
  -5   1  11    2.59    0.26
   5   1 -10    8.88    0.41
   5  -1 -10    8.42    0.39
  -5  -1  10    8.26    0.38
   5   1 -10    8.22    0.57
  -5   1  10    8.70    0.34
   5   1  -9    4.49    0.31
  -5   1   9    4.92    0.26
   5   1  -9    4.32    0.46
  -5  -1   9    4.90    0.30
  -5  -1   8   20.06    0.53
  -5   1   8   21.15    0.48
   5   1  -7   46.54    0.82
  -5   1   7   47.68    0.82
  -5   1   7   48.90    0.86
   5   1  -6    2.51    0.17
  -5   1   6    2.86    0.17
  -5   1   6    2.55    0.18
  -5   1   5    0.70    0.23
   5  -1  -5    1.11    0.31
   5   1  -5    0.75    0.15
  -5   1   5    0.78    0.15
  -5  -1   4    2.74    0.24
  -5   1   4    2.59    0.23
  -5   1   4    2.90    0.17
   5   1  -4    2.40    0.17
  -5   1   3    9.86    0.57
  -5   1   3    8.69    0.33
  -5   1   3    9.35    0.33
  -5  -1   2   60.84    1.06
  -5   1   2   60.93    1.06
  -5   1   2   56.77    1.38
  -5   1   2   62.75    1.05
   5   1  -2   54.79    1.10
  -5  -1   1    7.40    0.43
  -5   1   1    8.40    0.32
  -5  -1   1    8.36    0.27
   5   1  -1    8.84    0.25
   5  -1   0   34.21    0.68
  -5   1   0   35.32    0.69
   5   1   0   35.59    0.80
   5   1   0   34.98    0.63
   5   1   1   66.11    1.16
   5  -1   1   64.96    1.14
  -5   1  -1   65.65    1.15
   5   1   1   67.02    1.09
   5   1   2   36.61    0.74
   5  -1   2   37.56    0.73
  -5   1  -2   37.60    0.74
   5   1   2   35.85    0.65
   5  -1   3  114.31    1.84
  -5  -1  -3  102.64    1.80
  -5   1  -3  107.42    1.84
   5   1   3  116.55    1.85
  -5   1  -3  111.09    1.84
   5   1   3  110.99    1.75
  -5   1  -3  113.50    1.76
  -5   1  -4    1.55    0.16
   5   1   4    1.29    0.15
   5  -1   4    1.56    0.25
  -5  -1  -4    1.24    0.21
  -5   1  -4    1.02    0.23
   5   1   4    1.41    0.24
   5   1   5   68.13    1.22
   5  -1   5   69.63    1.23
  -5   1  -5   66.17    1.22
   5   1   6   75.01    1.34
  -5  -1  -6   70.32    1.30
  -5   1  -6   72.00    1.35
   5   1   7   -0.14    0.33
   5  -1   7    0.44    0.29
   5   1   7    0.32    0.28
  -5  -1  -7    0.18    0.23
  -5   1  -7   -0.04    0.26
   5   1   7    0.19    0.38
  -5   1  -8    7.63    0.39
   5  -1   8    7.19    0.50
   5   1   8    7.13    0.40
  -5  -1  -8    7.83    0.37
  -5   1  -8    7.40    0.40
   5   1   8    6.73    0.57
  -5   1  -9    2.73    0.33
   5  -1   9    2.18    0.42
   5   1   9    2.51    0.35
  -5  -1  -9    2.73    0.32
  -5   1  -9    2.31    0.34
   5   1   9    3.08    0.51
   5   1  10   20.54    0.89
   5   1  10   19.87    0.65
   5  -1  10   20.85    0.66
  -5   1 -10   19.48    0.67
   5   1  10   21.78    0.97
   5  -1  10   19.86    0.96
  -5   1 -10   20.98    1.06
  -5   1 -10   19.96    0.61
  -5  -1 -10   22.39    1.03
   5   1  11   -0.06    0.43
   5   1  11    0.36    0.33
   5  -1  11    0.10    0.32
  -5   1 -11    0.10    0.32
  -5   1 -11    0.74    0.53
  -5  -1 -11    0.31    0.51
  -5   1 -11    0.27    0.29
   5   1  11   -0.02    0.51
   5  -1  11    0.18    0.54
  -5  -1 -12   24.07    1.10
  -5   1 -12   23.94    1.13
   5   1  12   23.92    1.06
   5  -1  12   25.00    1.04
   5   1  12   24.46    1.01
   5   1  12   23.38    0.92
   5  -1  13    3.74    0.60
   5  -1  13    4.34    0.60
   5   1  13    4.25    0.62
  -5  -1 -13    3.99    0.62
  -5   1 -13    4.05    0.61
   5  -1  14    0.19    0.46
   5   1  14    0.41    0.50
   5  -1  14    0.87    0.47
  -5   1 -14    0.65    0.47
  -5  -1 -14    0.55    0.46
   5  -1  15    0.21    0.39
   5   1  15    0.55    0.40
  -5  -1 -15    0.17    0.39
  -5   1 -15    0.24    0.37
   5   1  16    0.01    0.28
   5  -1  16    0.10    0.26
  -5  -1 -16   -0.05    0.27
  -5   1 -16    0.19    0.25
  -5   2  19    0.05    0.16
   5   2 -19    0.48    0.22
  -5   2  18    0.35    0.27
   5   2 -18    0.19    0.32
  -5  -2  18    0.26    0.26
   5  -2 -18    0.10    0.31
  -5   2  17    0.75    0.37
   5   2 -17    1.21    0.29
   5   2 -17    1.24    0.45
   5  -2 -17    0.58    0.41
   5   2 -17    1.01    0.37
  -5   2  17    0.62    0.37
  -5   2  16    0.58    0.41
   5   2 -16    0.79    0.44
  -5   2  16    0.19    0.40
   5  -2 -16    0.54    0.44
   5   2 -16    0.63    0.49
  -5   2  15    2.42    0.48
   5   2 -15    2.72    0.54
   5  -2 -15    2.38    0.54
   5   2 -15    1.73    0.55
  -5   2  15    2.17    0.47
   5  -2 -14    3.09    0.57
   5   2 -14    3.80    0.61
  -5  -2  14    3.88    0.32
  -5   2  14    3.32    0.36
  -5   2  14    3.71    0.52
  -5   2  14    3.18    0.53
  -5   2  14    3.02    0.34
  -5  -2  14    3.34    0.35
  -5   2  14    3.57    0.35
   5   2 -14    2.87    0.56
  -5   2  13   13.78    0.53
   5  -2 -13   14.66    0.81
   5   2 -13   14.05    0.83
  -5   2  13   14.03    0.79
  -5   2  13   15.36    0.74
  -5   2  13   14.23    0.54
  -5  -2  13   14.82    0.53
  -5   2  13   14.61    0.55
  -5  -2  13   14.92    0.53
   5   2 -13   13.09    0.82
  -5   2  13   14.53    0.75
  -5   2  12    1.27    0.30
  -5  -2  12    1.27    0.28
  -5   2  12    0.98    0.31
   5   2 -12    1.47    0.49
  -5   2  11    9.14    0.40
  -5  -2  11    9.83    0.41
  -5   2  11    9.01    0.44
   5   2 -11    9.28    0.45
   5  -2 -11    8.75    0.41
  -5   2  10   29.13    0.70
  -5  -2  10   30.57    0.71
  -5   2  10   30.17    0.74
   5   2 -10   29.44    1.02
   5   2 -10   30.25    0.76
   5  -2 -10   30.61    0.73
  -5   2   9    0.03    0.20
  -5  -2   9    0.16    0.23
  -5   2   9    0.29    0.23
   5   2  -9    0.52    0.36
   5   2  -9   -0.01    0.25
  -5   2   8    4.80    0.29
  -5  -2   8    4.85    0.28
   5   2  -8    4.47    0.31
  -5   2   8    4.37    0.26
   5   2  -7    1.02    0.15
  -5   2   7    0.94    0.20
  -5   2   7    0.69    0.16
   5   2  -7    1.01    0.16
   5   2  -6   49.71    0.88
  -5   2   6   51.38    0.92
  -5   2   6   49.60    0.89
  -5   2   5   20.97    0.53
   5   2  -5   21.68    0.47
  -5   2   5   21.10    0.47
  -5   2   5   21.32    0.47
  -5   2   4  317.92    4.90
   5   2  -4  323.00    4.84
  -5   2   4  311.07    4.83
  -5   2   4  318.31    4.84
  -5  -2   3   64.61    1.12
  -5   2   3   66.38    1.17
  -5   2   3   64.32    1.16
   5   2  -3   66.29    1.12
  -5   2   3   67.34    1.12
  -5   2   2  106.08    1.75
  -5  -2   2  105.29    1.71
  -5   2   2  104.88    1.75
  -5   2   1   93.39    1.56
   5   2  -1   93.51    1.65
   5   2  -1   92.47    1.51
  -5   2   1   89.66    1.51
   5  -2   0    2.51    0.23
  -5   2   0    2.39    0.27
   5   2   0    2.33    0.32
   5   2   0    2.52    0.21
  -5   2   0    2.75    0.21
   5   2   1   34.68    0.69
   5  -2   1   33.14    0.68
  -5   2  -1   33.01    0.71
   5   2   1   34.36    0.66
  -5   2  -1   34.37    0.67
  -5   2  -2    1.92    0.27
   5   2   2    2.57    0.21
   5   2   2    1.89    0.17
   5   2   2    2.09    0.26
   5  -2   2    2.05    0.22
  -5   2  -3  115.20    1.82
   5  -2   3  114.69    1.85
   5   2   3  117.08    1.88
  -5   2  -4    2.56    0.29
   5   2   4    2.52    0.20
  -5   2  -4    3.06    0.21
   5  -2   4    2.83    0.26
   5   2   4    2.93    0.27
   5   2   4    2.46    0.17
   5  -2   5   11.15    0.40
  -5   2  -5   10.24    0.40
   5   2   5    9.89    0.40
  -5   2  -5   10.30    0.42
   5  -2   6    0.95    0.27
  -5   2  -6    0.83    0.27
   5   2   6    1.05    0.26
  -5   2  -6    0.98    0.29
   5   2   7   48.71    0.99
  -5   2  -7   45.77    1.02
  -5   2  -7   49.12    1.00
   5   2   7   46.07    1.31
   5   2   8   63.99    1.28
  -5   2  -8   67.59    1.33
  -5   2  -8   65.83    1.29
   5   2   8   64.25    1.64
  -5   2  -9    1.34    0.35
   5   2   9    1.64    0.31
  -5   2  -9    1.52    0.33
   5   2   9    1.74    0.52
   5  -2  10    8.23    0.70
   5   2  10    8.66    0.67
   5   2  10    9.96    0.74
   5  -2  10    9.10    0.72
  -5  -2 -10    9.41    0.75
  -5   2 -10    9.04    0.77
  -5   2 -10    8.72    0.44
   5  -2  10    7.93    0.58
   5  -2  10    8.27    0.47
  -5   2 -10    8.35    0.48
   5   2  10    9.18    0.45
   5   2  10    8.97    0.71
   5  -2  11    2.37    0.57
   5   2  11    2.08    0.57
   5  -2  11    1.61    0.56
  -5   2 -11    2.01    0.59
  -5  -2 -11    2.49    0.58
  -5   2 -11    1.66    0.31
   5  -2  11    1.84    0.45
   5  -2  11    1.95    0.35
  -5   2 -11    1.80    0.36
   5   2  11    1.78    0.32
   5   2  11    2.20    0.51
   5   2  12    8.70    0.70
   5  -2  12    8.40    0.73
   5  -2  12    8.44    0.70
   5   2  12    7.90    0.63
  -5   2 -12    7.81    0.72
  -5  -2 -12    7.89    0.70
   5  -2  13    0.81    0.51
   5   2  13    1.40    0.54
   5  -2  13    0.80    0.49
  -5   2 -13    0.53    0.39
  -5   2 -13    1.18    0.48
  -5  -2 -13    0.52    0.48
  -5   2 -14   -0.18    0.41
  -5  -2 -14    0.28    0.45
   5  -2  14    0.25    0.44
   5   2  14    1.00    0.47
   5  -2  14    0.12    0.43
  -5   2 -15    0.47    0.35
  -5  -2 -15    1.28    0.39
   5   2  15    0.88    0.37
   5   2  15    1.14    0.37
   5  -2  15    1.15    0.35
   5  -2  16    1.36    0.23
  -5  -2 -16    1.09    0.26
  -5  -3  18    2.27    0.29
  -5   3  18    1.59    0.24
   5   3 -18    2.44    0.31
   5  -3 -18    2.72    0.26
  -5   3  17    0.11    0.31
   5   3 -17    0.22    0.36
   5  -3 -17   -0.01    0.37
  -5   3  17   -0.15    0.33
   5   3 -17    0.08    0.32
  -5   3  16    1.62    0.40
   5   3 -16    1.37    0.33
   5   3 -16    1.75    0.44
  -5   3  16    1.33    0.43
   5   3 -16    1.23    0.45
   5  -3 -16    2.13    0.45
  -5   3  15    1.03    0.42
   5   3 -15    1.03    0.38
   5   3 -15    1.15    0.48
  -5   3  15    1.47    0.47
  -5   3  15    1.35    0.43
   5  -3 -15    0.92    0.47
   5   3 -15    1.75    0.48
   5   3 -14   13.06    0.68
  -5   3  14   11.64    0.73
   5  -3 -14   11.48    0.73
  -5   3  14   11.59    0.68
   5   3 -14   11.01    0.74
  -5   3  14   11.62    0.73
   5   3 -14   11.47    0.78
  -5  -3  14   12.34    0.77
  -5   3  14   11.52    0.71
  -5  -3  13    8.19    0.70
  -5   3  13    6.86    0.63
  -5   3  13    6.06    0.43
  -5   3  13    6.65    0.60
   5   3 -13    7.10    0.68
  -5   3  13    8.19    0.69
   5  -3 -13    7.82    0.66
  -5   3  13    7.18    0.39
  -5   3  13    7.32    0.42
   5   3 -13    7.64    0.67
  -5  -3  12   16.26    0.88
  -5   3  12   17.17    0.58
   5   3 -12   18.38    0.62
  -5   3  12   16.62    0.80
   5  -3 -12   16.65    0.83
  -5   3  12   16.44    0.87
   5   3 -12   15.44    0.85
  -5   3  12   15.39    0.74
  -5   3  12   17.07    0.55
  -5   3  12   17.63    0.58
   5   3 -12   16.31    0.88
  -5   3  11    4.65    0.36
  -5   3  11    4.62    0.35
   5   3 -11    4.55    0.59
   5   3 -11    5.13    0.38
  -5   3  10   11.48    0.45
  -5   3  10   10.31    0.44
   5   3 -10   11.22    0.46
  -5   3   9    9.50    0.40
  -5   3   9    8.33    0.58
  -5   3   9    9.87    0.41
  -5   3   9   10.08    0.62
   5   3  -9    9.59    0.42
  -5   3   8   13.21    0.43
  -5   3   8   12.73    0.63
  -5   3   8   14.22    0.45
  -5   3   8   13.54    0.66
   5   3  -8   13.47    0.67
   5   3  -8   13.11    0.45
   5   3  -7   18.96    0.46
  -5   3   7   18.15    0.51
   5   3  -7   19.22    0.47
  -5   3   7   19.54    0.52
  -5   3   7   20.26    0.76
   5   3  -7   20.32    0.77
   5   3  -7   20.13    0.52
   5   3  -6  154.13    2.45
  -5   3   6  151.82    2.46
   5   3  -6  151.46    2.46
  -5   3   6  155.31    2.48
   5   3  -5   68.50    1.20
   5   3  -5   69.02    1.21
  -5   3   5   69.61    1.22
  -5   3   5   68.81    1.21
   5   3  -4  157.01    2.47
  -5   3   4  153.94    2.47
   5   3  -4  154.27    2.46
  -5   3   4  149.76    2.50
   5   3  -3  640.27    9.46
  -5   3   3  631.08    9.44
  -5   3   3  610.99    9.47
   5   3  -3  620.25    9.43
  -5   3   2 1112.54   16.73
  -5   3   2 1103.95   16.74
   5   3  -2 1131.85   16.70
  -5   3   1  399.35    6.26
  -5   3   1  398.99    6.27
   5   3  -1  421.67    6.25
  -5   3   1  414.56    6.25
  -5   3   0   62.20    1.13
   5   3   0   60.16    1.08
   5   3   0   59.19    1.10
  -5   3   0   60.63    1.10
  -5   3  -1    0.22    0.22
   5   3   1    0.18    0.21
   5   3   1    0.12    0.18
   5  -3   1    0.06    0.18
   5   3   2    9.39    0.33
  -5   3  -2   10.00    0.35
   5   3   2    9.20    0.36
   5  -3   2    8.83    0.32
   5   3   2    9.15    0.32
  -5   3  -3    7.50    0.38
  -5   3  -3    8.31    0.33
   5   3   3    7.23    0.31
   5   3   3    7.91    0.34
   5  -3   3    7.63    0.31
   5   3   3    7.93    0.29
  -5   3  -4   -0.06    0.30
   5   3   4    0.27    0.19
   5  -3   4    0.43    0.21
   5   3   4    0.57    0.23
  -5   3  -4    0.22    0.25
   5   3   4    0.43    0.16
   5  -3   5    2.14    0.26
   5   3   5    1.94    0.27
  -5   3  -5    1.74    0.29
  -5   3  -5    1.78    0.31
   5  -3   6   32.41    0.75
  -5   3  -6   32.67    0.79
   5   3   6   30.96    0.74
   5  -3   7   49.05    1.02
  -5   3  -7   49.73    1.07
   5   3   7   46.74    1.00
  -5   3  -7   50.42    1.06
   5  -3   8    7.14    0.40
  -5   3  -8    6.73    0.44
   5   3   8    6.12    0.38
  -5   3  -8    6.74    0.42
   5   3   8    6.73    0.63
   5  -3   9    1.27    0.49
   5   3   9    1.18    0.55
  -5   3  -9    1.45    0.55
  -5  -3  -9    1.46    0.48
  -5   3  -9    1.19    0.33
   5  -3   9    1.62    0.41
   5  -3   9    1.56    0.31
  -5   3  -9    1.16    0.37
   5   3   9    1.26    0.28
   5   3   9    1.19    0.51
   5   3  10    7.76    0.67
   5  -3  10    8.61    0.70
  -5  -3 -10    7.12    0.68
  -5   3 -10    6.81    0.41
  -5   3 -10    5.91    0.67
   5  -3  10    6.62    0.55
   5  -3  10    6.90    0.42
   5   3  10    7.74    0.70
   5  -3  11   10.87    0.64
   5  -3  11   10.82    0.76
   5   3  11   10.54    0.75
   5  -3  11   10.86    0.72
   5   3  11   11.80    0.76
  -5  -3 -11   12.29    0.80
  -5   3 -11    9.76    0.76
   5  -3  12   -0.40    0.41
   5  -3  12    0.56    0.47
   5   3  12    0.08    0.47
   5  -3  12    0.81    0.52
  -5   3 -12   -0.04    0.45
   5   3  12    0.02    0.48
  -5   3 -12    0.62    0.47
  -5  -3 -12    0.69    0.46
   5   3  13    1.05    0.45
   5  -3  13    0.24    0.45
   5  -3  13    0.64    0.42
   5   3  13    0.84    0.45
  -5   3 -13   -0.02    0.40
  -5   3 -13    0.54    0.42
  -5  -3 -13    0.49    0.45
   5   3  14    0.60    0.40
  -5   3 -14    0.35    0.32
  -5   3 -14    0.09    0.25
  -5  -3 -14    0.50    0.39
   5  -3  14    0.46    0.41
   5   3  14    0.57    0.37
   5  -3  14    0.96    0.36
  -5  -3 -15    2.30    0.36
   5  -3  15    1.94    0.27
   5   4 -18    0.23    0.16
   5   4 -17    2.98    0.29
  -5   4  17    2.42    0.28
  -5   4  16    0.69    0.31
   5   4 -16    0.47    0.35
   5   4 -16    0.03    0.25
   5   4 -16    0.27    0.36
  -5   4  16    0.34    0.35
  -5   4  16    0.07    0.30
   5  -4 -16    0.43    0.34
  -5   4  15   -0.14    0.37
   5   4 -15    0.35    0.33
   5   4 -15    0.41    0.40
  -5   4  15    0.28    0.40
  -5   4  15    0.03    0.37
   5  -4 -15   -0.02    0.39
  -5   4  14    2.72    0.48
   5   4 -14    3.73    0.46
  -5   4  14    3.10    0.52
   5   4 -14    3.07    0.51
   5  -4 -14    3.04    0.48
  -5   4  14    2.25    0.49
  -5   4  13    2.60    0.47
  -5   4  13    2.87    0.55
   5   4 -13    3.82    0.52
  -5  -4  13    3.73    0.58
   5   4 -13    3.39    0.52
   5  -4 -13    3.55    0.53
  -5   4  13    3.92    0.55
   5  -4 -12    2.96    0.50
   5   4 -12    2.17    0.51
  -5  -4  12    3.22    0.58
  -5   4  12    2.62    0.53
  -5   4  12    2.30    0.37
  -5   4  12    2.40    0.47
   5   4 -12    3.54    0.53
  -5   4  12    2.90    0.56
   5   4 -12    2.81    0.30
  -5   4  12    2.58    0.30
   5   4 -12    3.40    0.59
  -5  -4  11   12.21    0.78
  -5   4  11   12.07    0.53
  -5   4  11   11.78    0.75
   5   4 -11   13.62    0.76
  -5   4  11   12.43    0.79
   5  -4 -11   13.28    0.76
  -5   4  11   11.47    0.67
  -5   4  11   12.02    0.47
  -5   4  11   12.84    0.76
   5   4 -11   13.43    0.81
   5   4 -10    0.50    0.29
  -5   4  10    0.37    0.24
  -5   4  10    0.82    0.47
   5   4 -10    0.76    0.46
  -5   4  10    0.63    0.30
   5   4  -9   16.61    0.54
  -5   4   9   17.62    0.51
  -5   4   9   17.63    0.82
   5   4  -9   18.34    0.85
  -5   4   9   15.59    0.55
   5   4  -8    1.26    0.24
  -5   4   8    0.87    0.27
  -5   4   8    1.17    0.23
   5   4  -8    0.95    0.42
  -5   4   8    1.20    0.42
   5   4  -7   18.24    0.47
   5   4  -7   17.92    0.51
  -5   4   7   17.09    0.53
   5   4  -7   17.82    0.49
  -5   4   7   17.73    0.48
  -5   4   7   18.92    0.50
   5   4  -7   19.94    0.81
  -5   4   7   19.60    0.80
   5   4  -7   18.99    0.49
   5   4  -6    0.95    0.21
   5   4  -6    1.09    0.21
   5   4  -6    1.08    0.23
  -5   4   6    1.15    0.21
  -5   4   6    1.14    0.20
   5   4  -6    0.96    0.37
  -5   4   6    0.62    0.36
   5   4  -6    1.50    0.33
   5   4  -5   26.74    0.63
   5   4  -5   27.47    0.61
  -5   4   5   27.23    0.89
  -5   4   5   28.49    0.61
   5   4  -4   17.06    0.48
   5   4  -4   16.74    0.46
  -5   4   4   15.81    0.46
   5   4  -3   14.85    0.45
   5   4  -3   15.63    0.45
  -5   4   3   14.04    0.45
   5   4  -2   28.94    0.65
  -5   4   2   27.11    0.65
   5   4  -1   72.15    1.33
  -5   4   1   74.26    1.32
   5   4   0   42.63    0.89
  -5   4   0   42.87    0.87
   5   4   0   44.26    0.87
   5   4   1    4.97    0.28
   5   4   1    5.12    0.31
  -5   4  -1    4.73    0.34
  -5   4  -1    4.83    0.29
   5   4   2    0.85    0.23
   5   4   2    1.17    0.21
  -5   4  -2    0.99    0.34
  -5   4  -2    1.37    0.22
  -5   4  -2    1.02    0.29
   5   4   3    4.44    0.26
   5   4   3    3.80    0.28
  -5   4  -3    4.34    0.35
  -5   4  -3    3.95    0.28
   5   4   4   62.85    1.17
   5   4   4   62.35    1.49
   5   4   4   61.10    1.16
   5   4   4   63.35    1.14
  -5   4  -4   66.52    1.27
  -5   4  -4   61.79    1.15
   5   4   5   13.67    0.69
  -5   4  -5   13.68    0.53
  -5   4  -6    3.20    0.36
   5   4   6    3.69    0.54
  -5   4  -6    3.64    0.39
  -5   4  -7    1.32    0.33
   5   4   7    1.28    0.50
  -5   4  -7    2.04    0.36
   5   4   8    0.37    0.50
  -5   4  -8    0.68    0.33
   5  -4   8    0.47    0.46
   5   4   8    1.04    0.48
  -5   4  -8    1.12    0.34
  -5   4  -8    0.39    0.50
   5  -4   9   32.12    0.95
  -5   4  -9   30.57    0.86
   5  -4   9   30.45    1.13
   5   4   9   29.21    1.08
  -5   4  -9   32.96    1.21
   5  -4  10    7.61    0.67
   5   4  10    5.71    0.58
  -5   4 -10    5.63    0.64
   5   4  10    7.19    0.64
   5  -4  10    6.54    0.53
  -5   4 -11    1.89    0.49
  -5  -4 -11    2.34    0.50
   5  -4  11    2.50    0.55
   5   4  11    1.49    0.44
  -5   4 -11    2.24    0.58
   5   4  11    2.37    0.59
   5   4  11    2.54    0.53
   5  -4  11    2.48    0.43
  -5   4 -12    0.25    0.37
  -5  -4 -12    0.45    0.44
   5  -4  12    0.33    0.45
   5   4  12    0.15    0.32
  -5   4 -12   -0.19    0.43
   5   4  12   -0.02    0.42
   5  -4  12   -0.32    0.37
  -5  -4 -13    0.53    0.40
   5   4  13    0.52    0.39
   5  -4  13    0.62    0.41
  -5   4 -13    1.05    0.40
  -5   4 -14    0.52    0.33
  -5  -4 -14   -0.25    0.30
   5   4  15    0.19    0.26
  -5   4 -15    0.01    0.21
  -5  -5  17    0.93    0.23
  -5   5  17    0.51    0.22
   5   5 -17    0.45    0.18
  -5   5  16    1.07    0.28
   5   5 -16    0.63    0.25
  -5   5  16   -0.16    0.17
   5   5 -16    0.96    0.31
  -5   5  16    0.72    0.30
   5   5 -15    0.67    0.28
  -5   5  15    0.53    0.36
  -5   5  15    0.49    0.30
   5   5 -15    0.35    0.29
   5   5 -15    0.83    0.38
   5   5 -15    0.50    0.35
  -5   5  15    0.63    0.36
   5   5 -14    0.04    0.33
  -5   5  14   -0.41    0.40
   5   5 -14   -0.03    0.34
  -5   5  14   -0.06    0.36
  -5   5  14   -0.09    0.40
   5   5 -14    0.06    0.41
  -5   5  13    0.70    0.41
   5   5 -13    0.39    0.38
   5  -5 -13    0.83    0.41
   5   5 -13    0.69    0.46
  -5   5  13    0.83    0.43
  -5   5  12   -0.06    0.42
  -5   5  12    0.17    0.46
   5   5 -12    0.16    0.46
  -5   5  12    0.38    0.46
  -5  -5  12    0.76    0.46
   5  -5 -12    0.44    0.42
   5   5 -12    0.82    0.47
  -5   5  12    0.48    0.46
  -5   5  11    0.46    0.49
  -5   5  11    0.63    0.46
   5   5 -11    1.04    0.50
   5  -5 -11    0.62    0.46
  -5  -5  11    0.29    0.45
   5   5 -11    0.78    0.44
  -5   5  11    0.97    0.49
  -5   5  10    9.05    0.71
  -5   5  10    9.44    0.67
   5   5 -10    9.58    0.68
   5   5 -10   10.55    0.73
  -5  -5  10   10.73    0.72
  -5   5   9   17.12    0.82
   5   5  -9   18.84    0.88
  -5   5   8   18.46    0.84
   5   5  -8   17.69    0.82
  -5   5   7    6.73    0.34
  -5   5   7    6.39    0.32
   5   5  -7    7.07    0.52
   5   5  -7    6.83    0.34
   5   5  -7    6.58    0.31
  -5   5   7    6.80    0.54
   5   5  -7    7.19    0.54
   5   5  -7    6.27    0.49
   5   5  -7    7.33    0.56
   5   5  -7    6.96    0.33
  -5   5   6    2.76    0.26
   5   5  -6    2.53    0.28
   5   5  -6    2.74    0.44
   5   5  -6    2.44    0.24
   5   5  -6    3.59    0.43
  -5   5   6    2.77    0.45
   5   5  -6    3.03    0.42
   5   5  -6    3.00    0.42
   5   5  -6    2.51    0.26
  -5   5   5    2.90    0.27
   5   5  -5    3.39    0.30
   5   5  -5    2.77    0.43
   5   5  -5    3.21    0.43
  -5   5   5    3.75    0.47
   5   5  -5    2.62    0.38
   5   5  -5    3.33    0.29
   5   5  -5    2.84    0.27
   5   5  -4    8.53    0.37
  -5   5   4    8.04    0.36
   5   5  -4    8.78    0.60
   5   5  -4    9.24    0.40
   5   5  -4    9.05    0.59
   5   5  -4    8.99    0.50
  -5   5   4    8.27    0.55
  -5   5   4    8.93    0.51
   5   5  -4    8.68    0.39
   5   5  -3    9.46    0.40
  -5   5   3    9.19    0.39
  -5   5   3   10.98    0.69
   5   5  -3   11.18    0.64
   5   5  -3   10.07    0.42
   5   5  -3    9.96    0.62
  -5   5   3    9.76    0.54
  -5   5   3   10.94    0.59
   5   5  -3    9.75    0.42
  -5   5   2    4.71    0.31
   5   5  -2    4.47    0.31
  -5   5   2    4.68    0.44
  -5   5   1   26.84    1.00
   5   5  -1   28.10    1.01
   5   5  -1   27.79    0.70
   5   5  -1   27.15    0.95
  -5   5   1   27.49    0.89
   5   5  -1   28.56    0.70
   5   5   0    5.31    0.32
  -5   5   0    4.62    0.32
   5   5   0    4.37    0.52
   5   5   0    4.31    0.34
  -5   5   0    4.40    0.58
   5   5   0    3.91    0.48
  -5   5   0    4.81    0.46
   5   5   0    5.00    0.34
  -5   5  -1    2.54    0.28
  -5   5  -1    1.98    0.47
   5   5   1    2.41    0.46
   5   5   1    2.39    0.29
   5   5   1    2.21    0.44
  -5   5  -1    2.59    0.43
   5   5   1    2.33    0.29
   5   5   1    2.54    0.27
   5   5   2   19.67    0.53
  -5   5  -2   19.25    0.55
  -5   5  -2   19.93    0.61
   5   5   2   18.73    0.81
   5   5   2   18.91    0.56
   5   5   2   19.05    0.79
   5   5   2   18.72    0.55
  -5   5  -3    0.22    0.23
  -5   5  -3    0.16    0.31
   5   5   3    0.51    0.38
   5   5   3    0.08    0.25
   5   5   3    0.36    0.21
   5   5   3    0.06    0.23
   5   5   3    0.70    0.36
   5   5   3    0.14    0.35
  -5   5  -4    1.36    0.24
  -5   5  -4    1.32    0.35
   5   5   4    1.32    0.26
   5   5   4    1.36    0.22
   5   5   4    1.23    0.24
   5   5   4    0.95    0.40
  -5   5  -4    1.21    0.25
  -5   5  -5    2.28    0.38
   5   5   5    2.51    0.46
  -5   5  -6    8.78    0.49
   5   5   6    7.55    0.62
  -5   5  -7    0.43    0.48
  -5   5  -7    0.66    0.35
   5   5   7    0.80    0.49
   5   5   8   20.49    0.95
  -5   5  -8   19.41    0.94
   5  -5   9   11.88    0.60
  -5   5  -9   10.69    0.73
   5   5   9   12.32    0.77
  -5   5 -10    0.61    0.47
   5  -5  10    0.52    0.34
   5   5  10    0.11    0.31
   5   5  10    0.34    0.49
   5   5  10    0.24    0.37
   5   5  11    0.39    0.31
   5  -5  11   -0.01    0.34
   5   5  11   -0.10    0.26
   5  -5  11    0.34    0.39
  -5   5 -11    0.21    0.45
  -5   5 -11    0.36    0.42
   5  -5  12    1.22    0.36
   5   5  12    0.14    0.21
   5   5  12    1.29    0.50
  -5   5 -12    0.56    0.39
  -5   5 -12    1.52    0.43
   5  -5  12    1.86    0.39
   5   5  13    0.36    0.40
  -5   5 -13    0.60    0.34
  -5   5 -13    0.40    0.32
   5   5  14    0.62    0.30
  -5   5 -14    0.10    0.25
  -5  -6  16    0.70    0.18
   5   6 -16    0.87    0.21
  -5   6  16    0.37    0.20
   5   6 -16    0.55    0.13
  -5   6  15    2.46    0.32
   5   6 -15    1.86    0.29
   5   6 -14    1.61    0.35
   5   6 -14    1.71    0.31
  -5   6  14    0.82    0.26
   5   6 -14    1.61    0.44
  -5   6  14    1.59    0.37
  -5   6  14    1.92    0.37
   5   6 -13    7.50    0.53
  -5   6  13    8.39    0.59
  -5   6  13    9.29    0.58
   5   6 -13    9.24    0.58
   5   6 -13    9.74    0.54
   5   6 -12    0.55    0.40
  -5   6  12    0.05    0.31
  -5   6  12    0.76    0.44
   5   6 -12    0.45    0.39
  -5   6  12    0.95    0.42
   5   6 -12   -0.13    0.21
   5   6 -12    0.57    0.40
   5   6 -11    3.66    0.50
  -5   6  11    3.18    0.41
  -5   6  11    3.40    0.54
   5   6 -11    4.73    0.57
  -5   6  11    5.17    0.55
   5   6 -11    1.85    0.35
   5   6 -11    5.38    0.54
   5   6 -10    0.52    0.48
   5   6 -10    0.02    0.40
  -5   6  10    0.97    0.45
   5   6 -10    0.04    0.40
  -5   6   9   -0.05    0.45
   5   6  -9    0.32    0.39
  -5   6   9   -0.15    0.41
   5   6  -9   -0.13    0.39
   5   6  -9    0.12    0.48
  -5   6   9   -0.21    0.46
   5   6  -8    1.23    0.41
  -5   6   8    1.36    0.44
   5   6  -8    1.13    0.40
  -5   6   8    2.55    0.53
   5   6  -8    1.63    0.51
  -5   6   8    1.24    0.48
   5   6  -7   -0.18    0.38
  -5   6   7    0.44    0.51
   5   6  -7    0.19    0.24
  -5   6   7    0.21    0.35
  -5   6   7   -0.14    0.42
   5   6  -7    0.40    0.22
  -5   6   7    0.01    0.21
   5   6  -7   -0.18    0.45
  -5   6   7    0.25    0.45
  -5   6   6   -0.15    0.24
   5   6  -6    0.02    0.26
   5   6  -6    0.11    0.22
  -5   6   6   -0.03    0.22
   5   6  -6   -0.03    0.24
   5   6  -6    0.34    0.39
  -5   6   6    0.32    0.42
  -5   6   6   -0.28    0.39
  -5   6   5    3.67    0.33
   5   6  -5    3.34    0.32
   5   6  -5    3.24    0.29
  -5   6   5    3.55    0.48
  -5   6   5    2.95    0.50
   5   6  -5    3.81    0.33
   5   6  -5    4.10    0.52
  -5   6   5    3.57    0.31
  -5   6   4    0.25    0.26
  -5   6   4    0.41    0.26
   5   6  -4   -0.19    0.43
   5   6  -4   -0.16    0.28
   5   6  -4    0.45    0.25
   5   6  -4    0.11    0.26
   5   6  -4    0.10    0.28
  -5   6   4    0.58    0.41
   5   6  -4    0.59    0.44
  -5   6   3   49.54    1.04
   5   6  -3   50.10    1.44
   5   6  -3   50.79    1.09
   5   6  -3   51.14    1.04
   5   6  -3   50.19    1.41
   5   6  -3   49.62    1.06
  -5   6   3   48.45    1.07
  -5   6   2   19.70    0.77
   5   6  -2   20.20    0.59
  -5   6   2   20.23    0.60
   5   6  -1    1.04    0.46
   5   6  -1    0.93    0.29
   5   6  -1    0.80    0.30
   5   6  -1    1.03    0.46
  -5   6   1    1.03    0.38
  -5   6   1    0.75    0.29
  -5   6   0    1.57    0.29
  -5   6   0    1.08    0.31
   5   6   0    1.75    0.48
   5   6   0    1.55    0.31
   5   6   0    1.67    0.28
   5   6   0    0.82    0.44
   5   6   0    1.55    0.31
   5   6   1    0.22    0.45
   5   6   1   -0.02    0.29
   5   6   1    0.04    0.25
  -5   6  -1    0.15    0.27
  -5   6  -1    0.01    0.25
   5   6   1   -0.14    0.26
   5   6   1    0.23    0.42
   5   6   2   38.71    1.23
   5   6   2   37.85    0.89
  -5   6  -2   40.18    0.90
  -5   6  -2   39.06    0.87
  -5   6  -2   39.46    1.24
   5   6   2   38.85    1.20
   5   6   2   39.13    0.88
   5   6   3    2.05    0.30
  -5   6  -3    1.55    0.28
   5   6   3    1.31    0.25
   5   6   3    2.04    0.28
  -5   6  -3    1.76    0.44
   5   6   3    2.07    0.45
  -5   6  -3    2.16    0.29
  -5   6  -4    3.29    0.29
   5   6   4    3.46    0.32
   5   6   4    3.93    0.68
   5   6   4    3.08    0.27
   5   6   4    3.97    0.27
  -5   6  -4    3.39    0.54
   5   6   4    3.56    0.30
   5   6   5    0.16    0.58
  -5   6  -5    0.16    0.42
   5   6   5    0.09    0.37
  -5   6  -5    0.15    0.42
   5   6   5   -0.66    0.44
   5   6   5    0.19    0.52
   5   6   5   -0.38    0.32
  -5   6  -5    0.40    0.48
   5   6   6    1.12    0.44
   5   6   6    1.12    0.61
  -5   6  -6    0.66    0.46
   5   6   6   -0.07    0.41
   5   6   6    0.68    0.50
   5   6   6    0.81    0.33
  -5   6  -6    0.93    0.49
   5   6   7    7.94    0.65
   5   6   7    9.03    0.78
   5   6   7   12.70    0.32
  -5   6  -7    8.47    0.68
   5   6   7    4.92    0.40
  -5   6  -7    9.10    0.65
   5   6   7    5.22    0.49
   5   6   7    7.89    0.66
  -5   6  -8    0.80    0.51
   5   6   8    0.30    0.47
   5   6   8    1.03    0.59
  -5   6  -8    0.27    0.46
   5   6   8   -0.53    0.38
   5   6   8    0.06    0.41
   5   6   9    1.31    0.58
  -5   6  -9    1.22    0.45
   5   6   9   -0.19    0.33
   5   6   9    0.52    0.39
   5  -6   9    1.11    0.35
  -5   6  -9    0.98    0.51
   5   6  10    4.41    0.60
  -5   6 -10    3.89    0.51
   5   6  10    2.51    0.39
  -5   6 -10    4.65    0.55
   5  -6  10    3.99    0.41
   5   6  11    0.54    0.44
  -5   6 -11    0.89    0.40
  -5   6 -11    0.86    0.40
   5  -6  11    0.32    0.31
   5   6  12    0.17    0.37
  -5   6 -12    0.05    0.31
  -5   6 -13   -0.02    0.05
  -5   6 -13   -0.10    0.25
   5   6  13    0.18    0.27
   5   7 -15    0.33    0.19
  -5   7  15    0.36    0.15
   5   7 -14    0.50    0.30
  -5   7  14    0.16    0.18
  -5   7  14    0.01    0.31
  -5   7  14    0.71    0.28
  -5   7  14    0.67    0.25
   5   7 -14    0.40    0.28
   5   7 -14    0.39    0.16
  -5   7  13    0.30    0.24
   5   7 -13    0.97    0.44
   5   7 -13    0.16    0.26
  -5   7  13    0.42    0.34
   5   7 -13    0.36    0.34
   5   7 -13    0.34    0.20
  -5   7  13    0.11    0.30
   5   7 -12    0.16    0.35
  -5   7  12    0.01    0.35
   5   7 -12    0.08    0.33
   5   7 -12    0.20    0.49
  -5   7  12   -0.03    0.21
  -5   7  12    0.14    0.39
   5   7 -11    5.72    0.53
   5   7 -11    5.99    0.53
  -5   7  11    4.76    0.47
  -5   7  11    5.72    0.56
  -5   7  10    0.33    0.38
   5   7 -10    0.33    0.61
   5   7 -10    0.46    0.43
  -5   7  10    0.41    0.38
   5   7 -10    0.18    0.41
   5   7  -9    0.48    0.42
   5   7  -9    0.91    0.47
  -5   7   9    0.73    0.43
  -5   7   9    1.27    0.44
  -5   7   9    0.92    0.52
   5   7  -8    1.00    0.44
   5   7  -8    1.46    0.52
  -5   7   8    1.06    0.48
  -5   7   8    0.95    0.35
  -5   7   8    1.15    0.43
  -5   7   8    1.61    0.55
  -5   7   7    1.94    0.58
   5   7  -7    0.99    0.44
  -5   7   7    2.68    0.57
   5   7  -7    2.15    0.54
  -5   7   7    1.53    0.42
  -5   7   7    2.09    0.46
  -5   7   7    1.67    0.56
  -5   7   7    2.21    0.75
  -5   7   6    4.64    0.52
   5   7  -6    4.40    0.53
  -5   7   6    5.28    0.66
  -5   7   6    4.06    0.31
   5   7  -6    5.58    0.58
   5   7  -6    4.17    0.30
   5   7  -6    3.02    0.37
   5   7  -6    4.94    0.76
  -5   7   6    4.18    0.51
  -5   7   6    3.97    0.30
  -5   7   6    4.30    0.52
  -5   7   6    3.74    0.59
  -5   7   5    5.87    0.59
  -5   7   5    7.63    0.74
  -5   7   5    7.34    0.74
   5   7  -5    7.06    0.65
  -5   7   5    6.31    0.37
   5   7  -5    7.68    0.78
   5   7  -5    5.53    0.34
   5   7  -5    4.15    0.40
   5   7  -5    0.88    0.33
  -5   7   5    7.64    0.63
  -5   7   5    5.85    0.59
  -5   7   5    6.68    0.36
  -5   7   5    6.52    0.64
  -5   7   5   10.55    0.95
  -5   7   4   13.58    0.50
  -5   7   4   14.47    0.76
  -5   7   4   24.81    1.17
  -5   7   4   14.59    0.80
   5   7  -4   14.63    0.56
  -5   7   4   29.57    1.18
  -5   7   4   15.20    0.90
  -5   7   4   20.25    1.08
  -5   7   4   16.19    0.92
   5   7  -4   16.13    0.81
  -5   7   4   13.36    0.54
   5   7  -4   17.32    0.94
   5   7  -4   12.77    0.49
   5   7  -4   14.87    0.88
  -5   7   4   15.99    0.79
   5   7  -4   13.35    0.73
  -5   7   4   14.39    0.84
  -5   7   3   20.83    0.93
  -5   7   3   20.29    0.62
  -5   7   3   36.24    1.33
   5   7  -3   20.76    0.66
  -5   7   3   32.43    1.21
  -5   7   3   21.21    1.06
  -5   7   3   23.11    1.06
  -5   7   3   19.96    0.65
   5   7  -3   17.86    0.58
   5   7  -3   18.00    0.96
   5   7  -3   23.14    1.06
   5   7  -3   23.34    1.03
   5   7  -3   21.13    0.91
  -5   7   3   18.56    0.90
  -5   7   3   20.41    0.98
   5   7  -3   21.61    0.66
  -5   7   2    2.66    0.62
  -5   7   2    1.32    0.58
   5   7  -2    1.93    0.51
   5   7  -2    1.65    0.32
   5   7  -2    2.21    0.55
   5   7  -2    1.33    0.56
  -5   7   2    1.58    0.49
   5   7  -2    2.20    0.52
  -5   7   2    2.40    0.56
  -5   7   2    1.89    0.34
  -5   7   1    0.30    0.48
  -5   7   1    0.14    0.32
   5   7  -1    0.24    0.47
   5   7  -1    0.15    0.49
  -5   7   1    0.31    0.61
   5   7  -1    0.41    0.32
  -5   7   1    0.30    0.51
   5   7  -1    0.56    0.30
  -5   7   0   10.83    0.47
  -5   7   0   12.66    0.78
   5   7   0   11.54    0.50
   5   7   0    6.23    0.32
  -5   7   0    9.76    0.69
  -5   7   0   12.04    0.89
   5   7   0   12.16    0.81
  -5   7   0   11.22    0.83
  -5   7   0   11.32    0.49
   5   7   0    9.54    0.43
   5   7   0    8.17    0.67
  -5   7   0   11.35    0.69
   5   7   0   11.85    0.89
  -5   7   0   13.72    0.80
   5   7   0   11.71    0.71
  -5   7   0   12.39    0.80
   5   7   0   12.18    0.50
  -5   7  -1    1.33    0.31
  -5   7  -1    2.74    0.58
   5   7   1    1.60    0.33
  -5   7  -1    1.29    0.57
   5   7   1    0.37    0.25
  -5   7  -1    1.38    0.45
   5   7   1    2.81    0.41
   5   7   1    1.24    0.53
  -5   7  -1    1.05    0.30
  -5   7  -1    1.10    0.46
   5   7   1    1.14    0.27
   5   7   1    1.36    0.48
   5   7   1    1.03    0.61
  -5   7  -1    2.69    0.63
  -5   7  -1    1.89    0.51
   5   7   1    0.79    0.45
   5   7   1    1.62    0.32
  -5   7  -1    1.58    0.51
  -5   7  -2    5.53    0.36
  -5   7  -2    5.34    0.60
   5   7   2    6.01    0.41
  -5   7  -2    5.55    0.71
   5   7   2    3.16    0.31
   5   7   2    5.98    0.69
  -5   7  -2    3.95    0.48
   5   7   2    2.67    0.43
   5   7   2    7.28    0.66
  -5   7  -2    4.63    0.37
   5   7   2    4.85    0.34
   5   7   2    3.79    0.40
  -5   7  -2    5.66    0.72
   5   7   2    6.37    0.77
  -5   7  -2    5.76    0.60
  -5   7  -2    6.10    0.64
  -5   7  -2    4.35    0.58
  -5   7  -3    0.72    0.44
   5   7   3   -0.10    0.37
  -5   7  -3    0.03    0.58
   5   7   3    0.22    0.25
  -5   7  -3    0.16    0.33
  -5   7  -3    0.08    0.25
  -5   7  -3   -0.09    0.45
   5   7   3    0.14    0.24
   5   7   3   -0.08    0.29
  -5   7  -3   -0.44    0.58
   5   7   3    0.21    0.60
  -5   7  -3   -0.22    0.44
  -5   7  -3    0.27    0.44
  -5   7  -3    0.36    0.25
  -5   7  -4    2.89    0.47
  -5   7  -4    3.40    0.68
   5   7   4    2.19    0.59
   5   7   4    1.27    0.28
  -5   7  -4    1.08    0.34
   5   7   4    3.62    0.54
  -5   7  -4    2.91    0.54
   5   7   4    1.69    0.33
  -5   7  -4    2.14    0.59
   5   7   4    3.20    0.68
  -5   7  -4    2.27    0.51
  -5   7  -4    2.37    0.27
  -5   7  -4    2.02    0.46
  -5   7  -5    0.23    0.45
   5   7   5    0.18    0.62
  -5   7  -5   -0.22    0.40
  -5   7  -5    0.36    0.40
  -5   7  -5    0.54    0.59
   5   7   5    0.76    0.54
   5   7   5    0.37    0.26
  -5   7  -5    0.16    0.25
  -5   7  -6    4.59    0.57
  -5   7  -6    5.42    0.58
   5   7   6    5.25    0.68
  -5   7  -6    5.42    0.69
   5   7   6    2.95    0.32
   5   7   6    4.83    0.62
  -5   7  -6    2.72    0.32
  -5   7  -7    0.17    0.44
  -5   7  -7    0.08    0.42
   5   7   7    0.28    0.56
  -5   7  -7    0.60    0.49
   5   7   7    0.47    0.45
   5   7   7    0.44    0.24
  -5   7  -7    0.49    0.22
  -5   7  -8    0.65    0.43
  -5   7  -8    0.73    0.43
   5   7   8    0.65    0.52
   5   7   8    0.60    0.40
   5   7   8    0.39    0.20
  -5   7  -9    0.33    0.40
   5   7   9    1.28    0.50
   5   7   9    0.50    0.34
   5   7   9    0.63    0.17
   5   7   9   -0.01    0.24
   5  -7   9    0.79    0.31
  -5   7  -9    0.62    0.40
  -5   7 -10    0.59    0.36
   5   7  10    0.25    0.40
   5  -7  10    0.45    0.27
  -5   7 -10   -0.04    0.34
  -5   7 -11    0.17    0.29
   5   7  11    0.16    0.33
  -5   7 -11   -0.04    0.08
  -5   7 -12    0.36    0.21
   5   7  12    0.59    0.22
  -5   7 -12    0.01    0.05
  -5   8  13    0.33    0.13
   5   8 -13   -0.03    0.13
  -5   8  12    1.10    0.21
  -5   8  12    0.31    0.30
   5   8 -11    0.07    0.47
  -5   8  11   -0.57    0.26
   5   8 -11    0.07    0.30
   5   8 -11    0.33    0.36
  -5   8  11   -0.18    0.49
  -5   8  10    0.12    0.30
   5   8 -10    0.13    0.52
   5   8 -10    0.09    0.37
   5   8 -10   -0.32    0.39
  -5   8  10   -0.28    0.55
  -5   8  10    0.62    0.41
   5   8  -9    0.38    0.57
  -5   8   9    0.73    0.39
   5   8  -9    0.26    0.41
  -5   8   9    0.49    0.45
  -5   8   9   -0.02    0.60
   5   8  -9    0.49    0.43
   5   8  -8    0.38    0.41
   5   8  -8    0.88    0.48
  -5   8   8    0.63    0.49
  -5   8   8    0.05    0.62
  -5   8   8    1.21    0.48
   5   8  -7    0.54    0.29
   5   8  -7    0.03    0.61
  -5   8   7    0.56    0.44
   5   8  -7    0.45    0.49
   5   8  -7    0.43    0.41
  -5   8   7    0.62    0.50
  -5   8   7    0.61    0.49
  -5   8   7   -0.05    0.65
   5   8  -6    0.17    0.62
   5   8  -6    0.79    0.34
  -5   8   6    0.47    0.48
   5   8  -6    1.67    0.54
  -5   8   6    0.99    0.43
   5   8  -6    1.05    0.47
  -5   8   6    1.60    0.55
  -5   8   6    1.61    0.52
  -5   8   6    1.06    0.70
  -5   8   5    1.11    0.44
   5   8  -5    1.03    0.45
  -5   8   5    0.95    0.55
  -5   8   5    1.42    0.55
   5   8  -5    1.19    0.51
   5   8  -5    0.54    0.57
  -5   8   5    0.35    0.47
  -5   8   5    1.60    0.49
  -5   8   5    1.17    0.71
  -5   8   4   12.30    0.78
  -5   8   4   12.04    0.83
   5   8  -4   14.62    0.79
   5   8  -4   14.20    0.89
  -5   8   4   11.52    0.68
  -5   8   4   11.68    0.65
  -5   8   4   14.33    0.75
  -5   8   3    4.27    0.61
  -5   8   3    8.20    0.88
  -5   8   3    9.16    0.83
  -5   8   3    4.14    0.65
  -5   8   3    3.75    0.64
  -5   8   3    3.96    0.62
   5   8  -3    4.22    0.65
   5   8  -3    2.22    0.39
   5   8  -3    4.22    0.60
  -5   8   3    8.76    1.05
  -5   8   3    4.01    0.53
   5   8  -2    1.45    0.37
   5   8  -2    2.67    0.57
   5   8  -2    2.59    0.63
  -5   8   2    2.91    0.52
  -5   8   2    2.36    0.56
   5   8  -1    2.17    0.61
  -5   8   1    2.90    0.72
  -5   8   1    3.86    0.74
  -5   8   1    3.02    0.70
  -5   8   0    0.31    0.50
  -5   8   0    0.20    0.55
  -5   8   0    0.19    0.43
   5   8   0    0.65    0.51
   5   8   0   -0.23    0.34
   5   8   0    0.52    0.45
  -5   8   0    0.11    0.59
  -5   8   0    0.56    0.47
  -5   8   0    0.38    0.52
  -5   8  -1    0.39    0.49
  -5   8  -1    0.57    0.56
   5   8   1    1.65    0.51
  -5   8  -1    0.68    0.58
   5   8   1   -0.18    0.42
  -5   8  -1    0.26    0.45
  -5   8  -1    0.66    0.52
  -5   8  -2    2.96    0.65
   5   8   2    3.04    0.20
  -5   8  -2    0.88    0.36
   5   8   2    1.35    0.50
   5   8   2    1.26    0.41
  -5   8  -2    1.27    0.57
   5   8   2    1.76    0.63
  -5   8  -2    1.38    0.47
  -5   8  -2    1.05    0.46
  -5   8  -2    1.26    0.48
  -5   8  -3    1.37    0.47
   5   8   3    0.91    0.32
  -5   8  -3    0.78    0.53
   5   8   3    1.06    0.61
  -5   8  -3    1.29    0.44
  -5   8  -3    1.33    0.46
   5   8   3    0.85    0.19
  -5   8  -3    1.22    0.61
  -5   8  -3    0.85    0.33
  -5   8  -4    2.31    0.45
  -5   8  -4    2.10    0.48
   5   8   4    1.29    0.31
   5   8   4    2.03    0.62
  -5   8  -4    2.50    0.64
   5   8   4    0.22    0.17
   5   8   4    3.66    0.35
  -5   8  -4    1.52    0.33
  -5   8  -5    0.60    0.44
   5   8   5   -0.07    0.55
  -5   8  -5    0.20    0.53
   5   8   5   -0.09    0.16
  -5   8  -5    0.29    0.24
  -5   8  -6    0.43    0.42
   5   8   6    0.58    0.52
   5   8   6    0.23    0.15
  -5   8  -7    0.07    0.39
   5   8   7    0.33    0.47
   5   8   7   -0.05    0.13
  -5   8  -8    0.87    0.37
   5   8   8    0.82    0.42
   5  -8   8    0.89    0.26
   5   8   8    0.15    0.10
  -5   8  -9    0.12    0.29
   5   8   9   -0.38    0.35
  -5   8  -9    0.11    0.12
  -5   8 -10    0.20    0.24
   5   8  10    0.15    0.21
  -5   8 -10    0.00    0.08
  -5   9  11    0.30    0.11
   5   9 -10    0.22    0.23
  -5   9  10    0.24    0.17
  -5   9   9    0.65    0.35
  -5   9   9    0.18    0.21
   5   9  -8   -0.01    0.38
  -5   9   8   -0.12    0.25
  -5   9   8    0.52    0.32
   5   9  -7    0.48    0.42
  -5   9   7    0.53    0.27
   5   9  -7    0.03    0.26
  -5   9   7    1.23    0.37
   5   9  -6    0.02    0.46
  -5   9   6    0.62    0.60
  -5   9   6   -0.90    0.52
   5   9  -6    0.53    0.29
  -5   9   6    0.39    0.39
   5   9  -5   37.41    0.59
   5   9  -4    0.58    0.52
  -5   9   4    1.01    0.81
  -5   9   4    0.59    0.50
  -5   9   3    0.64    0.46
   5   9  -3    0.78    0.49
  -5   9   3    0.90    0.80
  -5   9   3    1.42    0.49
   5   9  -2    0.31    0.93
   5   9  -2    1.06    0.36
   5   9  -2    0.70    0.23
  -5   9   2   -0.18    0.47
   5   9  -2    1.47    0.50
  -5   9   2    0.87    0.50
   5   9  -1   -0.66    0.57
   5   9  -1    0.18    0.24
  -5   9   1    1.97    0.49
  -5   9   1    2.48    0.57
  -5   9   1    2.75    0.48
  -5   9   1    2.67    0.47
   5   9   0    1.51    0.42
  -5   9   0    1.26    0.43
   5   9   0    2.82    0.52
  -5   9   0    3.44    0.58
  -5   9   0    1.75    0.55
  -5   9   0    1.77    0.44
   5   9   1    0.01    0.42
   5   9   1    0.86    0.57
   5   9   1    0.65    0.50
  -5   9  -1    1.05    0.53
  -5   9  -1    0.49    0.53
  -5   9  -1    0.79    0.60
  -5   9  -1   -0.09    0.45
  -5   9  -2    0.09    0.56
  -5   9  -2   -0.39    0.51
  -5   9  -2    0.46    0.45
   5   9   3    1.37    0.33
  -5   9  -3    1.01    0.34
  -5   9  -3    2.21    0.55
  -5   9  -3    2.30    0.68
   5   9   4   11.51    0.22
   5   9   5    9.00    0.18
   5   9   6    8.57    0.16
   5   9   7    7.87    0.11
  -5   9  -7   -0.03    0.17
  -5   9  -8    0.05    0.11
  -5  10   8    0.12    0.13
   5  10  -7    0.02    0.69
  -5  10   7   -0.34    0.21
   5  10  -7    0.72    0.23
  -5  10   7    0.54    0.32
   5  10  -6   -0.74    0.77
   5  10  -6    0.33    0.29
  -5  10   6   -0.15    0.35
   5  10  -5    1.11    0.28
   5  10  -5    0.58    0.35
  -5  10   5    0.17    0.51
   5  10  -4    1.32    0.37
   5  10  -3    0.79    0.38
   5  10  -3    0.40    0.30
  -5  10   3    0.58    0.33
   5  10  -2    0.34    0.41
   5  10  -2    0.41    0.36
  -5  10   2    0.21    0.33
   5  10  -1   12.06    0.22
  -5  10   1    1.46    0.67
   5  10   0    0.35    0.31
  -5  10   0    0.24    0.33
  -5  10   0    0.98    0.64
  -5  10  -1    0.36    0.61
   5  10   2    0.82    0.27
  -5  10  -2    0.61    0.55
   5  10   3    2.13    0.14
  -5  10  -3    0.20    0.52
   5  10   4    2.96    0.12
  -5  10  -4   -0.38    0.46
  -5  10  -5    0.01    0.14
   6   0 -19    0.13    0.21
   6   0 -18   -0.03    0.34
  -6   0  17    0.24    0.30
  -6   0  16    1.12    0.34
  -6   0  16    0.76    0.36
  -6   0  15    0.13    0.34
   6   0 -14  257.38    4.17
  -6   0  14  252.77    4.39
   6   0 -14  255.52    4.59
  -6   0  14  256.40    4.13
  -6   0  14  245.61    4.11
  -6   0  14  251.56    4.57
  -6   0  13    0.32    0.47
   6   0 -13    0.09    0.49
   6   0 -13    0.10    0.29
  -6   0  13   -0.14    0.30
   6   0 -13    0.29    0.39
  -6   0  13   -0.21    0.27
   6   0 -12    0.83    0.31
  -6   0  12    0.80    0.30
   6   0 -12    0.72    0.41
  -6   0  12    1.05    0.25
   6   0 -11    0.15    0.28
  -6   0  11   -0.09    0.22
   6   0 -11    0.15    0.38
  -6   0  11    0.20    0.26
  -6   0  10    1.03    0.21
   6   0 -10    0.98    0.35
  -6   0  10    0.77    0.26
  -6   0   9    0.13    0.18
   6   0  -9   -0.18    0.33
  -6   0   9   -0.01    0.24
  -6   0   8   32.79    0.60
   6   0  -8   29.15    0.58
   6   0  -7    0.32    0.13
   6   0  -6  361.53    5.47
  -6   0   5    0.13    0.25
  -6   0   4   40.89    0.83
  -6   0   3   -0.09    0.24
  -6   0   2   78.38    1.39
  -6   0   2   80.79    1.34
  -6   0   1    0.09    0.21
   6   0   0  218.28    3.49
  -6   0   0  225.03    3.47
   6   0   1    0.01    0.24
  -6   0  -1    0.01    0.21
   6   0   2   46.81    0.94
   6   0   2   49.01    0.83
  -6   0  -2   46.24    0.91
   6   0   3    0.13    0.13
   6   0   3   -0.20    0.26
   6   0   4   74.37    1.26
   6   0   4   83.67    1.42
   6   0   5    0.24    0.27
  -6   0  -5    0.17    0.25
   6   0   5   -0.03    0.27
   6   0   6   19.18    0.66
  -6   0  -6   20.06    0.57
   6   0   6   19.20    0.59
   6   0   7    0.48    0.34
   6   0   7    0.15    0.37
  -6   0  -7   -0.02    0.26
   6   0   8   59.96    1.43
  -6   0  -8   58.94    1.24
   6   0   9   -0.10    0.54
   6   0   9   -0.02    0.55
   6   0   9   -0.26    0.42
  -6   0  -9   -0.07    0.29
   6   0   9    0.30    0.42
  -6   0  -9    1.13    0.33
  -6   0  -9   -0.06    0.53
   6   0  10    3.69    0.50
  -6   0 -10    3.90    0.66
  -6   0 -10    4.12    0.39
   6   0  10    3.65    0.61
   6   0  10    3.58    0.65
  -6   0 -10    3.43    0.37
   6   0  11    0.12    0.54
   6   0  11    0.09    0.57
  -6   0 -11   -0.11    0.54
   6   0  12    1.74    0.56
  -6   0 -12    2.32    0.57
   6   0  13    0.07    0.49
  -6   0 -13    0.12    0.48
   6   0  14   -0.38    0.42
  -6   0 -14    0.48    0.41
   6   0  15    0.24    0.26
   6   0  15    0.12    0.31
   6  -1 -19    0.01    0.20
   6   1 -19    0.24    0.21
   6   1 -18    0.21    0.32
   6  -1 -18    0.49    0.33
   6   1 -18    0.49    0.24
  -6   1  17    0.56    0.34
   6   1 -17    0.59    0.44
   6  -1 -17    0.55    0.44
   6   1 -16    0.50    0.36
  -6   1  16    0.43    0.38
   6   1 -16    0.51    0.49
   6  -1 -16    0.40    0.48
  -6   1  16    0.80    0.34
  -6  -1  16    0.08    0.22
  -6   1  15   12.27    0.64
   6   1 -15   11.22    0.77
   6  -1 -15   11.60    0.75
  -6   1  15   12.81    0.67
   6   1 -15   12.55    0.70
  -6   1  15   12.31    0.69
   6   1 -14    0.94    0.46
   6   1 -14    0.89    0.34
  -6   1  14    0.58    0.43
  -6   1  14    1.07    0.41
  -6   1  14    1.09    0.32
  -6  -1  14    1.23    0.31
  -6  -1  14    1.09    0.31
  -6   1  14    0.77    0.32
   6  -1 -14    0.56    0.51
   6   1 -14    1.11    0.53
  -6  -1  14    1.48    0.53
  -6   1  13   29.63    1.05
  -6  -1  13   29.91    1.14
  -6   1  13   30.22    0.76
  -6  -1  13   31.55    0.73
   6   1 -13   30.68    0.84
   6  -1 -13   29.01    0.81
  -6   1  13   28.38    1.00
   6   1 -13   28.98    1.11
  -6  -1  13   29.73    0.78
  -6   1  13   29.92    0.79
   6   1 -13   29.72    1.11
  -6  -1  12    2.58    0.54
   6   1 -12    1.85    0.35
   6  -1 -12    2.22    0.32
  -6   1  12    2.59    0.33
  -6  -1  12    1.90    0.30
   6   1 -12    1.60    0.47
  -6  -1  12    2.38    0.26
  -6   1  12    2.27    0.29
   6   1 -11   15.93    0.59
   6  -1 -11   16.51    0.59
  -6  -1  11   17.31    0.55
   6   1 -11   18.57    0.81
  -6  -1  11   17.54    0.46
  -6   1  11   17.28    0.51
   6   1 -10    6.01    0.39
  -6   1  10    5.70    0.31
   6   1 -10    5.63    0.54
  -6  -1  10    5.90    0.36
  -6   1   9   -0.01    0.20
   6   1  -9    0.25    0.35
  -6  -1   9    0.04    0.24
   6   1  -8    6.79    0.50
  -6   1   8    7.00    0.29
  -6   1   8    7.22    0.26
   6  -1  -8    7.14    0.23
   6   1  -7   75.36    1.28
  -6   1   7   77.79    1.29
  -6   1   6    2.74    0.20
   6   1  -6    2.28    0.19
  -6  -1   5   42.87    0.86
  -6   1   5   42.98    0.87
  -6   1   5   43.27    0.78
   6   1  -5   43.04    0.78
  -6  -1   4   93.39    1.58
  -6   1   4   91.48    1.59
   6   1  -4   90.90    1.49
  -6  -1   3  153.66    2.43
  -6   1   3  147.17    2.45
   6   1  -3  149.18    2.36
  -6   1   3  150.25    2.40
  -6  -1   2    0.21    0.22
  -6   1   2    0.22    0.21
  -6   1   2    0.27    0.22
  -6   1   1    9.08    0.36
  -6  -1   1    8.97    0.30
   6  -1   0  135.42    2.21
   6   1   0  136.80    2.13
  -6   1   0  137.54    2.21
  -6  -1   0  131.78    2.16
   6  -1   1  194.05    3.10
   6   1   1  194.80    3.01
  -6   1  -1  194.29    3.11
   6   1   2   66.66    1.22
   6  -1   2   65.39    1.20
  -6   1  -2   66.15    1.11
   6   1   2   63.66    1.10
  -6   1  -2   63.61    1.20
   6   1   3   28.63    0.67
   6  -1   3   28.61    0.66
   6   1   3   26.79    0.55
  -6   1  -3   27.91    0.56
  -6   1  -3   27.24    0.67
   6   1   4   19.45    0.55
   6  -1   4   20.67    0.54
   6   1   4   17.59    0.42
  -6   1  -4   18.61    0.54
  -6   1  -5    9.60    0.42
   6   1   5    9.85    0.43
   6  -1   5   10.18    0.43
  -6   1  -5   10.10    0.42
   6  -1   6    6.78    0.40
  -6  -1  -6    5.89    0.34
  -6   1  -6    6.46    0.39
   6   1   6    7.42    0.40
   6  -1   6    6.55    0.43
   6   1   6    6.44    0.45
   6  -1   7    3.87    0.41
   6   1   7    2.66    0.41
   6  -1   7    3.78    0.35
  -6  -1  -7    2.83    0.31
  -6   1  -7    2.96    0.34
   6   1   7    3.18    0.35
   6   1   7    3.56    0.51
  -6   1  -7    3.99    0.34
   6  -1   8   61.51    1.47
   6  -1   8   64.81    1.31
  -6   1  -8   62.82    1.32
   6   1   8   67.67    1.32
   6   1   8   67.08    1.64
  -6   1  -8   66.26    1.30
   6   1   9   43.85    1.38
   6  -1   9   43.39    1.38
   6  -1   9   42.68    1.34
   6  -1   9   40.35    1.17
   6  -1   9   42.57    0.99
  -6   1  -9   40.92    0.99
   6   1   9   43.33    1.00
   6   1   9   42.35    1.26
  -6   1  -9   42.67    1.47
  -6  -1  -9   42.86    1.42
  -6   1  -9   43.02    0.97
   6  -1  10    0.41    0.54
   6  -1  10    0.52    0.53
   6  -1  10    0.20    0.42
  -6   1 -10    0.06    0.32
   6   1  10    0.35    0.32
   6  -1  10    0.12    0.33
   6   1  10    0.58    0.47
  -6  -1 -10    0.53    0.52
  -6   1 -10    0.42    0.31
   6   1  11    2.65    0.51
   6  -1  11    2.25    0.57
  -6  -1 -11    1.75    0.57
   6   1  12   -0.02    0.41
  -6  -1 -12   -0.03    0.50
   6  -1  12    0.56    0.53
  -6   1 -13    0.78    0.48
  -6  -1 -13    0.53    0.46
   6  -1  13    1.30    0.48
  -6   1 -14   -0.11    0.40
  -6  -1 -14    0.14    0.40
   6   1  14    0.06    0.33
   6  -1  14    0.15    0.39
  -6  -1 -15    0.91    0.31
  -6   1 -15    0.72    0.31
   6  -1  15    0.76    0.29
   6  -1  15    0.51    0.29
   6   2 -18    2.50    0.23
   6   2 -18    2.56    0.35
   6   2 -17    1.38    0.31
  -6   2  17    1.80    0.36
   6   2 -17    1.47    0.41
   6  -2 -17    1.01    0.41
  -6   2  16   -0.18    0.28
   6   2 -16    0.13    0.34
  -6   2  16    0.16    0.38
   6   2 -16    0.27    0.40
  -6   2  16    0.12    0.37
   6  -2 -16    0.25    0.46
   6   2 -16    0.20    0.43
  -6   2  15    0.92    0.37
   6   2 -15    0.75    0.45
  -6   2  15    1.08    0.45
  -6   2  15    0.64    0.43
   6   2 -15    0.54    0.49
   6  -2 -15    1.50    0.51
  -6   2  14    3.28    0.47
  -6   2  14    2.77    0.51
   6   2 -14    2.88    0.53
  -6   2  14    4.02    0.56
   6  -2 -14    3.06    0.58
   6   2 -14    3.33    0.60
  -6   2  14    3.33    0.51
  -6   2  13   38.46    0.90
  -6   2  13   39.51    1.20
   6   2 -13   38.91    1.26
  -6   2  13   39.04    1.26
   6  -2 -13   40.65    1.26
  -6   2  13   37.04    1.12
  -6  -2  13   38.74    0.91
  -6   2  13   38.58    0.94
   6   2 -13   38.20    1.27
  -6   2  13   39.19    1.25
   6   2 -12    4.41    0.56
   6  -2 -12    4.01    0.60
  -6   2  12    4.01    0.35
   6   2 -12    3.86    0.38
   6  -2 -12    3.78    0.37
  -6   2  12    3.86    0.52
  -6   2  12    4.61    0.58
  -6  -2  12    3.75    0.34
  -6   2  12    4.10    0.36
   6   2 -12    4.09    0.59
  -6   2  12    4.16    0.55
  -6   2  11   11.15    0.46
  -6  -2  11   12.84    0.47
  -6   2  11   13.15    0.51
  -6   2  11   12.66    0.73
   6   2 -11   13.01    0.76
   6   2 -11   12.72    0.53
   6  -2 -11   12.34    0.51
  -6   2  10    3.06    0.30
  -6  -2  10    3.69    0.33
  -6   2  10    3.52    0.32
  -6   2  10    3.68    0.47
   6   2 -10    3.65    0.53
   6   2 -10    3.05    0.33
  -6   2   9    4.82    0.30
  -6   2   9    4.75    0.35
  -6  -2   9    4.75    0.32
   6   2  -9    4.37    0.49
  -6   2   9    4.17    0.49
   6   2  -9    4.62    0.34
  -6   2   8    3.78    0.32
   6   2  -8    4.06    0.47
  -6   2   8    4.48    0.46
  -6   2   8    4.20    0.27
   6   2  -8    3.86    0.23
  -6   2   8    3.95    0.24
   6   2  -7   73.76    1.26
   6   2  -7   73.21    1.65
  -6   2   7   75.63    1.63
  -6   2   7   73.62    1.30
  -6   2   7   73.71    1.28
   6   2  -6    6.61    0.27
   6   2  -6    6.54    0.28
  -6   2   6    6.76    0.29
  -6   2   6    6.78    0.29
   6   2  -5   19.33    0.47
  -6   2   5   19.88    0.47
  -6  -2   4   97.20    1.67
  -6   2   4  102.36    1.74
   6   2  -4  103.03    1.67
  -6   2   4   99.19    1.67
  -6  -2   3  380.35    5.88
  -6   2   3  385.29    5.93
   6   2  -3  391.26    5.88
  -6   2   3  379.76    5.87
  -6   2   3  387.64    5.91
  -6  -2   2  173.63    2.75
  -6   2   2  171.36    2.80
  -6   2   2  174.07    2.79
  -6  -2   1   35.77    0.74
   6   2  -1   38.64    0.73
  -6   2   1   37.89    0.74
  -6   2   1   34.55    0.78
   6  -2   0  105.84    1.82
   6   2   0  111.53    1.80
  -6   2   0  112.99    1.81
  -6   2   0  107.34    1.87
   6  -2   1  111.55    1.88
   6   2   1  112.33    1.84
  -6   2  -1  115.54    1.85
  -6   2  -1  110.38    1.92
   6   2   2    5.74    0.27
  -6   2  -2    5.91    0.26
   6   2   2    5.70    0.35
   6  -2   2    5.79    0.31
   6   2   2    5.06    0.24
  -6   2  -2    5.26    0.33
  -6   2  -3    1.78    0.22
   6   2   3    1.31    0.30
   6  -2   3    1.75    0.27
   6   2   3    2.00    0.18
  -6   2  -3    1.13    0.28
  -6   2  -4   15.44    0.41
   6   2   4   15.55    0.49
   6  -2   4   15.19    0.48
   6   2   4   14.22    0.37
  -6   2  -5   21.48    0.62
   6   2   5   22.82    0.62
   6  -2   5   22.83    0.60
  -6   2  -5   23.10    0.64
   6  -2   6    4.97    0.36
  -6   2  -6    3.72    0.36
   6   2   6    4.18    0.36
  -6   2  -6    5.10    0.38
   6  -2   7    1.40    0.37
   6  -2   7    1.15    0.31
  -6   2  -7    0.95    0.32
   6   2   7    1.37    0.32
   6   2   7    1.52    0.51
  -6   2  -7    0.66    0.31
   6  -2   8   45.33    1.19
   6  -2   8   46.70    1.05
  -6   2  -8   44.99    1.07
   6   2   8   48.62    1.05
   6   2   8   46.71    1.41
  -6   2  -8   48.49    1.06
   6  -2   9    2.59    0.58
   6   2   9    2.71    0.63
   6  -2   9    3.06    0.59
   6  -2   9    2.30    0.43
   6  -2   9    2.89    0.38
  -6   2  -9    2.96    0.37
   6   2   9    3.48    0.37
   6   2   9    2.99    0.56
  -6   2  -9    2.82    0.36
  -6   2  -9    2.56    0.60
  -6  -2  -9    2.86    0.56
   6  -2  10    2.20    0.56
   6   2  10    2.01    0.61
   6  -2  10    1.41    0.55
   6  -2  10    1.15    0.45
  -6   2 -10    1.22    0.35
   6   2  10    1.24    0.33
   6  -2  10    1.24    0.35
  -6  -2 -10    2.12    0.54
  -6   2 -10    1.94    0.59
  -6   2 -10    0.88    0.31
   6   2  10    1.25    0.52
   6  -2  11    2.37    0.58
   6   2  11    3.07    0.63
   6  -2  11    2.21    0.54
  -6   2 -11    2.65    0.59
  -6  -2 -11    2.79    0.58
   6   2  11    2.87    0.53
   6  -2  12    0.79    0.53
   6   2  12    0.27    0.41
   6   2  12    1.02    0.54
   6  -2  12    0.35    0.47
  -6   2 -12    1.00    0.50
  -6  -2 -12    0.47    0.49
   6   2  12    0.47    0.42
   6   2  13   -0.10    0.46
   6  -2  13    0.18    0.42
  -6  -2 -13   -0.12    0.43
  -6   2 -13    0.15    0.44
  -6   2 -13    0.33    0.34
   6   2  14    0.23    0.36
   6   2  14    0.12    0.38
   6  -2  14   -0.17    0.33
  -6   2 -14    0.48    0.37
  -6  -2 -14    0.78    0.37
  -6  -2 -15    0.68    0.26
  -6   2 -15    1.13    0.26
   6   2  15    0.53    0.22
  -6  -3  18    2.31    0.26
   6  -3 -18    2.92    0.26
   6   3 -17    1.57    0.36
   6   3 -17    1.55    0.28
   6  -3 -17    1.75    0.37
  -6   3  17    1.57    0.34
   6   3 -16    0.76    0.33
   6   3 -16    0.98    0.38
  -6   3  16    0.58    0.38
   6   3 -16    0.03    0.40
   6  -3 -16    0.53    0.41
  -6   3  15    0.48    0.33
   6   3 -15    0.63    0.39
  -6   3  15   -0.07    0.41
   6   3 -15    0.86    0.44
  -6   3  15    0.55    0.44
   6   3 -15    0.47    0.44
   6  -3 -15    0.98    0.45
  -6   3  14   -0.03    0.35
   6   3 -14    0.23    0.43
  -6   3  14    0.64    0.44
  -6   3  14    0.02    0.46
   6   3 -14   -0.02    0.45
  -6   3  14    0.54    0.45
   6   3 -14   -0.55    0.47
   6  -3 -14    0.64    0.46
  -6  -3  14    0.58    0.50
  -6   3  13    4.57    0.59
   6   3 -13    5.40    0.61
  -6   3  13    5.15    0.57
  -6   3  13    4.29    0.49
   6   3 -13    5.91    0.61
  -6   3  13    4.84    0.58
  -6   3  13    5.07    0.37
   6  -3 -13    4.53    0.59
  -6  -3  13    5.25    0.64
   6  -3 -12   -0.02    0.48
   6   3 -12    0.60    0.46
  -6  -3  12   -0.28    0.54
  -6   3  12    0.10    0.29
   6   3 -12    0.14    0.30
  -6   3  12    0.02    0.49
  -6   3  12    0.29    0.48
  -6   3  12    0.11    0.28
   6   3 -12   -0.19    0.50
  -6   3  12    0.27    0.46
   6  -3 -11    0.57    0.49
  -6  -3  11    1.17    0.53
  -6   3  11    0.70    0.29
   6   3 -11    0.53    0.30
  -6   3  11    0.35    0.45
  -6   3  11    0.31    0.48
  -6   3  11    0.64    0.29
   6   3 -11    0.19    0.45
  -6   3  11    0.82    0.47
  -6   3  10    3.06    0.32
  -6   3  10    3.21    0.34
   6   3 -10    3.01    0.53
  -6   3  10    3.29    0.53
   6   3 -10    3.24    0.34
  -6   3   9    0.65    0.25
  -6   3   9    0.59    0.27
  -6   3   9    0.96    0.41
   6   3  -9    0.76    0.27
  -6   3   8    1.17    0.26
   6   3  -8    1.10    0.20
  -6   3   8    1.16    0.27
  -6   3   8    1.60    0.43
   6   3  -8    1.21    0.26
   6   3  -7    0.98    0.20
   6   3  -7    0.77    0.36
  -6   3   7    1.22    0.39
  -6   3   7    0.65    0.33
  -6   3   7    0.84    0.24
  -6   3   7    0.64    0.21
   6   3  -7    0.78    0.20
   6   3  -6    1.44    0.21
   6   3  -6    1.82    0.37
  -6   3   6    1.66    0.41
  -6   3   6    1.39    0.23
  -6   3   6    1.42    0.24
   6   3  -6    1.60    0.23
   6   3  -5   15.79    0.44
  -6   3   5   14.51    0.67
   6   3  -5   14.87    0.45
  -6   3   5   14.58    0.45
   6   3  -4    2.73    0.27
  -6   3   4    3.12    0.28
   6   3  -4    3.00    0.24
  -6   3   4    2.54    0.30
   6   3  -3   59.73    1.11
  -6   3   3   57.83    1.10
  -6   3   3   58.68    1.13
   6   3  -3   57.58    1.09
  -6   3   2    1.50    0.27
   6   3  -2    1.88    0.23
  -6   3   2    1.61    0.30
  -6   3   1   87.41    1.54
  -6   3   1   85.22    1.51
  -6   3   1   89.74    1.54
   6   3   0    2.10    0.26
  -6   3   0    1.98    0.26
   6   3   0    2.34    0.23
  -6   3   0    2.27    0.31
   6   3   1    4.22    0.29
  -6   3  -1    4.63    0.30
   6  -3   1    4.21    0.28
   6   3   1    4.34    0.26
  -6   3  -1    4.75    0.32
   6   3   2   44.44    0.87
   6  -3   2   42.92    0.89
  -6   3  -2   46.51    1.19
   6   3   2   44.90    0.90
  -6   3  -2   47.94    0.92
  -6   3  -3    0.56    0.23
  -6   3  -3    0.15    0.36
   6   3   3    0.21    0.20
   6   3   3    0.19    0.25
   6  -3   3    0.14    0.22
   6   3   3    0.42    0.19
   6   3   4    0.21    0.20
   6   3   4    0.17    0.26
   6  -3   4    0.32    0.24
   6   3   4    0.27    0.16
  -6   3  -4    0.31    0.30
   6   3   5    7.63    0.40
   6  -3   5    8.78    0.40
  -6   3  -5    9.04    0.45
   6   3   6   11.13    0.46
   6  -3   6   12.50    0.47
  -6   3  -6   11.74    0.51
   6  -3   7   48.70    1.02
  -6   3  -7   47.35    1.06
   6   3   8   20.17    0.91
   6   3   8   18.44    0.60
   6  -3   8   17.10    0.60
   6   3   8   17.91    0.89
   6  -3   8   18.84    0.92
   6   3   8   17.22    0.82
  -6   3  -8   19.69    0.63
  -6   3  -8   18.18    0.99
   6   3   9    1.38    0.55
   6   3   9    0.39    0.28
   6  -3   9    0.30    0.31
   6  -3   9    0.79    0.52
   6   3   9    0.55    0.46
   6   3   9    0.71    0.56
  -6   3  -9    1.20    0.54
  -6   3  -9    0.86    0.32
  -6   3 -10    1.99    0.56
  -6  -3 -10    1.28    0.51
   6  -3  10    1.60    0.55
   6   3  10    2.07    0.57
   6   3  10    1.39    0.52
   6  -3  10    1.53    0.40
  -6   3 -11    0.57    0.48
  -6  -3 -11    0.39    0.48
   6  -3  11    0.69    0.49
   6   3  11    0.40    0.51
   6   3  11    0.28    0.51
   6  -3  11    0.41    0.40
  -6   3 -12    0.79    0.44
  -6  -3 -12    0.71    0.45
   6  -3  12    0.68    0.47
   6  -3  12    0.62    0.40
   6   3  12    1.24    0.47
  -6   3 -12    0.74    0.42
   6   3  12    0.65    0.45
   6   3  12    0.18    0.40
  -6   3 -13    0.12    0.37
  -6  -3 -13    0.22    0.38
   6   3  13    0.28    0.27
  -6   3 -13   -0.29    0.34
   6  -3  13    0.34    0.32
   6   3  14    0.04    0.34
  -6   3 -14    0.19    0.27
  -6  -3 -14    0.71    0.32
   6  -3  15    0.48    0.19
   6   4 -17    0.29    0.18
   6  -4 -17    0.08    0.24
   6   4 -17    0.23    0.20
   6   4 -16   -0.17    0.27
   6   4 -16   -0.25    0.34
  -6   4  16   -0.05    0.30
   6  -4 -16    0.33    0.35
   6   4 -15    0.76    0.35
   6   4 -15    0.58    0.41
  -6   4  15    0.34    0.40
   6  -4 -15    1.08    0.41
  -6   4  14    1.90    0.47
   6   4 -14    1.81    0.43
  -6   4  14    1.51    0.47
  -6   4  14    1.37    0.46
   6  -4 -14    1.76    0.46
  -6  -4  14    1.77    0.50
   6   4 -13    3.66    0.51
  -6   4  13    2.73    0.54
  -6   4  13    3.76    0.57
   6  -4 -13    2.95    0.51
  -6  -4  13    3.37    0.58
  -6   4  13    2.86    0.53
  -6  -4  12    0.77    0.52
   6  -4 -12    1.05    0.51
  -6   4  12    1.19    0.33
  -6   4  12    0.75    0.48
   6   4 -12    1.74    0.51
  -6   4  12    0.87    0.50
  -6   4  12    0.73    0.38
  -6   4  12    1.16    0.28
  -6   4  12    1.43    0.50
  -6  -4  11   50.79    1.51
  -6   4  11   43.46    1.02
   6   4 -11   46.59    1.05
  -6   4  11   47.07    1.42
   6   4 -11   50.95    1.42
  -6   4  11   47.17    1.45
   6  -4 -11   48.25    1.41
  -6   4  11   45.46    1.00
  -6   4  11   46.20    1.39
   6   4 -11   48.66    1.43
  -6  -4  10   12.12    0.80
  -6   4  10    9.50    0.45
  -6   4  10   10.18    0.73
   6   4 -10   10.86    0.70
  -6   4  10   10.07    0.43
   6   4 -10   10.97    0.48
   6   4 -10   11.66    0.76
  -6   4  10   10.95    0.71
   6   4  -9   19.85    0.58
  -6   4   9   19.41    0.56
   6   4  -9   19.26    0.89
  -6   4   9   19.59    0.90
  -6   4   9   17.74    0.58
   6   4  -8    1.60    0.26
  -6   4   8    1.70    0.28
  -6   4   8    1.70    0.26
   6   4  -8    2.12    0.48
  -6   4   8    1.81    0.47
   6   4  -7   10.33    0.36
   6   4  -7   10.67    0.40
  -6   4   7   10.50    0.61
   6   4  -7    9.95    0.39
   6   4  -7    9.21    0.57
  -6   4   7    9.25    0.37
   6   4  -7    9.58    0.56
  -6   4   7    9.45    0.38
   6   4  -7   10.77    0.65
  -6   4   7   11.47    0.66
   6   4  -7   10.75    0.64
   6   4  -7   10.94    0.39
   6   4  -6    2.07    0.25
   6   4  -6    2.03    0.24
  -6   4   6    1.81    0.24
   6   4  -6    2.27    0.27
   6   4  -6    2.10    0.43
  -6   4   6    1.42    0.42
  -6   4   6    2.18    0.24
   6   4  -6    2.05    0.44
  -6   4   6    2.44    0.44
  -6   4   5    2.47    0.26
   6   4  -5    2.27    0.27
   6   4  -5    2.64    0.44
  -6   4   5    2.55    0.45
   6   4  -5    2.66    0.29
   6   4  -5    2.54    0.46
  -6   4   5    3.05    0.46
   6   4  -4   30.54    0.71
  -6   4   4   30.44    0.73
   6   4  -4   30.16    0.97
  -6   4   4   31.10    0.99
  -6   4   4   32.85    1.06
   6   4  -4   30.71    0.73
   6   4  -3    0.56    0.23
  -6   4   3    0.52    0.27
  -6   4   3    0.67    0.38
   6   4  -3    0.61    0.32
  -6   4   3    0.17    0.41
   6   4  -3    0.53    0.27
  -6   4   3    0.24    0.26
  -6   4   2    3.17    0.32
   6   4  -2    2.80    0.29
  -6   4   2    3.07    0.41
   6   4  -2    2.50    0.40
  -6   4   1   56.27    1.53
  -6   4   1   60.77    1.19
   6   4  -1   57.38    1.16
  -6   4   1   59.47    1.15
  -6   4   1   56.60    1.42
   6   4   0    1.65    0.25
  -6   4   0    1.34    0.30
  -6   4   0    1.44    0.28
  -6   4   0    1.64    0.41
  -6   4   0    1.50    0.45
   6   4   0    1.70    0.29
   6   4   1   13.14    0.44
  -6   4  -1   13.35    0.73
   6   4   1   12.15    0.46
   6   4   1   12.98    0.71
  -6   4  -1   12.66    0.46
  -6   4  -1   12.86    0.66
   6   4   2    1.45    0.23
  -6   4  -2    1.47    0.24
  -6   4  -2    1.86    0.34
   6   4   2    1.62    0.43
  -6   4  -2    1.55    0.45
   6   4   2    1.39    0.25
   6   4   3    1.27    0.22
  -6   4  -3    1.59    0.24
  -6   4  -3    1.56    0.33
   6   4   3    1.35    0.39
  -6   4  -3    1.47    0.42
   6   4   3    1.35    0.25
  -6   4  -4   24.64    0.60
  -6   4  -4   25.34    0.73
   6   4   4   23.38    0.91
   6   4   4   24.76    0.61
   6   4   4   24.22    0.61
  -6   4  -5   25.59    0.74
   6   4   5   24.57    0.94
  -6   4  -6    9.48    0.50
   6   4   6    9.16    0.68
   6   4   7   12.62    0.79
  -6   4  -7   12.86    0.84
  -6   4  -7   14.52    0.58
   6   4   7   13.84    0.81
   6  -4   8    1.54    0.51
   6   4   8    1.45    0.53
  -6   4  -8    1.50    0.54
  -6   4  -8    2.28    0.36
   6   4   8    1.69    0.54
   6  -4   9    0.17    0.46
   6   4   9    0.10    0.47
  -6   4  -9    0.15    0.50
   6  -4   9    0.21    0.34
   6  -4  10    0.88    0.48
  -6   4 -10    0.92    0.48
   6  -4  10    0.45    0.38
   6   4  10   -0.20    0.28
  -6   4 -11    0.02    0.41
   6  -4  11    0.07    0.36
   6   4  11   -0.02    0.24
   6  -4  11    0.34    0.44
  -6   4 -11    0.39    0.44
   6   4  11    0.21    0.47
   6   4  12    0.17    0.26
  -6   4 -12    0.09    0.36
   6  -4  12   -0.27    0.34
   6   4  12   -0.17    0.21
  -6   4 -12    0.11    0.38
  -6   4 -12   -0.20    0.29
  -6   4 -13    0.42    0.32
   6   4  13    1.10    0.41
  -6   4 -13    0.86    0.33
   6  -4  14    1.15    0.24
   6   4  14    0.67    0.30
  -6  -5  17    0.04    0.16
   6   5 -16    0.80    0.21
  -6   5  16    1.00    0.26
   6   5 -16    0.94    0.24
   6   5 -15    0.10    0.27
  -6   5  15    0.59    0.34
   6   5 -15    0.77    0.30
   6  -5 -15    0.40    0.31
   6   5 -15    0.48    0.33
  -6   5  15    0.18    0.33
   6   5 -14    1.44    0.35
  -6   5  14    2.02    0.44
   6  -5 -14    1.53    0.40
   6   5 -14    2.37    0.44
   6   5 -14    2.07    0.42
  -6   5  14    1.61    0.42
   6   5 -14    2.11    0.40
   6   5 -13    0.11    0.31
   6   5 -13    1.12    0.43
  -6  -5  13    0.30    0.42
   6  -5 -13    0.70    0.42
   6   5 -13    0.85    0.45
   6   5 -13    0.19    0.40
  -6   5  13    0.29    0.41
   6   5 -12   -0.05    0.35
  -6   5  12    0.68    0.47
  -6  -5  12    0.64    0.46
   6  -5 -12    0.13    0.42
   6   5 -12    0.44    0.44
   6   5 -12    0.33    0.42
  -6   5  12    0.44    0.44
   6   5 -12    1.37    0.48
  -6   5  12    0.64    0.46
  -6   5  11    2.20    0.55
   6  -5 -11    2.45    0.50
  -6  -5  11    2.30    0.51
   6   5 -11    2.32    0.52
   6   5 -11    2.37    0.48
  -6   5  11    2.18    0.52
   6   5 -11    2.60    0.53
   6   5 -10    5.06    0.50
   6   5 -10    7.15    0.63
  -6   5  10    6.08    0.65
  -6  -5  10    6.64    0.63
   6   5 -10    6.22    0.60
   6   5 -10    7.13    0.60
  -6   5  10    7.00    0.66
  -6   5   9    0.17    0.45
   6   5  -9    0.31    0.45
  -6   5   9    0.60    0.53
   6   5  -9    0.20    0.35
   6   5  -9    0.36    0.45
   6   5  -9    0.34    0.43
  -6   5   9    0.37    0.45
  -6   5   8    5.88    0.65
   6   5  -8    5.68    0.56
  -6   5   8    6.40    0.60
   6   5  -8    6.07    0.59
  -6   5   8    6.13    0.62
  -6   5   8    5.25    0.31
   6   5  -7    1.81    0.44
   6   5  -7    2.03    0.28
   6   5  -7    1.74    0.23
   6   5  -7    1.89    0.26
   6   5  -7    1.69    0.45
  -6   5   7    1.18    0.48
   6   5  -7    1.69    0.40
  -6   5   7    1.72    0.26
   6   5  -6    0.08    0.40
   6   5  -6    0.68    0.27
   6   5  -6    0.50    0.23
   6   5  -6    0.61    0.26
  -6   5   6    0.55    0.45
   6   5  -6    0.36    0.39
   6   5  -6    0.57    0.40
  -6   5   6    0.65    0.24
   6   5  -5    0.31    0.42
  -6   5   5    0.46    0.47
   6   5  -5    0.09    0.26
  -6   5   5    0.02    0.41
   6   5  -5    0.40    0.39
   6   5  -5    0.63    0.42
   6   5  -5    0.19    0.27
   6   5  -5    0.21    0.24
  -6   5   5    0.29    0.25
   6   5  -4  104.28    1.84
  -6   5   4  102.16    2.27
   6   5  -4  101.49    2.30
   6   5  -4  103.99    1.88
   6   5  -4  102.39    2.26
   6   5  -4   99.71    2.13
  -6   5   4  104.54    2.24
  -6   5   4  101.75    2.15
   6   5  -4  105.45    1.87
  -6   5   4  106.22    1.84
   6   5  -3   35.04    0.82
  -6   5   3   33.68    1.19
   6   5  -3   35.41    1.19
   6   5  -3   35.10    0.84
   6   5  -3   34.77    1.16
   6   5  -3   32.29    1.01
  -6   5   3   35.09    1.06
   6   5  -3   35.15    0.85
  -6   5   3   34.19    0.81
  -6   5   2   27.43    0.92
   6   5  -2   27.77    0.70
  -6   5   2   27.42    0.70
  -6   5   1    8.10    0.71
   6   5  -1    8.93    0.70
   6   5  -1    8.08    0.45
   6   5  -1    9.08    0.67
  -6   5   1    9.50    0.40
  -6   5   1    8.61    0.60
   6   5  -1    9.33    0.44
   6   5   0    2.91    0.31
   6   5   0    3.48    0.51
  -6   5   0    2.91    0.57
   6   5   0    2.67    0.32
  -6   5   0    2.83    0.29
   6   5   0    2.68    0.50
  -6   5   0    3.37    0.48
   6   5   0    3.46    0.35
  -6   5   0    2.56    0.32
   6   5   1    0.02    0.24
   6   5   1    0.09    0.42
  -6   5  -1   -0.32    0.48
   6   5   1   -0.17    0.27
  -6   5  -1    0.27    0.25
   6   5   1   -0.04    0.40
   6   5   1   -0.23    0.26
  -6   5  -1    0.04    0.25
   6   5   2   11.73    0.43
   6   5   2   11.15    0.70
   6   5   2   12.10    0.47
   6   5   2   11.71    0.68
  -6   5  -2   12.56    0.53
  -6   5  -2   11.65    0.44
   6   5   2   10.35    0.59
   6   5   2   11.87    0.45
  -6   5  -3    0.02    0.24
  -6   5  -3   -0.05    0.35
   6   5   3    0.32    0.22
   6   5   3   -0.24    0.24
   6   5   3    0.40    0.40
   6   5   3    0.06    0.37
   6   5   3    0.37    0.40
   6   5   3   -0.03    0.25
   6   5   4    0.50    0.44
   6   5   4    0.39    0.19
  -6   5  -4    0.50    0.23
  -6   5  -4   -0.01    0.36
   6   5   5    1.08    0.46
  -6   5  -5    1.10    0.49
  -6   5  -5    0.48    0.50
  -6   5  -5    1.06    0.39
   6   5   5    0.76    0.63
   6   5   6    1.08    0.49
  -6   5  -6    0.74    0.45
   6   5   6    1.13    0.61
  -6   5  -6    0.90    0.51
  -6   5  -6    1.17    0.37
   6   5   7    0.70    0.56
  -6   5  -7    0.75    0.45
   6   5   7    0.57    0.49
  -6   5  -7    0.44    0.49
  -6   5  -7    0.59    0.34
   6   5   8    0.35    0.59
  -6   5  -8    0.04    0.41
  -6   5  -8    0.27    0.45
   6   5   8    0.78    0.50
   6  -5   9    4.22    0.43
   6   5   9    3.14    0.60
  -6   5  -9    3.58    0.50
   6   5   9    2.86    0.46
  -6   5  -9    3.26    0.52
   6   5   9    3.40    0.58
   6  -5  10    3.43    0.41
   6   5  10    3.91    0.59
  -6   5 -10    2.89    0.46
   6   5  10    2.17    0.38
   6   5  10    3.38    0.53
   6   5  11    0.26    0.27
   6   5  11    0.25    0.48
  -6   5 -11    0.02    0.36
  -6   5 -11    0.76    0.41
   6  -5  11    0.07    0.31
  -6   5 -12    0.19    0.31
   6   5  12   -0.16    0.40
  -6   5 -12    0.26    0.31
  -6   5 -13    0.36    0.23
   6   5  13    0.77    0.32
  -6   6  15    0.01    0.17
   6   6 -15   -0.01    0.29
   6   6 -15    0.12    0.19
  -6   6  15    0.07    0.26
  -6   6  15   -0.16    0.25
   6   6 -15   -0.22    0.17
   6   6 -14    0.45    0.28
   6   6 -14    0.63    0.29
   6   6 -14    0.27    0.42
  -6   6  14    0.44    0.33
  -6   6  14    0.54    0.34
   6   6 -13    0.49    0.36
   6   6 -13    0.48    0.32
  -6   6  13    0.25    0.36
   6   6 -13    0.06    0.17
  -6   6  13    0.61    0.40
   6   6 -12    1.85    0.44
   6   6 -12    1.61    0.38
  -6   6  12    2.03    0.44
  -6   6  12    1.60    0.45
   6   6 -11    0.67    0.44
   6   6 -11    0.31    0.36
   6  -6 -11    0.53    0.41
  -6   6  11    0.55    0.42
   6   6 -11    0.09    0.26
  -6   6  10    1.52    0.47
   6   6 -10    1.14    0.37
   6   6 -10    0.66    0.49
  -6   6  10    0.49    0.45
   6   6 -10    0.74    0.36
   6  -6 -10    0.88    0.44
  -6   6  10    0.99    0.52
   6   6  -9    6.99    0.64
  -6   6   9    5.24    0.60
   6   6  -9    5.39    0.48
  -6   6   9    5.59    0.59
   6   6  -9    5.01    0.49
   6   6  -8    1.03    0.50
  -6   6   8    0.89    0.46
  -6   6   8    0.37    0.35
  -6   6   8    0.45    0.45
   6   6  -8    0.55    0.36
   6   6  -7   11.31    0.45
  -6   6   7   13.71    0.82
   6   6  -7   11.39    0.72
  -6   6   7   10.31    0.44
  -6   6   7   12.76    0.75
   6   6  -7    9.97    0.39
   6   6  -7   10.89    0.61
  -6   6   7   12.92    0.74
  -6   6   7   10.71    0.66
   6   6  -7   11.11    0.65
   6   6  -7   11.44    0.44
  -6   6   6    2.37    0.46
  -6   6   6    2.22    0.27
   6   6  -6    2.31    0.32
   6   6  -6    2.15    0.49
  -6   6   6    2.72    0.58
  -6   6   6    2.36    0.52
  -6   6   6    1.84    0.29
   6   6  -6    2.23    0.26
  -6   6   6    2.39    0.59
   6   6  -6    2.93    0.61
  -6   6   6    2.95    0.48
   6   6  -6    1.98    0.43
   6   6  -6    2.16    0.29
  -6   6   6    2.38    0.52
  -6   6   6    2.39    0.48
   6   6  -6    2.17    0.47
  -6   6   5    8.72    0.64
  -6   6   5    9.63    0.42
  -6   6   5    9.03    0.69
   6   6  -5   10.02    0.71
   6   6  -5    9.70    0.47
  -6   6   5    9.83    0.76
  -6   6   5   10.23    0.78
   6   6  -5    9.46    0.67
  -6   6   5    9.70    0.45
   6   6  -5    9.30    0.76
   6   6  -5   10.45    0.67
   6   6  -5    9.18    0.42
  -6   6   5    9.04    0.65
  -6   6   5    9.82    0.69
  -6   6   5    9.49    0.62
   6   6  -5    9.12    0.68
   6   6  -5    9.21    0.43
  -6   6   4    8.79    0.45
  -6   6   4    7.80    0.42
   6   6  -4    7.02    0.66
   6   6  -4    8.30    0.46
  -6   6   4    8.55    0.58
   6   6  -4    9.10    0.72
   6   6  -4    8.72    0.46
   6   6  -4    8.57    0.43
   6   6  -3    9.02    0.45
  -6   6   3    9.64    0.46
   6   6  -3    9.67    0.73
   6   6  -3   10.08    0.49
   6   6  -3    9.57    0.72
  -6   6   3    9.14    0.59
   6   6  -3    9.81    0.49
   6   6  -2   32.17    0.80
  -6   6   2   31.89    0.82
   6   6  -1    0.57    0.53
   6   6  -1   -0.07    0.32
   6   6  -1    0.15    0.32
   6   6  -1    0.26    0.49
  -6   6   1   -0.21    0.41
  -6   6   0    0.20    0.29
  -6   6   0    0.53    0.32
   6   6   0    0.52    0.50
   6   6   0    0.61    0.33
   6   6   0    0.51    0.27
   6   6   0    0.41    0.30
   6   6   0    0.35    0.47
  -6   6  -1    0.06    0.28
   6   6   1    0.02    0.46
   6   6   1    0.11    0.31
  -6   6  -1    0.12    0.29
   6   6   1    0.51    0.60
   6   6   1    0.07    0.25
   6   6   1    0.42    0.29
   6   6   1   -0.13    0.45
  -6   6  -2    3.53    0.55
  -6   6  -2    3.30    0.57
  -6   6  -2    3.25    0.33
   6   6   2    3.42    0.35
   6   6   2    3.68    0.54
   6   6   2    4.21    0.61
   6   6   2    2.61    0.39
  -6   6  -2    2.14    0.40
   6   6   2    3.86    0.50
  -6   6  -2    3.29    0.34
   6   6   2    2.58    0.28
   6   6   2    3.88    0.72
   6   6   2    2.97    0.48
  -6   6  -2    3.16    0.57
  -6   6  -2    3.10    0.53
   6   6   2    3.79    0.51
   6   6   2    3.42    0.34
  -6   6  -3   12.99    0.71
  -6   6  -3   12.46    0.81
  -6   6  -3   12.99    0.46
   6   6   3   12.78    0.49
  -6   6  -3    7.46    0.54
   6   6   3    7.38    0.50
   6   6   3   13.28    0.85
  -6   6  -3   12.62    0.47
   6   6   3   11.45    0.41
   6   6   3   14.16    0.93
   6   6   3   12.48    0.67
  -6   6  -3   12.83    0.82
  -6   6  -3   12.22    0.72
   6   6   3   12.39    0.70
   6   6   3   11.91    0.45
   6   6   4   -0.48    0.37
   6   6   4    0.08    0.50
   6   6   4    0.65    0.40
   6   6   4    0.28    0.37
   6   6   4   -0.05    0.59
   6   6   4    0.17    0.34
  -6   6  -4   -0.17    0.48
  -6   6  -4    0.63    0.41
  -6   6  -4    0.34    0.50
  -6   6  -4    0.17    0.22
   6   6   5    2.31    0.46
  -6   6  -5    2.79    0.48
   6   6   5    3.05    0.67
  -6   6  -5    2.60    0.50
  -6   6  -5    2.61    0.54
   6   6   6    0.24    0.32
   6   6   6    1.09    0.50
   6   6   6    0.98    0.43
   6   6   6    0.15    0.56
  -6   6  -6    0.89    0.43
  -6   6  -6    1.06    0.40
  -6   6  -6    0.73    0.45
   6   6   7    3.23    0.50
   6   6   7    2.46    0.64
  -6   6  -7    2.06    0.47
   6   6   7    2.61    0.51
   6   6   8    1.27    0.56
  -6   6  -8    0.83    0.41
   6   6   8    0.81    0.40
   6  -6   8    1.73    0.37
  -6   6  -8    0.91    0.47
   6   6   8    1.38    0.44
   6   6   9    0.10    0.49
  -6   6  -9    0.82    0.40
   6   6   9    0.11    0.33
   6  -6   9    0.22    0.32
  -6   6  -9    0.04    0.42
  -6   6 -10   -0.03    0.33
   6   6  10    0.66    0.47
   6   6  10    0.02    0.27
  -6   6 -10    0.12    0.37
   6  -6  10    0.49    0.31
  -6   6 -11    0.67    0.33
  -6   6 -11    0.77    0.33
   6   6  11    0.66    0.40
  -6   6 -12    0.05    0.05
  -6   6 -12    0.61    0.21
   6   6  12    0.52    0.29
  -6   7  14    0.77    0.25
   6   7 -14    0.65    0.29
  -6   7  14    0.00    0.16
  -6   7  13    1.44    0.34
   6   7 -13    1.39    0.29
  -6   7  13    0.61    0.23
   6   7 -13    1.20    0.42
   6   7 -12    1.01    0.52
  -6   7  12    0.70    0.33
   6   7 -12    1.69    0.36
   6   7 -11   -0.02    0.23
   6   7 -11    0.52    0.41
   6   7 -11    0.75    0.58
  -6   7  11    1.08    0.38
  -6   7  11    0.47    0.41
   6   7 -10   -0.08    0.30
   6   7 -10    0.64    0.45
   6   7 -10    0.32    0.60
  -6   7  10    0.50    0.38
  -6   7  10   -0.10    0.45
  -6   7  10    0.33    0.46
   6   7  -9    1.79    0.40
   6   7  -9    1.37    0.49
  -6   7   9    1.49    0.41
  -6   7   9    2.25    0.53
  -6   7   9    1.80    0.46
   6   7  -8    0.61    0.48
  -6   7   8    0.09    0.45
  -6   7   8    0.40    0.33
  -6   7   8    0.31    0.49
  -6   7   7    1.41    0.41
  -6   7   7    1.80    0.54
   6   7  -7    1.18    0.28
  -6   7   7    2.66    0.55
   6   7  -7    1.50    0.51
  -6   7   7    1.67    0.42
  -6   7   7    1.93    0.54
  -6   7   7    2.36    0.44
  -6   7   6    1.37    0.43
   6   7  -6    2.31    0.54
   6   7  -6    0.84    0.27
   6   7  -6    2.05    0.62
  -6   7   6    1.78    0.43
  -6   7   6    1.57    0.51
  -6   7   6    1.94    0.46
  -6   7   5    1.84    0.29
  -6   7   5    2.30    0.50
  -6   7   5    2.39    0.52
   6   7  -5    2.25    0.34
  -6   7   5    2.20    0.58
  -6   7   5    1.99    0.31
   6   7  -5    2.07    0.28
   6   7  -5    2.42    0.62
   6   7  -5    1.40    0.56
  -6   7   5    2.14    0.59
  -6   7   5    2.09    0.47
   6   7  -5    1.95    0.46
   6   7  -5    1.87    0.30
  -6   7   5    1.99    0.51
  -6   7   4    8.82    0.68
  -6   7   4    8.15    0.41
   6   7  -4    8.32    0.45
  -6   7   4    8.73    0.77
  -6   7   4   10.67    0.83
  -6   7   4    9.88    0.80
  -6   7   4    8.11    0.43
   6   7  -4    7.78    0.63
   6   7  -4    7.16    0.38
   6   7  -4    9.31    0.75
   6   7  -4    9.39    0.67
  -6   7   4    8.89    0.64
  -6   7   4    8.72    0.72
   6   7  -4    8.45    0.68
   6   7  -4    7.82    0.44
  -6   7   3    5.21    0.38
  -6   7   3    6.16    0.64
   6   7  -3    5.30    0.41
  -6   7   3    6.12    0.72
  -6   7   3    4.89    0.40
   6   7  -3    6.18    0.61
   6   7  -3    4.28    0.34
  -6   7   3    5.09    0.71
   6   7  -3    6.28    0.76
   6   7  -3    5.53    0.63
   6   7  -3    6.11    0.62
  -6   7   3    5.32    0.56
   6   7  -3    5.31    0.64
   6   7  -3    6.05    0.42
  -6   7   2   -0.37    0.51
  -6   7   2    0.97    0.59
  -6   7   2    0.10    0.49
   6   7  -2   -0.04    0.46
  -6   7   2    0.07    0.30
   6   7  -2   -0.26    0.47
   6   7  -2    0.02    0.26
  -6   7   2    0.20    0.57
   6   7  -2   -0.02    0.46
   6   7  -2    0.38    0.42
  -6   7   2    0.47    0.43
  -6   7   2    0.91    0.54
  -6   7   2    0.01    0.29
  -6   7   1   14.33    0.99
  -6   7   1   13.14    0.64
   6   7  -1   13.06    0.65
  -6   7   1   13.26    0.93
   6   7  -1   13.61    0.89
   6   7  -1   12.65    0.61
  -6   7   0    2.46    0.34
  -6   7   0    3.17    0.59
   6   7   0    2.46    0.37
  -6   7   0    2.79    0.49
   6   7   0    3.14    0.59
   6   7   0    2.36    0.53
  -6   7   0    2.54    0.35
   6   7   0    1.81    0.30
  -6   7   0    2.65    0.70
   6   7   0    1.77    0.47
   6   7   0    3.23    0.73
   6   7   0    2.96    0.51
  -6   7   0    3.41    0.55
   6   7   0    2.72    0.35
  -6   7   0    2.91    0.60
   6   7   0    2.55    0.56
  -6   7  -1    0.97    0.30
  -6   7  -1    0.78    0.51
   6   7   1    0.72    0.32
   6   7   1    1.16    0.54
  -6   7  -1   -0.30    0.59
  -6   7  -1    0.70    0.38
   6   7   1    0.67    0.47
  -6   7  -1    0.76    0.30
   6   7   1    0.52    0.26
   6   7   1    0.38    0.44
  -6   7  -1    0.21    0.62
   6   7   1    0.35    0.59
   6   7   1    0.93    0.45
  -6   7  -1    0.81    0.48
   6   7   1    0.71    0.28
  -6   7  -1    0.82    0.50
  -6   7  -2    0.21    0.44
   6   7   2    0.29    0.53
  -6   7  -2   -0.31    0.58
   6   7   2    1.59    0.19
  -6   7  -2   -0.12    0.34
   6   7   2    0.63    0.46
   6   7   2    0.09    0.23
   6   7   2    0.31    0.26
  -6   7  -2    0.29    0.59
   6   7   2    0.30    0.62
  -6   7  -2    0.20    0.47
  -6   7  -2    0.38    0.27
  -6   7  -2    0.42    0.48
  -6   7  -3    0.77    0.43
  -6   7  -3    0.93    0.61
   6   7   3    0.91    0.50
   6   7   3    0.26    0.19
  -6   7  -3    1.02    0.33
   6   7   3    1.28    0.45
  -6   7  -3    1.35    0.44
   6   7   3    0.73    0.28
  -6   7  -3    0.73    0.61
   6   7   3    1.57    0.66
  -6   7  -3    0.97    0.50
  -6   7  -3    1.38    0.47
  -6   7  -4    0.75    0.43
   6   7   4    0.17    0.24
  -6   7  -4   -0.14    0.52
   6   7   4    1.15    0.63
  -6   7  -4    0.54    0.40
  -6   7  -4    0.35    0.44
  -6   7  -4    0.40    0.62
   6   7   4   -0.09    0.19
  -6   7  -4    0.27    0.26
  -6   7  -5    0.67    0.44
   6   7   5    0.39    0.59
  -6   7  -5    0.69    0.60
   6   7   5    0.17    0.47
   6   7   5    0.23    0.18
  -6   7  -5    0.24    0.23
  -6   7  -5    0.06    0.38
  -6   7  -5   -0.18    0.26
  -6   7  -6    0.71    0.34
  -6   7  -6    0.72    0.56
   6   7   6   -0.34    0.45
  -6   7  -6    0.09    0.19
  -6   7  -6    0.54    0.41
   6   7   6    0.72    0.57
  -6   7  -7    0.13    0.37
  -6   7  -7   -0.02    0.46
   6   7   7    0.65    0.40
  -6   7  -7   -0.08    0.15
  -6   7  -7    0.12    0.37
   6   7   7    0.55    0.53
   6   7   8    0.89    0.34
  -6   7  -8    0.37    0.14
   6  -7   8    1.96    0.33
  -6   7  -8    1.11    0.40
  -6   7  -8    0.86    0.37
   6   7   8    1.39    0.49
  -6   7  -9   -0.06    0.10
   6   7   9    0.42    0.28
   6  -7   9    0.44    0.27
  -6   7  -9    0.47    0.33
   6   7   9    0.54    0.42
  -6   7  -9    0.43    0.33
  -6   7 -10    1.42    0.28
   6   7  10    1.35    0.36
  -6   7 -11    0.05    0.06
   6   7  11    0.08    0.24
   6   8 -12    0.77    0.36
  -6   8  12    0.10    0.17
   6   8 -11    0.35    0.31
  -6   8  11    0.93    0.33
   6   8 -11    0.13    0.45
   6   8 -10    0.47    0.37
  -6   8  10    0.49    0.37
  -6   8  10    0.02    0.26
   6   8 -10    0.12    0.49
  -6   8  10    0.62    0.30
   6   8  -9   -0.33    0.41
  -6   8   9    0.66    0.40
  -6   8   9    0.91    0.36
   6   8  -8    1.15    0.48
  -6   8   8    0.43    0.48
   6   8  -8    1.41    0.60
  -6   8   8    1.91    0.46
   6   8  -7    0.03    0.55
   6   8  -7    0.05    0.24
  -6   8   7   -0.19    0.43
  -6   8   7    0.51    0.42
   6   8  -7    0.46    0.48
  -6   8   7    0.75    0.34
  -6   8   6    0.76    0.49
  -6   8   6    0.53    0.49
   6   8  -6    0.39    0.50
   6   8  -6    0.45    0.55
  -6   8   6    0.32    0.46
  -6   8   6    0.72    0.39
  -6   8   6    1.36    0.42
  -6   8   5   -0.02    0.42
  -6   8   5    0.76    0.50
  -6   8   5    0.83    0.54
   6   8  -5    0.26    0.54
   6   8  -5    0.50    0.48
  -6   8   5    0.35    0.39
  -6   8   5    0.35    0.42
  -6   8   5   -0.19    0.26
  -6   8   4    3.05    0.53
  -6   8   4    3.58    0.49
  -6   8   4    3.99    0.56
   6   8  -4    3.42    0.58
   6   8  -4    2.43    0.35
  -6   8   3    0.50    0.51
  -6   8   3    1.50    0.57
   6   8  -3    0.38    0.46
   6   8  -3    0.59    0.31
   6   8  -3    0.27    0.43
  -6   8   3    0.85    0.56
  -6   8   3    0.81    0.42
  -6   8   3    0.18    0.47
  -6   8   2    0.25    0.53
  -6   8   2    0.18    0.46
  -6   8   2    0.32    0.52
   6   8  -2   -0.03    0.29
   6   8  -2    0.79    0.46
   6   8  -2    0.45    0.46
  -6   8   2    0.26    0.45
  -6   8   2   -0.09    0.50
   6   8  -1    2.21    0.48
  -6   8   1    3.30    0.65
  -6   8   1    3.08    0.57
  -6   8   0    1.90    0.58
  -6   8   0    1.65    0.63
  -6   8   0    1.28    0.46
   6   8   0    1.93    0.54
   6   8   0    0.88    0.37
   6   8   0    1.08    0.48
  -6   8   0    1.92    0.65
  -6   8   0    1.90    0.53
  -6   8   0    1.58    0.57
  -6   8  -1    0.05    0.46
  -6   8  -1    0.37    0.58
   6   8   1    0.02    0.31
   6   8   1    0.22    0.42
  -6   8  -1    0.66    0.60
  -6   8  -1    0.57    0.48
  -6   8  -1    0.55    0.51
  -6   8  -2    2.15    0.64
  -6   8  -2    1.21    0.36
   6   8   2    2.64    0.51
  -6   8  -2    1.76    0.60
   6   8   2    0.53    0.39
  -6   8  -2    2.01    0.51
  -6   8  -2    1.61    0.49
   6   8   3    0.30    0.26
  -6   8  -3    0.43    0.49
   6   8   3   -0.13    0.56
  -6   8  -3    0.37    0.40
  -6   8  -3    0.51    0.37
  -6   8  -3    0.88    0.43
  -6   8  -3    0.33    0.57
  -6   8  -3    0.33    0.29
  -6   8  -4    1.33    0.40
  -6   8  -4    1.46    0.42
   6   8   4    1.05    0.53
  -6   8  -4    1.34    0.56
  -6   8  -4    0.87    0.27
  -6   8  -5    0.26    0.37
   6   8   5    0.29    0.50
  -6   8  -5    0.46    0.51
  -6   8  -5    0.15    0.21
  -6   8  -6   -0.11    0.34
   6   8   6    0.02    0.46
  -6   8  -6    0.20    0.19
  -6   8  -7   -0.02    0.31
   6   8   7    0.20    0.41
   6  -8   7    0.20    0.25
  -6   8  -7   -0.04    0.14
  -6   8  -8    0.70    0.28
   6   8   8    0.59    0.34
  -6   8  -8    0.01    0.11
   6   8   9    0.69    0.28
  -6   8  -9    0.30    0.09
   6   9 -10    0.25    0.19
  -6   9  10    0.42    0.13
  -6   9   9   -0.02    0.17
  -6   9   8    1.45    0.31
  -6   9   7    0.57    0.50
   6   9  -7    0.46    0.23
  -6   9   7    0.45    0.33
  -6   9   6   -0.40    0.57
  -6   9   6   -0.72    0.47
  -6   9   6    0.31    0.38
   6   9  -5    2.47    0.50
  -6   9   4    0.37    0.47
   6   9  -4   -0.08    0.47
  -6   9   4    0.18    0.48
   6   9  -3    0.30    0.30
  -6   9   3    0.32    0.44
  -6   9   3    0.46    0.47
   6   9  -2    0.28    0.30
   6   9  -2    1.07    0.20
  -6   9   2    0.58    0.45
   6   9  -2    0.11    0.41
  -6   9   1    0.70    0.49
  -6   9   1    0.38    0.38
  -6   9   1    0.23    0.42
  -6   9   1    0.29    0.67
  -6   9   1    0.80    0.39
  -6   9   0    0.30    0.34
  -6   9   0    0.42    0.47
  -6   9   0    0.72    0.52
   6   9   0    1.10    0.42
  -6   9   0    1.87    0.71
  -6   9   0    0.54    0.39
   6   9   0    0.29    0.28
   6   9   0    0.63    0.35
   6   9   1    0.47    0.35
  -6   9  -1   -0.05    0.37
  -6   9  -1    0.42    0.45
  -6   9  -1   -0.29    0.50
   6   9   2    0.03    0.26
   6   9   2    0.68    0.46
  -6   9  -2    0.43    0.39
  -6   9  -2   -0.19    0.48
  -6   9  -2    0.26    0.33
  -6   9  -3    0.77    0.47
  -6   9  -5    0.10    0.17
   6  10  -6   -0.25    0.25
   6  10  -6    0.42    0.23
  -6  10   6    0.49    0.28
   6  10  -5    1.06    0.22
   6  10  -5    0.52    0.27
  -6  10   5    0.72    0.44
   6  10  -4    0.76    0.31
  -6  10   3    0.36    0.26
   6  10  -2    1.03    0.40
   6  10  -2   22.30    0.31
   6  10  -1   16.05    0.27
   6  10   0    8.43    0.16
   6  10   1    0.43    0.23
  -6  10  -1    0.39    0.45
   6  10   2    3.54    0.10
  -6  10  -2    0.15    0.20
  -6  10  -3    0.33    0.17
   7   0 -18    0.12    0.23
   7   0 -17    0.16    0.41
   7   0 -17   -0.04    0.30
  -7   0  16    0.19    0.34
   7   0 -16    0.24    0.46
  -7   0  15    0.55    0.39
   7   0 -15    0.63    0.50
  -7   0  14    1.02    0.47
   7   0 -14    0.09    0.51
   7   0 -13    0.61    0.32
   7   0 -13    0.64    0.41
  -7   0  13    1.03    0.30
  -7   0  13    0.89    0.51
   7   0 -13    0.83    0.50
   7   0 -12   -0.04    0.30
   7   0 -12    0.30    0.39
  -7   0  12    0.09    0.44
  -7   0  12    0.38    0.31
  -7   0  12   -0.12    0.46
   7   0 -12    0.58    0.48
  -7   0  11    0.48    0.31
   7   0 -11    0.48    0.32
   7   0 -11    1.45    0.41
   7   0 -10    0.06    0.34
  -7   0  10    0.01    0.28
  -7   0   9    0.16    0.27
   7   0  -8   -0.02    0.15
  -7   0   8    0.31    0.16
   7   0  -7   19.12    0.76
   7   0  -7   20.61    0.46
   7   0  -6    0.12    0.15
  -7   0   5   54.56    1.08
   7   0  -5   53.90    0.95
  -7   0   4    0.29    0.27
   7   0  -4    0.08    0.15
  -7   0   3    0.38    0.27
   7   0  -3    0.74    0.17
  -7   0   2    0.16    0.26
   7   0  -2    0.18    0.15
  -7   0   2   -0.03    0.21
   7   0  -1   40.35    0.73
  -7   0   1   38.41    0.80
   7   0   0    0.17    0.15
  -7   0   0   -0.07    0.25
   7   0   1   13.22    0.46
   7   0   1   12.41    0.33
  -7   0  -1   13.46    0.45
   7   0   2    0.01    0.28
   7   0   2    0.28    0.15
  -7   0  -2    0.12    0.25
   7   0   3    8.40    0.41
   7   0   3    8.29    0.27
  -7   0  -3    8.70    0.38
   7   0   4    0.09    0.30
  -7   0  -4    0.18    0.27
   7   0   5    2.14    0.35
   7   0   5    2.54    0.34
  -7   0  -5    2.90    0.33
   7   0   6   -0.21    0.32
   7   0   6   -0.13    0.32
  -7   0  -6    0.76    0.30
   7   0   7   45.86    1.20
   7   0   7   48.05    1.34
  -7   0  -7   48.86    1.06
   7   0   8    0.16    0.40
  -7   0  -8    0.40    0.53
   7   0   8    0.46    0.57
   7   0   8    0.28    0.45
  -7   0  -9    2.56    0.37
  -7   0  -9    2.37    0.61
   7   0   9    2.97    0.62
   7   0   9    3.06    0.50
   7   0  10   -0.18    0.55
  -7   0 -10   -0.03    0.54
   7   0  11    9.41    0.71
  -7   0 -11    9.11    0.76
   7   0  12    0.26    0.50
  -7   0 -12   -0.16    0.45
   7   0  13    0.88    0.42
   7   0  13    0.51    0.39
  -7   0 -13    0.20    0.40
   7   0  14    0.25    0.28
  -7   0 -14    0.41    0.31
   7   1 -18    0.23    0.29
   7  -1 -18    0.43    0.31
   7   1 -18    0.29    0.22
   7   1 -17    0.37    0.33
  -7   1  17    0.62    0.29
   7   1 -17    0.73    0.39
   7  -1 -17    0.71    0.41
   7   1 -17    0.77    0.32
  -7   1  16    8.19    0.52
  -7   1  16    8.71    0.53
   7   1 -16    8.58    0.63
  -7   1  15    4.51    0.49
  -7  -1  15    3.53    0.42
  -7   1  15    4.27    0.48
   7   1 -15    3.57    0.55
   7   1 -14   42.40    1.31
  -7   1  14   41.18    1.23
   7   1 -14   44.52    1.29
  -7   1  14   39.30    1.20
  -7  -1  14   41.27    1.30
   7   1 -13    9.20    0.68
  -7   1  13    9.14    0.63
   7   1 -13    9.37    0.48
   7  -1 -13    8.47    0.46
  -7   1  13    9.32    0.65
  -7   1  13    7.52    0.63
   7   1 -13    8.76    0.69
   7  -1 -13    8.91    0.68
  -7  -1  13    8.17    0.44
  -7   1  13    8.97    0.46
  -7  -1  13    8.48    0.71
  -7   1  13    8.48    0.62
   7   1 -12    3.38    0.38
   7  -1 -12    3.31    0.38
   7   1 -12    3.16    0.50
  -7   1  12    3.04    0.48
  -7   1  12    3.15    0.53
  -7  -1  12    2.70    0.34
   7  -1 -12    3.87    0.60
  -7  -1  12    2.99    0.58
   7   1 -12    3.41    0.54
  -7   1  12    3.23    0.51
  -7  -1  11    0.59    0.30
   7   1 -11    0.90    0.33
   7  -1 -11    0.58    0.32
   7   1 -11    0.66    0.42
  -7   1  11    0.90    0.40
   7   1 -10    3.65    0.50
  -7   1  10    3.75    0.45
  -7  -1  10    3.89    0.36
   7   1  -9    1.17    0.42
  -7   1   9    0.36    0.35
  -7  -1   9    0.39    0.27
   7   1  -8    0.61    0.35
  -7   1   8   -0.02    0.31
   7  -1  -8    0.50    0.15
   7   1  -8    0.26    0.18
  -7   1   8    0.46    0.18
   7   1  -7  100.71    2.11
  -7   1   7   95.73    1.99
   7   1  -7   98.41    1.66
  -7   1   7  102.52    1.67
   7   1  -6   27.14    0.91
   7   1  -6   27.84    0.61
  -7   1   6   29.01    0.61
  -7  -1   5   13.12    0.45
  -7   1   5   13.03    0.47
  -7   1   5   13.67    0.38
   7   1  -5   12.20    0.37
  -7  -1   4    0.49    0.26
  -7   1   4    0.43    0.28
   7   1  -4    0.40    0.18
  -7  -1   3   24.48    0.60
  -7   1   3   22.93    0.62
   7   1  -3   22.84    0.51
  -7   1   3   22.49    0.56
  -7   1   2    9.55    0.41
  -7  -1   2    9.36    0.39
   7   1  -2   10.29    0.33
  -7   1   2    9.53    0.38
  -7  -1   1    0.35    0.24
   7   1  -1    0.32    0.17
  -7   1   1    0.19    0.25
  -7   1   0    1.56    0.21
   7   1   0    1.41    0.19
  -7   1   0    0.97    0.27
  -7  -1   0    0.88    0.24
   7  -1   1   63.10    1.18
  -7   1  -1   62.15    1.09
   7   1   1   61.02    1.08
  -7   1  -1   59.42    1.17
  -7  -1  -1   60.48    1.12
   7  -1   2   26.40    0.67
   7   1   2   25.24    0.55
  -7   1  -2   25.01    0.55
  -7   1  -2   24.33    0.65
  -7  -1  -2   24.80    0.60
   7   1   3    0.18    0.28
   7  -1   3    0.27    0.29
   7   1   3    0.18    0.17
  -7   1  -3    0.65    0.18
  -7   1  -3   -0.04    0.29
   7   1   4    1.86    0.33
   7  -1   4    2.32    0.32
  -7   1  -4    2.27    0.33
   7   1   5    0.40    0.32
   7  -1   5    0.17    0.31
   7  -1   5    0.09    0.30
  -7   1  -5    0.23    0.28
   7   1   6    0.69    0.32
   7  -1   6    0.32    0.31
   7  -1   6    0.54    0.33
   7   1   6    0.60    0.32
  -7   1  -6    0.86    0.33
   7  -1   7    7.27    0.53
   7   1   7    7.66    0.47
   7  -1   7    8.26    0.47
   7   1   7    8.45    0.66
   7  -1   8    1.77    0.60
   7   1   8    1.16    0.60
   7  -1   8    1.32    0.57
   7  -1   8    0.76    0.42
   7   1   8    1.02    0.35
   7  -1   8    1.00    0.36
   7   1   8    0.91    0.48
  -7   1  -8    0.81    0.34
  -7   1  -8    1.35    0.59
  -7  -1  -8    0.54    0.51
   7   1   9   13.51    0.86
   7  -1   9   13.36    0.83
   7  -1   9   13.83    0.72
   7   1   9   14.48    0.56
   7  -1   9   14.76    0.57
  -7   1  -9   13.01    0.91
  -7  -1  -9   12.57    0.85
  -7   1  -9   13.40    0.55
  -7  -1  -9   15.27    0.57
   7   1   9   13.60    0.77
  -7   1 -10    3.58    0.63
  -7  -1 -10    2.59    0.58
   7   1  10    2.81    0.62
   7  -1  10    2.35    0.59
   7   1  10    2.94    0.51
  -7   1 -11    1.49    0.55
  -7  -1 -11    0.48    0.51
   7   1  11    0.94    0.53
   7  -1  11    1.06    0.51
   7   1  11    0.58    0.41
  -7  -1 -12    0.57    0.46
   7   1  12    0.05    0.43
   7  -1  12    0.61    0.45
   7   1  12    0.03    0.34
   7   1  13    0.10    0.37
   7  -1  13    0.22    0.37
  -7  -1 -13    0.12    0.36
   7  -1  14    0.48    0.30
  -7  -1 -14    0.35    0.29
   7  -2 -18    0.55    0.26
   7   2 -18    0.03    0.15
   7   2 -18    0.74    0.18
   7   2 -17    0.68    0.32
   7   2 -17    0.16    0.34
   7  -2 -17    0.01    0.37
   7   2 -17    0.50    0.29
  -7   2  16    0.21    0.35
   7   2 -16    0.84    0.40
  -7   2  16    0.03    0.34
   7   2 -16    0.39    0.41
   7  -2 -16    0.15    0.43
   7   2 -16    0.67    0.36
  -7   2  15    0.03    0.42
  -7   2  15    0.25    0.40
   7  -2 -15    0.17    0.45
  -7  -2  15    0.18    0.46
   7   2 -15   -0.39    0.45
  -7   2  15    0.21    0.37
  -7   2  14    6.30    0.59
   7   2 -14    7.43    0.64
  -7   2  14    6.98    0.60
   7  -2 -14    6.49    0.64
   7   2 -14    7.93    0.63
  -7   2  14    6.75    0.60
  -7  -2  14    7.14    0.66
   7   2 -13   13.47    0.78
  -7   2  13   13.01    0.74
   7   2 -13   12.20    0.55
  -7   2  13   14.46    0.78
   7   2 -13   11.91    0.74
  -7   2  13   13.48    0.80
   7  -2 -13   12.78    0.77
  -7   2  13   12.43    0.52
  -7  -2  13   13.51    0.82
   7   2 -12    8.38    0.66
  -7   2  12    8.52    0.65
   7   2 -12    8.07    0.47
   7  -2 -12    7.45    0.43
  -7   2  12    9.14    0.65
   7   2 -12    7.42    0.64
  -7   2  12    7.85    0.69
   7  -2 -12    8.85    0.70
  -7  -2  12    7.43    0.42
  -7   2  12    7.69    0.43
  -7  -2  12    8.05    0.73
   7   2 -11    0.16    0.47
  -7   2  11    0.38    0.41
   7   2 -11    0.17    0.30
   7  -2 -11   -0.11    0.31
  -7   2  11    0.29    0.40
  -7   2  11    0.58    0.50
  -7   2  11    0.24    0.48
  -7  -2  11    0.14    0.28
  -7   2  11    0.08    0.28
   7   2 -11   -0.22    0.44
  -7  -2  10   21.80    0.63
  -7   2  10   20.95    0.65
   7   2 -10   21.94    0.93
  -7   2  10   20.81    0.88
   7   2 -10   21.65    0.68
  -7   2   9    9.34    0.45
  -7  -2   9    9.08    0.43
   7   2  -9    8.98    0.62
  -7   2   9   10.12    0.64
   7   2  -8   43.16    1.25
  -7   2   8   44.20    1.21
   7   2  -8   41.77    0.85
  -7   2   8   42.16    0.85
   7   2  -7    8.05    0.31
   7   2  -7    7.67    0.59
  -7   2   7    8.41    0.56
  -7   2   7    7.72    0.34
   7   2  -6    3.27    0.23
   7   2  -6    3.43    0.47
  -7   2   6    3.09    0.40
   7   2  -6    3.47    0.27
  -7   2   6    3.94    0.26
   7   2  -5    8.95    0.56
  -7   2   5    8.62    0.54
   7   2  -5    8.72    0.35
  -7   2   5    9.43    0.35
   7   2  -4    0.74    0.22
  -7   2   4    0.98    0.23
  -7  -2   4    0.62    0.24
   7   2  -4    0.69    0.36
   7   2  -3    0.09    0.22
  -7  -2   3    0.32    0.23
   7   2  -3    0.58    0.36
  -7   2   3    0.57    0.27
  -7  -2   2   13.43    0.43
   7   2  -2   13.83    0.43
  -7   2   2   14.19    0.42
  -7   2   2   14.62    0.48
  -7  -2   1    3.08    0.27
   7   2  -1    3.08    0.26
  -7   2   1    3.21    0.25
  -7   2   1    3.23    0.33
   7   2   0   19.28    0.51
  -7   2   0   20.35    0.51
  -7   2   0   19.02    0.73
  -7   2   0   18.86    0.58
   7   2   1    0.25    0.20
  -7   2  -1    0.40    0.22
   7  -2   1    0.33    0.26
  -7   2  -1    0.14    0.34
  -7   2  -1    0.09    0.28
   7   2   2    1.26    0.18
   7   2   2    0.43    0.21
  -7   2  -2    1.14    0.23
   7  -2   2    1.34    0.27
  -7   2  -2    1.30    0.39
  -7   2  -2    0.95    0.30
  -7   2  -3    0.40    0.22
   7   2   3   -0.02    0.29
   7  -2   3    0.04    0.28
   7   2   3    0.07    0.16
  -7   2  -3   -0.10    0.31
   7   2   4    0.92    0.32
   7  -2   4    0.23    0.29
   7   2   4    0.68    0.17
  -7   2  -4    0.27    0.31
   7   2   5    2.91    0.36
   7  -2   5    2.81    0.35
   7   2   6    0.23    0.33
   7  -2   6    0.52    0.32
   7  -2   6    0.83    0.35
  -7   2  -6    0.62    0.32
   7  -2   7    4.21    0.62
   7   2   7    4.34    0.62
   7   2   7    4.89    0.66
   7  -2   7    4.45    0.47
   7   2   7    4.83    0.40
   7  -2   7    4.44    0.39
   7   2   7    4.51    0.60
  -7   2  -7    4.59    0.40
   7  -2   8   19.69    0.94
   7   2   8   20.48    0.93
   7   2   8   20.27    0.97
   7  -2   8   19.02    0.90
   7  -2   8   19.32    0.79
   7   2   8   19.26    0.65
   7  -2   8   19.52    0.64
  -7  -2  -8   18.01    0.92
  -7   2  -8   19.52    0.64
   7   2   8   19.11    0.90
  -7  -2  -9    0.23    0.49
   7  -2   9    0.79    0.54
   7   2   9    0.81    0.54
   7   2   9    0.67    0.59
   7  -2   9    0.49    0.48
   7   2   9    0.61    0.51
   7  -2   9    0.76    0.42
  -7   2 -10   -0.33    0.50
  -7  -2 -10    0.60    0.49
   7   2  10    0.81    0.51
   7   2  10    0.44    0.55
   7  -2  10    0.06    0.48
   7   2  10    0.24    0.47
   7  -2  10    0.10    0.39
   7   2  11    0.53    0.41
   7   2  11    0.77    0.46
   7   2  11    0.39    0.52
   7  -2  11    0.77    0.45
  -7   2 -11    0.69    0.51
  -7  -2 -11    1.19    0.47
  -7   2 -12    0.78    0.36
   7   2  12    0.80    0.36
   7   2  12    0.54    0.32
   7   2  12    0.89    0.47
   7  -2  12    0.72    0.40
  -7   2 -12    0.96    0.46
  -7  -2 -12    0.28    0.40
   7   2  13   -0.27    0.31
   7  -2  13    0.10    0.30
  -7   2 -13    0.60    0.38
  -7  -2 -13    0.09    0.33
   7  -2  14    0.93    0.29
  -7   2 -14    0.54    0.27
  -7  -2 -14    0.20    0.24
   7  -3 -17    0.32    0.30
  -7   3  17   -0.11    0.23
   7   3 -17    0.08    0.23
  -7   3  16    0.05    0.34
  -7   3  16    0.54    0.34
   7  -3 -16    0.75    0.39
   7   3 -16    0.04    0.31
  -7   3  15    0.43    0.40
  -7   3  15    0.40    0.39
   7  -3 -15    1.05    0.45
   7   3 -15   -0.03    0.26
  -7   3  15    0.82    0.39
   7   3 -15    0.29    0.37
  -7   3  14    5.27    0.56
   7   3 -14    5.79    0.58
  -7   3  14    5.05    0.56
  -7  -3  14    5.77    0.63
   7   3 -14    6.07    0.56
   7   3 -14    4.94    0.51
  -7   3  14    6.81    0.60
   7  -3 -14    5.48    0.58
  -7   3  13    0.33    0.48
   7   3 -13    0.61    0.46
  -7   3  13    0.41    0.45
   7   3 -13    0.52    0.48
  -7   3  13    0.41    0.45
  -7  -3  13    0.73    0.51
   7  -3 -13    0.25    0.49
   7   3 -13    0.12    0.41
   7   3 -12    0.84    0.48
  -7   3  12    0.27    0.47
   7   3 -12    0.47    0.32
  -7   3  12    1.01    0.50
   7   3 -12    0.38    0.44
  -7   3  12    0.24    0.47
  -7   3  12    0.50    0.29
  -7  -3  12    0.30    0.52
   7  -3 -12    0.75    0.50
   7   3 -11   13.62    0.79
  -7   3  11   13.71    0.78
   7   3 -11   15.41    0.56
  -7   3  11   15.60    0.82
  -7   3  11   12.58    0.80
   7  -3 -11   13.62    0.84
  -7   3  11   13.87    0.53
  -7  -3  11   16.47    0.92
  -7   3  10    6.06    0.66
  -7   3  10    5.51    0.39
   7   3 -10    6.04    0.59
  -7   3  10    5.97    0.60
   7   3 -10    5.56    0.40
  -7   3   9    4.69    0.37
   7   3  -9    4.79    0.56
  -7   3   9    4.19    0.55
   7   3  -9    4.19    0.36
   7   3  -8    0.54    0.21
  -7   3   8    0.29    0.27
   7   3  -8    0.24    0.45
  -7   3   8    0.12    0.44
   7   3  -8    0.55    0.27
   7   3  -7    1.19    0.23
   7   3  -7    1.72    0.47
  -7   3   7    1.34    0.44
  -7   3   7    1.17    0.26
  -7   3   7    1.42    0.41
   7   3  -7    1.21    0.25
   7   3  -6    0.22    0.22
   7   3  -6    0.64    0.41
  -7   3   6    0.70    0.40
  -7   3   6    1.03    0.41
   7   3  -6    0.61    0.24
  -7   3   6    0.36    0.25
   7   3  -5   10.16    0.38
  -7   3   5    9.53    0.45
   7   3  -5    9.91    0.63
  -7   3   5   10.33    0.61
  -7   3   5    8.94    0.62
   7   3  -5    9.69    0.40
  -7   3   5    9.03    0.40
   7   3  -4    3.90    0.29
  -7   3   4    3.76    0.36
   7   3  -4    3.98    0.46
  -7   3   4    4.24    0.47
   7   3  -4    4.18    0.32
  -7   3   4    3.73    0.32
   7   3  -3    2.83    0.29
   7   3  -3    3.38    0.31
  -7   3   3    2.53    0.31
  -7   3   3    3.54    0.34
  -7   3   3    3.16    0.44
   7   3  -3    3.16    0.43
   7   3  -2   25.28    0.66
  -7   3   2   26.94    0.67
  -7   3   2   25.73    0.70
   7   3  -2   25.16    0.89
  -7   3   2   25.59    0.70
   7   3  -1    1.68    0.24
  -7   3   1    1.43    0.29
   7   3  -1    1.60    0.27
  -7   3   1    1.37    0.30
  -7   3   1    1.48    0.43
  -7   3   1    1.75    0.32
   7   3   0   60.05    1.15
   7   3   0   61.98    1.18
  -7   3   0   60.87    1.23
  -7   3   0   58.99    1.49
  -7   3   0   60.30    1.22
  -7   3  -1    1.74    0.42
  -7   3  -1    1.21    0.27
   7   3   1    1.33    0.26
  -7   3  -1    1.61    0.42
   7   3   1    1.62    0.23
  -7   3  -1    1.56    0.31
   7   3   2    6.68    0.31
  -7   3  -2    6.69    0.55
   7   3   2    7.10    0.34
  -7   3  -2    6.77    0.36
   7  -3   2    6.44    0.36
  -7   3  -2    6.99    0.56
  -7   3  -2    7.00    0.42
  -7   3  -3    4.10    0.33
  -7   3  -3    4.90    0.52
   7   3   3    3.84    0.29
   7  -3   3    4.22    0.33
   7   3   3    4.32    0.26
   7  -3   4   28.70    0.72
   7   3   4   27.05    0.62
   7  -3   5   16.82    0.56
  -7   3  -5   16.90    0.60
   7   3   6   13.51    0.53
   7  -3   6   13.29    0.52
   7   3   6   13.20    0.79
   7   3   6   14.26    0.83
  -7   3  -6   15.85    0.81
  -7   3  -6   14.62    0.56
  -7   3  -6   13.37    0.87
   7  -3   7   15.76    0.88
   7   3   7   16.05    0.84
   7   3   7   16.99    0.93
  -7   3  -7   18.37    0.84
   7  -3   7   17.91    0.72
   7   3   7   16.75    0.58
   7  -3   7   15.23    0.58
   7   3   7   18.00    0.89
  -7   3  -7   17.65    0.99
  -7   3  -7   17.22    0.61
   7  -3   8    0.52    0.49
   7   3   8    1.24    0.50
   7   3   8    1.10    0.54
   7  -3   8    1.03    0.39
   7   3   8    0.94    0.31
   7  -3   8    1.21    0.33
  -7   3  -8    2.19    0.59
  -7   3  -8    1.69    0.35
   7   3   8    1.18    0.54
  -7   3  -9    1.33    0.53
   7   3   9    0.56    0.44
   7   3   9    0.92    0.52
   7   3   9    1.08    0.51
   7  -3   9    1.36    0.41
  -7   3 -10    3.20    0.58
  -7  -3 -10    2.24    0.48
   7   3  10    1.80    0.41
   7   3  10    2.28    0.56
   7   3  10    2.53    0.53
   7  -3  10    2.14    0.43
   7   3  11    0.54    0.44
  -7   3 -11    0.35    0.46
  -7  -3 -11    1.09    0.42
   7   3  12    2.62    0.46
  -7   3 -12    2.95    0.46
  -7  -3 -12    2.70    0.40
  -7   3 -12    1.92    0.40
   7   3  13    0.05    0.12
   7   3  13   -0.01    0.30
   7  -3  13    0.19    0.32
  -7   3 -13   -0.07    0.30
  -7  -3 -13    0.09    0.24
   7  -3  14    0.14    0.18
   7  -4 -17    0.40    0.20
   7   4 -17    0.32    0.16
  -7   4  16   -0.15    0.29
   7   4 -16    0.19    0.29
  -7   4  16    0.01    0.28
   7  -4 -16    0.22    0.31
   7   4 -16    0.06    0.26
   7   4 -15   -0.22    0.21
   7   4 -15    0.57    0.38
  -7   4  15   -0.32    0.36
   7  -4 -15    0.19    0.38
   7   4 -15    0.29    0.33
  -7   4  14    2.32    0.48
   7   4 -14    2.18    0.47
  -7   4  14    2.96    0.48
  -7  -4  14    2.35    0.51
   7  -4 -14    2.09    0.48
   7   4 -14    1.94    0.43
  -7   4  14    2.58    0.45
  -7   4  13    1.00    0.47
   7   4 -13    0.76    0.45
  -7   4  13    0.66    0.44
  -7  -4  13    1.21    0.52
   7  -4 -13    0.79    0.45
   7   4 -13    1.39    0.45
  -7   4  13    1.14    0.46
  -7   4  12    1.91    0.50
   7   4 -12    2.46    0.49
  -7   4  12    2.55    0.53
   7   4 -12    1.57    0.48
  -7   4  12    1.79    0.52
  -7  -4  12    2.12    0.58
   7  -4 -12    2.41    0.53
   7   4 -11    8.59    0.70
   7   4 -11    9.98    0.71
  -7   4  11    8.14    0.69
   7   4 -11    8.27    0.44
   7   4 -11   10.09    0.68
  -7   4  11    9.71    0.73
   7  -4 -11    9.05    0.69
  -7   4  11    8.61    0.41
  -7  -4  11    9.95    0.77
   7   4 -10    1.18    0.30
  -7   4  10    1.27    0.54
  -7   4  10    1.03    0.27
   7   4 -10    0.41    0.50
  -7   4  10    1.23    0.50
   7   4  -9    1.07    0.29
  -7   4   9    1.23    0.55
  -7   4   9    1.56    0.50
   7   4  -9    1.31    0.44
  -7   4   9    1.06    0.49
  -7   4   9    1.06    0.27
   7   4  -9    1.27    0.50
  -7   4   9    0.95    0.49
   7   4  -8    2.06    0.30
   7   4  -8    1.90    0.42
  -7   4   8    1.51    0.41
   7   4  -8    1.86    0.26
  -7   4   8    2.15    0.28
   7   4  -8    2.29    0.50
  -7   4   8    2.45    0.50
   7   4  -8    2.23    0.39
   7   4  -8    2.27    0.26
   7   4  -7    0.19    0.21
   7   4  -7    0.02    0.24
   7   4  -7    0.28    0.41
  -7   4   7    0.51    0.43
   7   4  -7    0.21    0.25
  -7   4   7    0.18    0.24
   7   4  -7    0.02    0.43
  -7   4   7    0.49    0.45
   7   4  -7    0.45    0.38
  -7   4   7    0.10    0.22
   7   4  -6    2.63    0.50
  -7   4   6    2.43    0.47
   7   4  -6    2.28    0.30
   7   4  -6    2.83    0.28
  -7   4   6    3.02    0.52
   7   4  -6    2.59    0.49
  -7   4   6    2.18    0.27
   7   4  -5    9.94    0.41
   7   4  -5    9.86    0.66
  -7   4   5    9.56    0.65
  -7   4   5    9.65    0.69
   7   4  -5    8.93    0.43
   7   4  -4  124.89    2.09
  -7   4   4  115.56    2.11
   7   4  -4  118.25    2.45
  -7   4   4  117.79    2.47
  -7   4   4  123.70    2.57
   7   4  -4  118.61    2.12
   7   4  -3   49.19    1.04
  -7   4   3   47.35    1.05
   7   4  -3   49.33    1.33
  -7   4   3   48.73    1.33
  -7   4   3   48.85    1.47
  -7   4   3   48.00    1.08
   7   4  -3   48.63    1.06
   7   4  -2   17.77    0.56
  -7   4   2   20.09    0.61
  -7   4   2   20.17    0.82
  -7   4   2   19.25    0.91
  -7   4   2   18.64    0.62
   7   4  -2   17.44    0.59
   7   4  -1    0.37    0.26
  -7   4   1    0.27    0.50
  -7   4   1    0.01    0.32
   7   4  -1    0.45    0.28
  -7   4   1    0.11    0.29
  -7   4   1    0.44    0.41
   7   4   0    3.48    0.31
   7   4   0    3.95    0.34
  -7   4   0    3.57    0.59
  -7   4   0    3.41    0.36
  -7   4   0    3.64    0.50
  -7   4   0    3.85    0.38
   7   4   1    3.46    0.31
  -7   4  -1    3.78    0.57
  -7   4  -1    3.53    0.36
   7   4   1    3.02    0.28
  -7   4  -1    3.81    0.40
   7   4   2    2.54    0.26
  -7   4  -2    3.20    0.30
   7   4   2    2.37    0.30
   7   4   2    2.92    0.50
  -7   4  -2    3.08    0.55
   7   4   3    1.43    0.23
   7   4   3    1.42    0.43
  -7   4  -3    1.70    0.49
   7   4   3    1.37    0.26
  -7   4  -3    1.26    0.24
  -7   4  -3    1.41    0.36
   7   4   4    0.20    0.43
  -7   4  -4    0.32    0.22
  -7   4  -4    0.10    0.35
   7   4   5    2.55    0.53
  -7   4  -5    1.92    0.54
  -7   4  -5    1.28    0.56
  -7   4  -5    1.97    0.39
   7   4   5    1.89    0.64
   7   4   6    6.69    0.66
  -7   4  -6    6.47    0.62
  -7   4  -6    6.94    0.72
  -7   4  -6    6.78    0.46
   7   4   6    6.85    0.73
   7   4   7    9.91    0.73
  -7   4  -7    9.32    0.64
   7   4   7   10.08    0.82
  -7   4  -7    9.27    0.76
  -7   4  -7   10.60    0.51
   7   4   8    2.70    0.61
   7   4   8    1.72    0.53
  -7   4  -8    1.62    0.54
   7   4   9    1.49    0.55
  -7   4  -9    0.86    0.50
   7   4  10    0.71    0.51
  -7   4 -10    0.02    0.41
   7   4  10    0.44    0.43
   7   4  11    0.19    0.26
   7  -4  11   -0.11    0.33
   7   4  11    0.36    0.43
  -7   4 -11    0.88    0.39
   7   4  11    0.38    0.39
  -7   4 -11    0.22    0.37
   7   4  12    0.37    0.21
   7   4  12    0.98    0.37
  -7   4 -12    0.93    0.33
   7  -4  12    0.73    0.32
   7  -4  13    0.11    0.20
   7   4  13    0.05    0.25
   7   5 -16    0.10    0.25
  -7   5  16    0.57    0.23
   7   5 -16    0.30    0.19
   7  -5 -15    0.10    0.29
  -7   5  15   -0.13    0.31
   7   5 -15    0.37    0.28
   7   5 -14    0.91    0.36
   7  -5 -14   -0.07    0.35
  -7   5  14   -0.19    0.38
   7   5 -14    0.63    0.35
   7   5 -13    0.18    0.39
  -7   5  13    0.69    0.41
   7  -5 -13    0.25    0.41
  -7  -5  13    0.27    0.39
   7   5 -13    0.16    0.37
   7   5 -12   10.41    0.67
   7  -5 -12   10.63    0.67
   7   5 -12   10.94    0.66
  -7  -5  12   10.77    0.68
   7   5 -12    8.41    0.49
   7   5 -11    0.16    0.46
  -7  -5  11   -0.11    0.46
   7  -5 -11    0.51    0.48
   7   5 -11    0.51    0.43
  -7   5  10    2.12    0.58
   7   5 -10    1.68    0.50
  -7   5  10    1.30    0.52
  -7  -5  10    1.51    0.52
   7   5 -10    1.94    0.48
   7   5  -9    0.62    0.45
  -7   5   9    0.33    0.47
  -7   5   9    0.05    0.51
   7   5  -8    1.20    0.47
  -7   5   8    0.84    0.49
  -7   5   8    1.27    0.55
   7   5  -8    1.43    0.40
   7   5  -8    1.65    0.47
   7   5  -8    1.31    0.37
   7   5  -7    0.25    0.42
   7   5  -7    0.20    0.27
  -7   5   7   -0.17    0.46
   7   5  -7   -0.02    0.41
  -7   5   7   -0.07    0.46
  -7   5   7    0.02    0.49
  -7   5   7   -0.01    0.23
   7   5  -7    0.14    0.51
   7   5  -7    0.33    0.39
   7   5  -7    0.29    0.23
   7   5  -7   -0.01    0.24
   7   5  -7    0.32    0.42
   7   5  -7    0.08    0.39
  -7   5   6    0.97    0.26
   7   5  -6    1.07    0.50
  -7   5   6    0.66    0.47
   7   5  -6    0.91    0.29
   7   5  -6    0.63    0.42
   7   5  -6    1.04    0.25
   7   5  -6    0.92    0.28
   7   5  -6    1.13    0.44
  -7   5   6    1.05    0.45
   7   5  -6    1.26    0.45
  -7   5   5    1.10    0.30
   7   5  -5    2.04    0.54
  -7   5   5    1.54    0.56
   7   5  -5    1.19    0.32
   7   5  -5    1.50    0.51
  -7   5   5    1.00    0.45
   7   5  -5    2.37    0.50
   7   5  -5    1.84    0.34
   7   5  -5    0.98    0.28
   7   5  -4  193.33    3.12
  -7   5   4  181.73    3.12
  -7   5   4  187.94    3.69
   7   5  -4  192.46    3.72
   7   5  -4  188.51    3.17
   7   5  -4  189.51    3.66
   7   5  -4  180.29    3.48
  -7   5   4  177.00    3.49
   7   5  -4  190.93    3.16
   7   5  -3   36.42    0.89
  -7   5   3   37.87    0.89
  -7   5   3   36.66    1.34
   7   5  -3   36.81    0.92
   7   5  -3   36.22    1.29
   7   5  -3   37.95    1.30
  -7   5   3   33.97    1.16
   7   5  -3   37.11    0.92
   7   5  -2   38.73    0.92
  -7   5   2   39.55    0.93
  -7   5   2   38.22    0.90
   7   5  -2   39.93    1.34
  -7   5   2   38.38    1.22
  -7   5   2   38.31    1.36
   7   5  -2   38.97    0.97
   7   5  -2   39.69    1.38
   7   5  -1    0.35    0.28
   7   5  -1    1.04    0.51
  -7   5   1    0.53    0.56
   7   5  -1    0.12    0.30
  -7   5   1    0.10    0.29
   7   5  -1    0.55    0.51
  -7   5   1    0.81    0.45
   7   5  -1    0.30    0.31
   7   5   0    7.84    0.40
  -7   5   0    9.02    0.44
  -7   5   0    8.24    0.76
   7   5   0    7.32    0.68
   7   5   0    8.37    0.45
   7   5   0    8.16    0.67
  -7   5   0    7.46    0.42
  -7   5   0    6.64    0.63
   7   5   0    8.47    0.44
   7   5   1    7.47    0.38
  -7   5  -1    7.68    0.73
   7   5   1    7.36    0.64
   7   5   1    6.96    0.41
  -7   5  -1    8.80    0.42
   7   5   1    7.93    0.64
  -7   5  -1    7.55    0.43
   7   5   1    8.11    0.42
   7   5   2    0.43    0.23
   7   5   2    0.30    0.45
   7   5   2    0.14    0.28
   7   5   2   -0.27    0.49
  -7   5  -2    0.30    0.27
  -7   5  -2    0.67    0.53
   7   5   2    0.51    0.62
  -7   5  -2    0.32    0.30
   7   5   2    0.41    0.40
   7   5   2   -0.02    0.42
   7   5   2    0.13    0.26
  -7   5  -3    1.90    0.48
  -7   5  -3    2.06    0.58
  -7   5  -3    1.93    0.29
  -7   5  -3    1.70    0.40
  -7   5  -3    1.54    0.55
   7   5   3    1.75    0.53
   7   5   3    1.45    0.45
   7   5   3    1.95    0.30
   7   5   3    2.64    0.65
   7   5   3    1.88    0.41
   7   5   3    1.83    0.24
   7   5   3    2.18    0.29
   7   5   3    1.48    0.45
   7   5   3    2.21    0.45
   7   5   4    0.45    0.47
   7   5   4    0.29    0.43
  -7   5  -4    0.26    0.48
  -7   5  -4    0.03    0.49
  -7   5  -4   -0.52    0.37
   7   5   4    0.76    0.62
   7   5   5    3.44    0.52
  -7   5  -5    3.70    0.56
  -7   5  -5    4.58    0.63
  -7   5  -5    3.99    0.43
   7   5   5    4.38    0.68
   7   5   6    0.58    0.45
  -7   5  -6    0.74    0.43
  -7   5  -6    1.39    0.54
   7   5   6    1.18    0.61
   7   5   7    0.77    0.48
   7   5   7    0.79    0.58
  -7   5  -7    0.45    0.35
  -7   5  -7    0.25    0.46
   7  -5   8    1.82    0.38
   7   5   8    1.60    0.58
   7   5   8    1.15    0.40
  -7   5  -8    1.42    0.48
   7   5   8    1.65    0.47
   7  -5   9    0.27    0.32
   7   5   9    0.26    0.49
   7   5   9   -0.07    0.31
  -7   5  -9    0.63    0.41
   7   5   9    0.35    0.42
   7   5  10    0.05    0.27
   7  -5  10   -0.21    0.30
   7   5  10   -0.03    0.38
   7   5  10    0.05    0.45
   7   5  11    0.63    0.24
   7  -5  11    0.48    0.28
   7   5  11    0.40    0.39
  -7   5 -11    0.59    0.32
  -7   5 -12    0.04    0.05
   7   5  12    0.34    0.28
  -7   6  15    0.23    0.13
   7   6 -15    0.45    0.27
  -7   6  15    0.58    0.22
   7   6 -15    0.16    0.17
   7   6 -14    0.06    0.41
   7   6 -14    0.30    0.27
  -7   6  14    0.78    0.31
   7   6 -13    0.45    0.34
   7  -6 -13    0.61    0.31
  -7   6  13    0.42    0.37
  -7   6  13    0.49    0.33
   7   6 -13   -0.10    0.16
  -7  -6  12    1.00    0.33
   7  -6 -12    0.65    0.38
   7   6 -12    0.73    0.40
  -7   6  12    1.21    0.40
   7   6 -12   -0.15    0.19
   7   6 -11   -0.33    0.42
  -7  -6  11    0.31    0.35
   7  -6 -11    0.64    0.41
  -7   6  11   -0.42    0.45
  -7   6  11    0.17    0.39
   7   6 -11   -0.08    0.22
   7   6 -10    0.02    0.45
  -7   6  10   -0.10    0.43
  -7  -6  10    0.11    0.37
  -7   6  10    0.42    0.46
  -7   6  10    0.36    0.43
   7   6 -10    0.14    0.33
  -7   6   9    0.90    0.45
   7   6  -9    0.75    0.36
   7   6  -9    0.87    0.46
  -7   6   9    1.23    0.47
  -7   6   8    0.72    0.37
  -7   6   8    1.21    0.49
   7   6  -8    0.88    0.38
  -7   6   8    0.57    0.37
   7   6  -8    0.50    0.33
  -7   6   8    0.59    0.46
  -7   6   7    1.72    0.45
   7   6  -7    1.61    0.29
   7   6  -7    1.51    0.49
  -7   6   7    1.15    0.26
  -7   6   7    1.25    0.48
  -7   6   7    1.52    0.53
   7   6  -7    1.20    0.41
   7   6  -7    1.48    0.27
  -7   6   7    1.32    0.47
   7   6  -7    1.11    0.39
  -7   6   7    1.54    0.42
   7   6  -7    1.68    0.43
  -7   6   7    1.29    0.41
  -7   6   6    0.56    0.46
  -7   6   6    0.29    0.26
  -7   6   6    0.72    0.49
   7   6  -6    1.19    0.48
   7   6  -6    0.52    0.29
  -7   6   6    0.74    0.52
  -7   6   6    0.64    0.29
   7   6  -6    0.02    0.42
  -7   6   6    0.25    0.48
   7   6  -6    0.43    0.23
   7   6  -6    0.71    0.52
  -7   6   6    0.25    0.52
   7   6  -6    0.53    0.42
   7   6  -6    0.52    0.25
  -7   6   6    0.67    0.42
   7   6  -6    0.62    0.28
   7   6  -6    0.71    0.37
   7   6  -6    0.92    0.47
  -7   6   6    0.36    0.39
  -7   6   5   36.64    0.87
  -7   6   5   35.81    1.18
   7   6  -5   37.52    1.31
   7   6  -5   37.94    0.94
  -7   6   5   40.78    1.38
  -7   6   5   38.66    1.34
   7   6  -5   35.40    1.18
  -7   6   5   37.94    0.91
   7   6  -5   37.30    1.26
  -7   6   5   36.98    1.16
   7   6  -5   38.53    1.27
   7   6  -5   37.30    0.90
  -7   6   5   34.48    1.17
   7   6  -5   37.18    0.88
   7   6  -5   37.66    1.22
   7   6  -4    4.72    0.59
   7   6  -4    4.97    0.37
  -7   6   4    5.03    0.55
  -7   6   4    5.66    0.61
  -7   6   4    5.35    0.38
   7   6  -4    4.95    0.44
   7   6  -4    4.96    0.66
  -7   6   4    6.18    0.74
  -7   6   4    5.63    0.69
   7   6  -4    5.84    0.58
   7   6  -4    4.77    0.64
   7   6  -4    7.67    0.80
   7   6  -4    5.15    0.65
  -7   6   4    4.98    0.55
   7   6  -4    4.84    0.39
  -7   6   3    1.48    0.52
  -7   6   3    2.10    0.33
   7   6  -3    1.60    0.59
   7   6  -3    1.37    0.38
   7   6  -3    2.21    0.49
   7   6  -3    1.99    0.35
  -7   6   3    1.93    0.49
   7   6  -3    2.52    0.58
  -7   6   3    1.66    0.50
   7   6  -3    1.96    0.32
   7   6  -3    1.90    0.52
   7   6  -2   16.72    0.58
  -7   6   2   17.08    0.89
  -7   6   2   17.67    0.62
  -7   6   2   18.11    0.94
   7   6  -2   18.49    0.97
   7   6  -2   18.52    0.65
   7   6  -2   16.38    0.85
  -7   6   2   18.65    1.03
   7   6  -2   20.17    0.85
   7   6  -2   14.02    0.81
   7   6  -2   19.21    0.96
  -7   6   2   19.20    0.86
   7   6  -2   19.09    0.65
  -7   6   1    0.86    0.51
  -7   6   1    0.67    0.32
   7   6  -1    1.36    0.59
   7   6  -1    0.60    0.36
   7   6  -1    1.51    0.52
  -7   6   1    0.95    0.60
  -7   6   1    0.73    0.44
   7   6  -1    0.57    0.44
   7   6  -1    0.82    0.47
   7   6  -1    0.79    0.66
   7   6  -1    0.84    0.49
   7   6  -1    0.86    0.29
  -7   6   1    1.15    0.47
   7   6  -1    1.17    0.33
   7   6  -1    1.06    0.53
  -7   6   0    3.10    0.61
  -7   6   0    3.00    0.58
  -7   6   0    2.53    0.35
   7   6   0    3.16    0.60
   7   6   0    1.86    0.37
   7   6   0    3.06    0.55
  -7   6   0    2.27    0.46
   7   6   0    2.04    0.68
   7   6   0    1.93    0.47
   7   6   0    2.72    0.31
   7   6   0    2.54    0.36
   7   6   0    2.18    0.55
  -7   6  -1   -0.22    0.51
  -7   6  -1    0.11    0.50
  -7   6  -1   -0.12    0.28
   7   6   1    0.19    0.48
   7   6   1   -0.09    0.31
   7   6   1    0.52    0.50
  -7   6  -1    0.09    0.36
  -7   6  -1    0.11    0.28
   7   6   1    0.61    0.65
   7   6   1    0.42    0.43
   7   6   1    0.31    0.25
  -7   6  -1   -0.42    0.50
   7   6   1    0.07    0.28
   7   6   1    0.36    0.46
  -7   6  -2    1.73    0.49
  -7   6  -2    0.85    0.55
  -7   6  -2    1.30    0.27
   7   6   2    1.05    0.45
   7   6   2    1.03    0.29
   7   6   2    0.27    0.48
  -7   6  -2    0.39    0.32
  -7   6  -2    0.95    0.28
   7   6   2    0.80    0.23
   7   6   2    1.35    0.65
  -7   6  -2    1.01    0.53
   7   6   2    0.76    0.39
   7   6   2    1.50    0.27
  -7   6  -2    1.51    0.46
   7   6   2    0.56    0.44
  -7   6  -3    7.90    0.60
  -7   6  -3    8.22    0.74
  -7   6  -3    7.89    0.38
  -7   6  -3    4.04    0.41
   7   6   3    5.91    0.66
   7   6   3    7.01    0.40
   7   6   3    6.49    0.32
   7   6   3    8.86    0.81
   7   6   3    7.06    0.54
  -7   6  -3    8.87    0.73
  -7   6  -3    7.73    0.62
   7   6   3    8.52    0.61
   7   6   4    0.41    0.48
  -7   6  -4    0.02    0.24
   7   6   4    0.49    0.38
   7   6   4   -0.16    0.58
  -7   6  -4    1.01    0.48
  -7   6  -4    0.99    0.50
  -7   6  -4    0.31    0.37
   7   6   5    0.59    0.47
  -7   6  -5    0.47    0.22
   7   6   5    0.39    0.37
   7   6   5    0.57    0.54
  -7   6  -5    0.57    0.42
  -7   6  -5    0.71    0.48
  -7   6  -6    1.02    0.22
   7   6   6    2.21    0.43
   7   6   6    2.08    0.57
  -7   6  -6    2.24    0.40
  -7   6  -6    1.38    0.46
   7   6   7    1.21    0.54
   7   6   7    0.98    0.40
  -7   6  -7    1.03    0.39
   7   6   7    0.78    0.40
   7   6   8    3.42    0.54
   7   6   8    2.54    0.40
   7  -6   8    3.36    0.38
  -7   6  -8    2.76    0.47
   7   6   8    3.27    0.44
   7   6   9    0.51    0.44
   7   6   9    0.60    0.29
  -7   6  -9    0.10    0.10
   7  -6   9    0.90    0.30
  -7   6  -9    0.27    0.37
   7   6  10    1.32    0.39
   7   6  10    0.88    0.25
  -7   6 -10    0.28    0.08
   7   6  11    0.58    0.28
  -7   6 -11    0.01    0.05
  -7   7  14    0.37    0.18
   7   7 -13    0.20    0.26
  -7   7  13    0.05    0.19
   7   7 -13    0.13    0.38
   7   7 -12    0.13    0.31
  -7   7  12    0.27    0.33
   7   7 -12   -0.02    0.43
   7   7 -11    2.40    0.42
  -7   7  11    2.31    0.43
   7   7 -11    2.42    0.57
   7   7 -10    0.26    0.42
   7  -7 -10    0.63    0.33
  -7   7  10    0.37    0.41
  -7   7   9    0.53    0.40
   7   7  -9    1.11    0.61
  -7   7   9    0.09    0.43
   7   7  -9    0.69    0.43
  -7   7   8    0.51    0.44
   7   7  -8    0.12    0.44
   7   7  -8   -0.50    0.59
  -7   7   8    0.02    0.23
  -7   7   8    0.17    0.43
  -7   7   7    0.11    0.37
  -7   7   7    0.75    0.49
   7   7  -7    0.44    0.22
  -7   7   7    0.55    0.48
   7   7  -7    0.55    0.56
  -7   7   7    0.29    0.36
  -7   7   7    0.44    0.42
  -7   7   7    0.98    0.40
  -7   7   6    0.66    0.42
   7   7  -6    0.53    0.46
   7   7  -6   -0.01    0.22
  -7   7   6    0.21    0.50
   7   7  -6    0.17    0.55
  -7   7   6    0.24    0.39
   7   7  -6    0.41    0.41
  -7   7   6    0.33    0.40
  -7   7   6    0.60    0.43
  -7   7   5    4.40    0.57
  -7   7   5    5.68    0.68
   7   7  -5    4.86    0.56
   7   7  -5    5.00    0.62
   7   7  -5    5.15    0.63
  -7   7   5    3.66    0.61
   7   7  -5    4.15    0.52
  -7   7   5    4.53    0.53
  -7   7   5    3.98    0.56
  -7   7   4    1.43    0.54
   7   7  -4    1.60    0.52
  -7   7   4    2.15    0.58
  -7   7   4    1.76    0.56
   7   7  -4    1.29    0.45
  -7   7   4    1.76    0.60
   7   7  -4    1.12    0.52
   7   7  -4    1.58    0.51
  -7   7   4    1.51    0.46
   7   7  -4    1.65    0.49
  -7   7   4    1.39    0.53
   7   7  -3    0.74    0.52
  -7   7   3    0.67    0.55
  -7   7   3    0.81    0.48
   7   7  -3    0.74    0.44
   7   7  -3    0.61    0.45
   7   7  -3    0.85    0.48
  -7   7   3    0.24    0.57
   7   7  -3    0.81    0.61
   7   7  -3    1.13    0.48
  -7   7   3    0.71    0.44
  -7   7   3    0.86    0.53
  -7   7   2    0.54    0.57
   7   7  -2    0.45    0.52
  -7   7   2    0.34    0.54
   7   7  -2   -0.10    0.47
  -7   7   2    0.65    0.59
   7   7  -2    1.01    0.48
  -7   7   2    0.49    0.46
  -7   7   2    0.60    0.50
  -7   7   1    0.25    0.43
   7   7  -1    1.20    0.50
  -7   7   1    0.98    0.48
   7   7  -1    1.10    0.49
  -7   7   1    1.54    0.58
   7   7  -1    0.90    0.53
  -7   7   0    0.60    0.59
   7   7   0    0.83    0.57
  -7   7   0    0.74    0.66
  -7   7   0    0.98    0.72
   7   7   0    0.45    0.49
   7   7   0    1.16    0.54
  -7   7   0    1.28    0.59
  -7   7  -1   -0.09    0.47
  -7   7  -1    0.14    0.36
   7   7   1   -0.02    0.49
   7   7   1   -0.23    0.44
   7   7   1    0.44    0.41
  -7   7  -1   -0.23    0.61
   7   7   1    0.05    0.62
   7   7   1    0.60    0.43
  -7   7  -1    0.10    0.49
  -7   7  -1   -0.30    0.49
  -7   7  -2    3.80    0.52
   7   7   2    3.60    0.57
  -7   7  -2    3.50    0.70
  -7   7  -2    2.29    0.35
   7   7   2    4.60    0.49
   7   7   2    1.86    0.26
   7   7   2    2.40    0.43
  -7   7  -2    3.56    0.68
   7   7   2    3.13    0.64
  -7   7  -2    3.82    0.57
  -7   7  -2    4.37    0.54
   7   7   3    0.12    0.48
  -7   7  -3    0.12    0.57
  -7   7  -3   -0.13    0.26
  -7   7  -3    0.15    0.38
   7   7   3   -0.10    0.21
  -7   7  -3    1.27    0.58
   7   7   3   -0.19    0.58
  -7   7  -3   -0.18    0.45
  -7   7  -3    0.23    0.41
  -7   7  -4    0.30    0.48
   7   7   4    0.93    0.57
  -7   7  -4    0.40    0.30
  -7   7  -4    0.94    0.43
  -7   7  -4    1.23    0.60
   7   7   4    0.19    0.43
  -7   7  -4    0.42    0.23
  -7   7  -5    0.33    0.35
  -7   7  -5    0.31    0.53
  -7   7  -5    0.14    0.19
   7   7   5   -0.15    0.51
  -7   7  -6   -0.02    0.21
  -7   7  -6    0.93    0.50
  -7   7  -6    0.18    0.16
   7   7   6    0.91    0.49
   7   7   7    0.19    0.32
  -7   7  -7    0.52    0.43
  -7   7  -7    0.07    0.13
   7  -7   7    0.66    0.28
  -7   7  -7    0.03    0.19
   7   7   7    0.31    0.44
   7   7   8    1.96    0.44
  -7   7  -8    0.49    0.12
   7   7   8    0.98    0.30
   7  -7   8    2.44    0.30
  -7   7  -9    0.57    0.10
   7   7   9    1.53    0.36
  -7   7 -10    0.07    0.06
   7   7  10    0.22    0.22
   7   8 -11   -0.19    0.28
   7   8 -11   -0.11    0.36
  -7   8  11    0.04    0.18
   7   8 -10    0.07    0.32
  -7   8  10    0.05    0.28
  -7   8  10   -0.09    0.22
  -7   8  10    0.87    0.27
   7   8  -9    1.22    0.40
  -7   8   9    0.84    0.33
   7   8  -9    0.85    0.49
  -7   8   9    1.31    0.35
   7   8  -8    0.67    0.42
  -7   8   8   -0.14    0.42
   7   8  -8   -0.04    0.47
  -7   8   8    0.69    0.38
  -7   8   8   -0.04    0.24
   7   8  -7    0.32    0.42
  -7   8   7    0.54    0.30
   7   8  -7    0.51    0.48
   7   8  -7    0.45    0.22
  -7   8   7    0.51    0.42
   7   8  -6    0.81    0.48
  -7   8   6    1.14    0.46
  -7   8   6    1.44    0.46
  -7   8   6    1.54    0.50
  -7   8   6    1.22    0.39
  -7   8   5    0.06    0.40
  -7   8   5    0.36    0.49
   7   8  -5    0.74    0.49
   7   8  -5    0.02    0.24
  -7   8   5    0.67    0.45
   7   8  -5   -0.22    0.47
  -7   8   5    0.50    0.42
  -7   8   5    0.02    0.34
  -7   8   4    1.17    0.48
   7   8  -4    1.10    0.44
   7   8  -4    0.40    0.24
   7   8  -4    1.29    0.22
  -7   8   4    1.14    0.46
  -7   8   4    0.95    0.40
  -7   8   3    0.83    0.52
   7   8  -3    0.24    0.45
   7   8  -3   -0.09    0.25
  -7   8   3    0.14    0.50
  -7   8   3    0.19    0.46
  -7   8   3    0.34    0.39
  -7   8   2    0.71    0.51
  -7   8   2    1.09    0.44
  -7   8   2    0.43    0.54
   7   8  -2    0.23    0.26
   7   8  -2    1.23    0.42
  -7   8   2    0.02    0.48
  -7   8   2    0.60    0.43
   7   8  -1    0.13    0.25
   7   8  -1    0.14    0.38
  -7   8   1    0.59    0.54
   7   8  -1    1.21    0.58
   7   8  -1    0.26    0.40
  -7   8   1    0.98    0.54
  -7   8   1    0.27    0.48
  -7   8   0    1.14    0.47
   7   8   0    0.75    0.26
   7   8   0    0.99    0.39
  -7   8   0    1.26    0.57
  -7   8   0    1.31    0.49
  -7   8   0    1.42    0.46
  -7   8  -1    0.41    0.42
  -7   8  -1    1.04    0.57
  -7   8  -1    0.32    0.31
   7   8   1    1.88    0.43
   7   8   1    0.36    0.22
   7   8   1    0.53    0.36
  -7   8  -1    0.30    0.52
  -7   8  -1    0.87    0.43
  -7   8  -1    1.40    0.46
   7   8   2    0.26    0.33
  -7   8  -2    0.56    0.49
  -7   8  -2    0.15    0.36
  -7   8  -2    0.58    0.40
  -7   8  -2    0.86    0.54
   7   8   3    0.05    0.15
   7   8   3   -0.14    0.28
  -7   8  -3    0.47    0.43
  -7   8  -3    0.42    0.37
  -7   8  -3   -0.05    0.50
   7   8   4   -0.11    0.25
  -7   8  -4    0.13    0.29
  -7   8  -4    0.10    0.46
  -7   8  -4    0.15    0.19
   7   8   5    0.15    0.21
   7   8   5   -0.03    0.43
  -7   8  -5    0.18    0.42
  -7   8  -5    0.23    0.17
   7   8   6    0.28    0.38
  -7   8  -6    0.01    0.14
   7   9  -9    0.73    0.23
  -7   9   9   -0.16    0.16
  -7   9   8    0.46    0.24
   7   9  -8    0.05    0.28
  -7   9   8    0.56    0.27
   7   9  -7    0.19    0.18
  -7   9   7    0.38    0.30
  -7   9   7    0.54    0.41
  -7   9   6    0.56    0.34
  -7   9   6   -0.70    0.52
  -7   9   6   -0.25    0.41
   7   9  -6   -0.01    0.34
  -7   9   4    0.51    0.48
   7   9  -4    0.46    0.45
  -7   9   4    0.28    0.47
  -7   9   3    0.90    0.45
   7   9  -3    1.31    0.39
   7   9  -3    0.70    0.26
  -7   9   3    0.61    0.43
  -7   9   2    0.26    0.43
   7   9  -2    0.64    0.25
  -7   9   2    0.80    0.42
  -7   9   1    0.67    0.42
   7   9  -1    0.44    0.35
   7   9  -1    0.64    0.24
   7   9  -1    0.18    0.16
  -7   9   1    0.14    0.37
  -7   9   0    1.26    0.42
  -7   9   0    0.34    0.29
  -7   9   0    0.47    0.32
  -7   9  -1    0.32    0.36
  -7   9  -1    0.23    0.26
  -7   9  -1    0.20    0.44
  -7   9  -1    0.13    0.29
   7   9   1    0.23    0.27
   7   9   2    0.39    0.23
  -7   9  -2    0.19    0.34
  -7   9  -2    0.19    0.22
  -7   9  -2    0.34    0.41
  -7   9  -3    0.30    0.35
  -7   9  -5    0.24    0.13
  -7  10   3    0.13    0.37
  -7  10   1    0.21    0.37
[truncated: 166,816 more chars]
