# Supplementary material for: 1-(2-Methyl­phen­yl)-4,4′-bipyridin-1-ium tetra­fluorido­borate
Source: IUCrdata. 2022 Mar 10;7(Pt 3):x220248. doi: 10.1107/S2414314622002486 (PMC9462016; doi:10.1107/S2414314622002486)
Supplement: Supplementary file 2 [file x-07-x220248-Isup2.hkl]

data_I                                                                          
_shelx_title ' str0366lt200kcu50mm_a.res in P2(1)/n'                            
_shelx_refln_list_code          4                                               
_shelx_F_calc_maximum      158.94                                               
_exptl_crystal_F_000       688.00                                               
_reflns_d_resolution_high  0.8401                                               
                                                                                
loop_                                                                           
 _space_group_symop_operation_xyz                                               
 'x, y, z'                                                                      
 '-x+1/2, y+1/2, -z+1/2'                                                        
 '-x, -y, -z'                                                                   
 'x-1/2, -y-1/2, z-1/2'                                                         
                                                                                
_cell_length_a    11.4260                                                       
_cell_length_b     9.0735                                                       
_cell_length_c    15.5434                                                       
_cell_angle_alpha  90.000                                                       
_cell_angle_beta  102.118                                                       
_cell_angle_gamma  90.000                                                       
                                                                                
_shelx_F_squared_multiplier     1.000                                           
                                                                                
loop_                                                                           
 _refln_index_h                                                                 
 _refln_index_k                                                                 
 _refln_index_l                                                                 
 _refln_F_squared_calc                                                          
 _refln_F_squared_meas                                                          
 _refln_F_squared_sigma                                                         
 _refln_observed_status                                                         
   2   0   0       5074.92       5156.68        76.62 o                         
   4   0   0         69.27         62.45         2.58 o                         
   6   0   0        639.65        619.56         9.43 o                         
   8   0   0        371.64        393.67         4.56 o                         
  10   0   0          6.02          8.98         0.58 o                         
  12   0   0          0.35          1.46         0.81 o                         
   1   1   0       3111.97       3185.81        27.38 o                         
   2   1   0        182.68        339.06         3.16 o                         
   3   1   0       3734.29       3593.30        20.17 o                         
   4   1   0        231.72        229.28         2.84 o                         
   5   1   0        126.70         97.76         0.97 o                         
   6   1   0        317.39        378.36         3.04 o                         
   7   1   0          2.63          3.71         0.45 o                         
   8   1   0         30.41         29.94         0.59 o                         
   9   1   0         17.82         21.96         0.43 o                         
  10   1   0          4.59          4.79         0.29 o                         
  11   1   0          0.26          1.36         0.58 o                         
  12   1   0          0.40          0.83         0.42 o                         
  13   1   0          0.30          0.53         0.34 o                         
   0   2   0        215.84        335.65         2.75 o                         
   1   2   0       2927.59       3135.78        19.15 o                         
   2   2   0      12173.55      12788.63        66.90 o                         
   3   2   0        697.20        572.38         3.70 o                         
   4   2   0        672.90        650.86         4.17 o                         
   5   2   0          4.22          7.11         0.30 o                         
   6   2   0        244.14        306.12         4.57 o                         
   7   2   0         32.65         54.46         0.87 o                         
   8   2   0          3.09          3.82         0.41 o                         
   9   2   0          3.80          4.17         0.42 o                         
  10   2   0          6.79          5.76         0.35 o                         
  11   2   0          0.32          0.81         0.52 o                         
  12   2   0          0.13          0.91         0.46 o                         
  13   2   0          0.44          0.23         0.35 o                         
   1   3   0        495.90        653.38         3.62 o                         
   2   3   0        496.94        365.54         1.91 o                         
   3   3   0         51.22         49.59         1.22 o                         
   4   3   0        159.65        159.02         1.61 o                         
   5   3   0        200.24        169.16         1.54 o                         
   6   3   0          9.63          6.11         0.36 o                         
   7   3   0        172.44        169.22         1.55 o                         
   8   3   0          0.96          2.17         0.34 o                         
   9   3   0          2.15          1.40         0.31 o                         
  10   3   0          0.08          0.27         0.30 o                         
  11   3   0          0.11          0.43         0.49 o                         
  12   3   0          0.10          0.49         0.44 o                         
   0   4   0        139.74        287.85         3.40 o                         
   1   4   0        135.30        102.44         0.78 o                         
   2   4   0         56.79         70.12         0.99 o                         
   3   4   0        226.46        257.39         2.12 o                         
   4   4   0        302.57        319.53         3.92 o                         
   5   4   0         96.52        120.92         1.41 o                         
   6   4   0          3.07          4.36         0.35 o                         
   7   4   0          7.74         10.24         0.44 o                         
   8   4   0          9.68          7.11         0.47 o                         
   9   4   0          0.24          0.88         0.33 o                         
  10   4   0          0.40          0.96         0.53 o                         
  11   4   0          0.01          0.31         0.35 o                         
  12   4   0          0.47          0.75         0.32 o                         
   1   5   0          5.64          4.63         0.30 o                         
   2   5   0         13.35          6.83         0.29 o                         
   3   5   0        148.41        180.74         1.44 o                         
   4   5   0         78.56         73.74         0.79 o                         
   5   5   0          7.09         13.20         0.39 o                         
   6   5   0         10.46          8.27         0.35 o                         
   7   5   0         22.71         22.60         0.54 o                         
   8   5   0         21.33         21.65         0.48 o                         
   9   5   0          0.09          0.12         0.39 o                         
  10   5   0          0.32          0.44         0.39 o                         
  11   5   0          0.06          0.28         0.40 o                         
   0   6   0          8.54          6.03         0.55 o                         
   1   6   0          0.18          1.83         0.40 o                         
   2   6   0          3.66          5.04         0.30 o                         
   3   6   0         27.39         29.83         0.51 o                         
   4   6   0         86.01         78.09         0.95 o                         
   5   6   0          6.88          4.17         0.35 o                         
   6   6   0          1.59          1.24         0.35 o                         
   7   6   0         10.70          7.14         0.36 o                         
   8   6   0          4.02          4.34         0.54 o                         
   9   6   0          0.16         -0.07         0.40 o                         
  10   6   0          0.01          0.60         0.37 o                         
  11   6   0          1.40          1.60         0.41 o                         
   1   7   0          7.33          7.13         0.47 o                         
   2   7   0          2.04          2.76         0.38 o                         
   3   7   0         70.78         61.94         1.54 o                         
   4   7   0          9.69          9.88         0.62 o                         
   5   7   0         28.65         29.90         1.03 o                         
   6   7   0          5.89          7.31         0.32 o                         
   7   7   0          3.52          2.38         0.62 o                         
   8   7   0          1.78          2.19         0.43 o                         
   9   7   0          0.00          0.39         0.39 o                         
  10   7   0          0.83          1.49         0.25 o                         
   0   8   0         10.52         11.82         1.60 o                         
   1   8   0          4.19          2.46         0.48 o                         
   2   8   0          4.15         12.93         1.71 o                         
   3   8   0          0.05          9.37         1.91 o                         
   4   8   0          0.37          1.35         0.37 o                         
   5   8   0          0.29          0.78         0.44 o                         
   6   8   0          4.39          4.28         0.48 o                         
   7   8   0          2.45          3.05         0.45 o                         
   8   8   0          0.36          0.52         0.32 o                         
   1   9   0          3.98         12.24         1.77 o                         
   2   9   0          0.74          4.77         0.61 o                         
   3   9   0          0.28          3.76         0.68 o                         
   5   9   0          3.48          6.16         0.91 o                         
   6   9   0          0.88          1.79         0.39 o                         
   7   9   0          1.28          1.76         0.71 o                         
   0  10   0          4.26          6.93         1.82 o                         
   1  10   0          1.92          9.61         2.37 o                         
   2  10   0          0.22         -0.70         1.84 o                         
   3  10   0          0.48          2.84         1.11 o                         
   4  10   0          6.11         14.33         2.40 o                         
   5  10   0          0.29          1.21         0.60 o                         
 -13   0   1          0.08          0.61         0.48 o                         
 -11   0   1          1.11          1.22         0.99 o                         
  -9   0   1         39.61         44.97         1.13 o                         
  -7   0   1        166.62        110.35         2.71 o                         
  -5   0   1         28.43         35.68         0.71 o                         
  -3   0   1      13452.76      15695.25       164.54 o                         
   1   0   1        749.89       1165.05        12.31 o                         
   3   0   1       1017.30       1186.56        19.28 o                         
   5   0   1        488.44        644.05         9.98 o                         
   7   0   1         39.03         36.06         0.90 o                         
   9   0   1          0.00          0.78         0.57 o                         
  11   0   1          0.40          0.91         0.82 o                         
  13   0   1          2.49          3.58         0.70 o                         
 -13   1   1          0.15          0.62         0.34 o                         
 -12   1   1          0.01          0.63         0.47 o                         
 -11   1   1          4.82          6.73         0.89 o                         
 -10   1   1          8.08          8.55         0.34 o                         
  -9   1   1         26.60         18.24         0.40 o                         
  -8   1   1        123.58        112.10         1.02 o                         
  -7   1   1          0.57          0.82         0.34 o                         
  -6   1   1         44.68         25.19         0.64 o                         
  -5   1   1         25.08         23.60         0.63 o                         
  -4   1   1         74.96         86.75         1.46 o                         
  -3   1   1      14024.32      15846.69       117.42 o                         
  -2   1   1        399.03        543.64         4.85 o                         
  -1   1   1       4819.17       4610.69        39.64 o                         
   0   1   1        325.74        218.25         2.11 o                         
   1   1   1        487.72        744.33         5.89 o                         
   2   1   1       4181.98       4361.65        47.91 o                         
   3   1   1         88.36        172.63         1.78 o                         
   4   1   1       1629.15       1338.87         7.22 o                         
   5   1   1        191.86        184.33         1.58 o                         
   6   1   1        515.49        543.17         4.96 o                         
   7   1   1        154.26        171.18         1.56 o                         
   8   1   1          1.26          0.23         0.30 o                         
   9   1   1          3.25          4.44         0.35 o                         
  10   1   1          1.84          1.90         0.26 o                         
  11   1   1          0.02          0.81         0.59 o                         
  12   1   1          0.16          1.64         0.47 o                         
  13   1   1          0.00          0.44         0.47 o                         
 -13   2   1          0.33          0.43         0.30 o                         
 -12   2   1          0.00          0.63         0.46 o                         
 -11   2   1          0.07         -0.14         0.52 o                         
 -10   2   1         38.78         37.84         0.51 o                         
  -9   2   1          9.23          7.26         0.41 o                         
  -8   2   1         28.45         34.14         0.68 o                         
  -7   2   1          4.31          8.79         0.38 o                         
  -6   2   1        100.51        102.97         2.50 o                         
  -5   2   1        273.59        257.66         2.17 o                         
  -4   2   1        554.32        546.56         4.46 o                         
  -3   2   1        850.24        913.58         5.62 o                         
  -2   2   1      25261.87      27883.20       184.62 o                         
  -1   2   1       1176.78       1265.02        11.81 o                         
   0   2   1       7110.83       8055.27        53.55 o                         
   1   2   1        607.78        543.12         3.27 o                         
   2   2   1        310.73        378.94         2.80 o                         
   3   2   1       5499.32       5909.69        29.23 o                         
   4   2   1        283.20        202.87         1.29 o                         
   5   2   1         81.29         94.85         0.93 o                         
   6   2   1        282.12        314.43         2.62 o                         
   7   2   1          0.69          0.71         0.31 o                         
   8   2   1         22.16         24.49         0.51 o                         
   9   2   1          8.67          6.44         0.44 o                         
  10   2   1          1.38          0.87         0.27 o                         
  11   2   1          1.16          1.61         0.52 o                         
  12   2   1          0.64          1.53         0.34 o                         
 -12   3   1          0.37          1.30         0.45 o                         
 -11   3   1          0.01         -0.29         0.51 o                         
 -10   3   1          7.04          9.84         0.38 o                         
  -9   3   1          6.31         10.54         0.42 o                         
  -8   3   1          5.68          9.03         0.39 o                         
  -7   3   1          5.28          4.41         0.34 o                         
  -6   3   1        203.36        244.40         3.01 o                         
  -5   3   1       1082.90       1142.58        15.28 o                         
  -4   3   1         55.39         54.76         0.65 o                         
  -3   3   1        874.81        820.63         8.14 o                         
  -2   3   1       2317.12       2264.44        15.21 o                         
  -1   3   1         14.09         16.88         0.41 o                         
   0   3   1         13.64         12.55         0.24 o                         
   1   3   1        650.03        653.65         2.73 o                         
   2   3   1        178.81         96.07         0.62 o                         
   3   3   1       1030.17       1110.87         8.62 o                         
   4   3   1        301.91        320.11         2.94 o                         
   5   3   1          0.14          0.39         0.27 o                         
   6   3   1          7.46         12.35         0.36 o                         
   7   3   1          3.71          4.19         0.34 o                         
   8   3   1          7.70          4.44         0.35 o                         
   9   3   1         12.53         13.49         0.41 o                         
  10   3   1          0.29          0.18         0.35 o                         
  11   3   1          3.31          2.74         0.52 o                         
  12   3   1          0.54          0.58         0.31 o                         
 -12   4   1          1.74          2.05         0.44 o                         
 -11   4   1          0.68          0.77         0.39 o                         
 -10   4   1          1.79          2.19         0.52 o                         
  -9   4   1          1.99          2.54         0.38 o                         
  -8   4   1         17.04         16.74         0.85 o                         
  -7   4   1          1.62          0.77         0.36 o                         
  -6   4   1        139.84        163.26         2.35 o                         
  -5   4   1        252.39        204.62         2.95 o                         
  -4   4   1        465.18        523.96         5.71 o                         
  -3   4   1          1.86          1.77         0.25 o                         
  -2   4   1         32.55         32.27         0.64 o                         
  -1   4   1          5.36          9.94         0.42 o                         
   0   4   1        150.56        131.88         1.53 o                         
   1   4   1          3.07          6.29         0.19 o                         
   2   4   1        140.04        108.13         1.27 o                         
   3   4   1         19.62         60.98         0.79 o                         
   4   4   1        668.21        671.90         5.89 o                         
   5   4   1         12.52         13.76         0.42 o                         
   6   4   1         39.34         35.74         0.61 o                         
   7   4   1          8.89          9.61         0.44 o                         
   8   4   1          3.48          5.21         0.41 o                         
   9   4   1          1.06          1.14         0.28 o                         
  10   4   1          0.14          0.21         0.46 o                         
  11   4   1          1.61          0.82         0.36 o                         
  12   4   1          1.17          0.75         0.46 o                         
 -11   5   1          1.91          2.14         0.38 o                         
 -10   5   1          0.02          0.49         0.39 o                         
  -9   5   1          2.06          2.99         0.35 o                         
  -8   5   1         17.94         20.95         0.52 o                         
  -7   5   1          1.22          1.15         0.35 o                         
  -6   5   1         25.71         24.97         0.55 o                         
  -5   5   1         69.35         77.63         0.96 o                         
  -4   5   1          0.00          1.02         0.35 o                         
  -3   5   1        152.21        189.37         1.96 o                         
  -2   5   1        225.41        190.06         3.59 o                         
  -1   5   1          6.47         19.91         0.71 o                         
   0   5   1        154.95        152.90         1.70 o                         
   1   5   1          8.68         10.32         0.35 o                         
   2   5   1          8.94          7.20         0.24 o                         
   3   5   1        114.80        115.00         1.03 o                         
   4   5   1        135.14        164.47         1.37 o                         
   5   5   1          6.26          6.77         0.33 o                         
   6   5   1          0.03         -0.08         0.29 o                         
   7   5   1         21.78         21.75         0.46 o                         
   8   5   1          0.31          0.69         0.27 o                         
   9   5   1          5.69          6.55         0.48 o                         
  10   5   1          0.08          0.77         0.36 o                         
  11   5   1          0.55          0.55         0.25 o                         
 -11   6   1          0.26          0.74         0.29 o                         
 -10   6   1          0.33          0.65         0.40 o                         
  -9   6   1          0.00          0.53         0.46 o                         
  -8   6   1          1.16          1.35         0.32 o                         
  -7   6   1          2.97          2.55         0.31 o                         
  -6   6   1          0.04          0.30         0.48 o                         
  -5   6   1          2.28          2.55         0.39 o                         
  -4   6   1         24.61         34.96         0.56 o                         
  -3   6   1         15.48         20.96         0.50 o                         
  -2   6   1          2.16          2.19         0.44 o                         
  -1   6   1         14.04          8.74         0.50 o                         
   0   6   1          6.51          4.24         0.37 o                         
   1   6   1          4.99         10.42         0.32 o                         
   2   6   1          4.52          4.08         0.27 o                         
   3   6   1        144.92        112.53         1.07 o                         
   4   6   1          7.96          6.51         0.42 o                         
   5   6   1          0.80          0.14         0.31 o                         
   6   6   1          0.65          0.39         0.32 o                         
   7   6   1          0.17          0.34         0.27 o                         
   8   6   1          2.23          2.31         0.44 o                         
   9   6   1          0.51          0.48         0.42 o                         
  10   6   1          4.13          3.42         0.35 o                         
 -10   7   1          1.03          0.60         0.25 o                         
  -9   7   1          0.06          0.71         0.44 o                         
  -8   7   1          0.61          1.68         0.50 o                         
  -7   7   1          2.91          2.69         0.57 o                         
  -6   7   1         32.31         36.88         0.85 o                         
  -5   7   1          0.41          0.88         0.39 o                         
  -4   7   1         46.16         54.32         0.98 o                         
  -3   7   1          0.60          1.82         0.41 o                         
  -2   7   1         42.39         42.53         0.97 o                         
  -1   7   1         66.25         76.28         4.48 o                         
   0   7   1          0.15         -0.27         0.34 o                         
   1   7   1         16.71         15.50         0.43 o                         
   2   7   1          5.33          4.44         0.32 o                         
   3   7   1          0.10          0.72         0.32 o                         
   4   7   1          3.81          5.66         0.46 o                         
   5   7   1          2.50          4.29         0.34 o                         
   6   7   1          2.41          1.86         0.27 o                         
   7   7   1          0.30          0.18         0.41 o                         
   8   7   1          1.08          1.63         0.47 o                         
   9   7   1          2.69          2.72         0.57 o                         
  -9   8   1          0.94          0.77         0.39 o                         
  -8   8   1          1.36          2.02         0.65 o                         
  -7   8   1          0.03          1.19         0.42 o                         
  -6   8   1          7.47          7.92         0.89 o                         
  -5   8   1          3.48          8.47         0.96 o                         
  -4   8   1         20.62         20.99         0.65 o                         
  -3   8   1          1.97         46.73        12.24 o                         
  -2   8   1         24.19         29.85         2.52 o                         
  -1   8   1          0.55         14.87         3.67 o                         
   0   8   1          1.87          3.84         0.28 o                         
   1   8   1          4.24          5.40         0.69 o                         
   2   8   1         57.04         59.02         5.77 o                         
   3   8   1          9.22         16.68         1.75 o                         
   4   8   1          7.42          7.51         0.35 o                         
   5   8   1          0.02          1.55         0.52 o                         
   6   8   1          2.51          0.86         0.47 o                         
   7   8   1          2.60          2.16         0.44 o                         
   8   8   1          0.23          0.76         0.45 o                         
  -7   9   1          0.34          1.07         0.32 o                         
  -6   9   1          0.00          1.37         0.55 o                         
  -5   9   1          6.92          4.80         1.44 o                         
  -4   9   1          0.79          0.99         0.74 o                         
  -3   9   1          0.31          1.51         0.67 o                         
  -2   9   1          1.77          1.73         0.73 o                         
  -1   9   1          1.05         33.04         8.18 o                         
   0   9   1         14.83         31.69         3.11 o                         
   1   9   1         24.47         26.62         4.80 o                         
   2   9   1         18.20         34.49         4.81 o                         
   3   9   1          2.05         70.25        22.03 o                         
   4   9   1          3.83          2.92         0.93 o                         
   5   9   1          0.02          1.39         0.53 o                         
   6   9   1          0.07          0.45         0.57 o                         
   7   9   1          0.06          0.61         0.38 o                         
  -5  10   1          0.87         33.18        14.81 o                         
  -4  10   1          3.63         39.41        14.92 o                         
  -3  10   1          1.29          3.58         1.26 o                         
  -2  10   1          0.08          2.65         0.91 o                         
  -1  10   1          0.00          0.49         0.69 o                         
   0  10   1          0.01          1.33         0.69 o                         
   1  10   1          2.79         12.39         3.04 o                         
   2  10   1          1.37         71.46        17.32 o                         
   3  10   1          0.00          2.49         1.03 o                         
   4  10   1          0.09          3.31         2.43 o                         
 -12   0   2          7.61          3.95         0.64 o                         
 -10   0   2          1.11          4.23         0.44 o                         
  -8   0   2          4.92          4.34         0.41 o                         
  -6   0   2        218.49        222.56         3.37 o                         
  -4   0   2       1383.06       2150.89        16.10 o                         
  -2   0   2      10336.83      12533.59       131.39 o                         
   0   0   2       1633.62       1798.06        18.94 o                         
   2   0   2        302.39        203.17         3.63 o                         
   4   0   2       1210.51       1091.70         9.68 o                         
   6   0   2         89.64        132.74         2.28 o                         
   8   0   2          0.90          0.39         0.38 o                         
  10   0   2          5.44          5.39         0.40 o                         
  12   0   2          0.49          1.93         1.34 o                         
 -13   1   2          0.43          1.13         0.36 o                         
 -12   1   2          2.29          2.19         0.48 o                         
 -11   1   2         14.10         11.72         0.45 o                         
 -10   1   2          4.04          7.47         0.35 o                         
  -9   1   2          5.22          3.61         0.44 o                         
  -8   1   2          2.41          3.50         0.31 o                         
  -7   1   2         29.10         27.26         0.55 o                         
  -6   1   2          1.40          0.65         0.35 o                         
  -5   1   2        167.52        166.73         3.71 o                         
  -4   1   2        300.63        365.17         3.39 o                         
  -3   1   2      10671.64      12360.53        96.23 o                         
  -2   1   2        134.28        254.94         7.28 o                         
  -1   1   2       4489.56       4786.08        41.21 o                         
   0   1   2       2365.10       2932.11        17.84 o                         
   1   1   2         13.12         20.19         0.37 o                         
   3   1   2        370.09        358.19         2.60 o                         
   4   1   2        291.90        221.09         1.60 o                         
   5   1   2        103.40        102.97         1.09 o                         
   6   1   2        199.65        181.88         1.63 o                         
   7   1   2         72.57         70.26         0.75 o                         
   8   1   2          3.62          4.88         0.32 o                         
   9   1   2          4.57          3.42         0.33 o                         
  10   1   2          0.03          0.94         0.24 o                         
  11   1   2          0.39          0.67         0.39 o                         
  12   1   2          0.70          1.73         0.57 o                         
 -13   2   2          0.02          0.47         0.31 o                         
 -12   2   2          1.62          2.37         0.49 o                         
 -11   2   2          5.23          4.00         0.56 o                         
 -10   2   2          0.50          0.98         0.30 o                         
  -9   2   2          4.60          2.53         0.43 o                         
  -8   2   2          5.42          6.75         0.44 o                         
  -7   2   2         44.08         39.12         0.63 o                         
  -6   2   2        406.78        483.51         4.48 o                         
  -5   2   2        314.09        294.56         2.80 o                         
  -4   2   2        196.99        267.00         2.27 o                         
  -3   2   2         27.45         25.67         0.42 o                         
  -2   2   2       6430.60       7484.11        35.10 o                         
  -1   2   2        403.06        465.66         2.92 o                         
   0   2   2        411.16        250.28         1.71 o                         
   1   2   2       2425.92       2479.98        17.65 o                         
   2   2   2       1152.40       1020.87         5.29 o                         
   3   2   2         66.16        115.20         1.30 o                         
   4   2   2        867.86        889.35         7.85 o                         
   5   2   2          3.71          5.95         0.28 o                         
   6   2   2         17.45         15.58         0.35 o                         
   7   2   2          3.95          3.12         0.30 o                         
   8   2   2          2.57          3.32         0.35 o                         
   9   2   2          0.23          0.68         0.26 o                         
  10   2   2          0.65          1.31         0.26 o                         
  11   2   2          9.15         10.24         0.59 o                         
  12   2   2          0.04          0.33         0.63 o                         
 -13   3   2          1.00          1.08         0.26 o                         
 -12   3   2          1.43          1.18         0.41 o                         
 -11   3   2          0.11          0.59         0.52 o                         
 -10   3   2          0.42          0.86         0.32 o                         
  -9   3   2         11.25          8.95         0.69 o                         
  -8   3   2         41.00         30.85         0.64 o                         
  -7   3   2         63.30         72.13         0.89 o                         
  -6   3   2          5.25          4.78         0.42 o                         
  -5   3   2       2758.23       3119.12        26.98 o                         
  -4   3   2         26.11         19.72         0.68 o                         
  -3   3   2         47.84         26.80         0.52 o                         
  -2   3   2       1815.59       1950.61         8.52 o                         
  -1   3   2        269.86        312.13         1.72 o                         
   0   3   2         31.75         46.98         0.54 o                         
   1   3   2        404.71        298.85         1.24 o                         
   2   3   2         28.92         43.22         0.30 o                         
   3   3   2        220.26        218.88         1.89 o                         
   4   3   2        326.26        483.49         3.11 o                         
   5   3   2         23.66         26.01         0.42 o                         
   6   3   2        125.34        126.45         2.08 o                         
   7   3   2         21.10         19.00         0.41 o                         
   8   3   2          4.17          5.10         0.38 o                         
   9   3   2          1.18          1.15         0.31 o                         
  10   3   2          0.06          0.95         0.51 o                         
  11   3   2          0.99          1.25         0.46 o                         
  12   3   2          1.50          1.21         0.40 o                         
 -12   4   2          1.60          1.83         0.37 o                         
 -11   4   2          0.03          0.88         0.47 o                         
 -10   4   2         15.71         15.13         0.72 o                         
  -9   4   2          2.59          4.16         0.55 o                         
  -8   4   2          8.51          5.74         0.51 o                         
  -7   4   2         52.94         52.39         1.18 o                         
  -5   4   2         88.16         78.39         2.56 o                         
  -4   4   2       1297.36       1450.89        12.70 o                         
  -3   4   2         31.60         53.43         0.75 o                         
  -2   4   2        320.37        242.25         1.79 o                         
  -1   4   2         58.77         72.67         0.56 o                         
   0   4   2         44.78         80.90         0.58 o                         
   1   4   2        225.55        248.53         1.57 o                         
   2   4   2         12.58          9.68         0.19 o                         
   3   4   2         58.50         35.16         0.50 o                         
   4   4   2         28.35         35.02         0.56 o                         
   5   4   2          2.52          3.18         0.31 o                         
   6   4   2          3.12          4.26         0.33 o                         
   7   4   2          8.94          7.76         0.42 o                         
   8   4   2         10.32          6.11         0.32 o                         
   9   4   2         13.42          9.84         0.34 o                         
  10   4   2          9.19         10.36         0.55 o                         
  11   4   2          0.76          0.66         0.39 o                         
 -12   5   2          0.03          0.50         0.31 o                         
 -11   5   2          0.15          0.68         0.39 o                         
 -10   5   2          0.32          0.69         0.51 o                         
  -9   5   2          2.90          2.97         0.38 o                         
  -8   5   2          9.42          6.56         0.43 o                         
  -7   5   2        104.21        108.76         1.06 o                         
  -6   5   2         58.32         77.01         1.22 o                         
  -5   5   2         17.35         12.88         0.55 o                         
  -4   5   2          8.76         10.46         0.74 o                         
  -3   5   2         40.75         40.73         0.79 o                         
  -2   5   2        273.20        216.69         1.41 o                         
  -1   5   2          3.59          6.21         0.27 o                         
   0   5   2        210.93        212.48         1.81 o                         
   1   5   2        552.20        555.73         3.90 o                         
   2   5   2         24.71         28.85         0.36 o                         
   3   5   2         81.67         83.49         0.74 o                         
   4   5   2          5.63          5.34         0.31 o                         
   5   5   2         40.46         53.73         0.64 o                         
   6   5   2         30.53         32.82         0.50 o                         
   7   5   2          0.00          0.73         0.28 o                         
   8   5   2         12.76         13.74         0.37 o                         
   9   5   2          8.60          9.69         0.45 o                         
  10   5   2          1.10          1.87         0.36 o                         
  11   5   2          1.66          0.62         0.31 o                         
 -11   6   2          0.46          0.74         0.30 o                         
 -10   6   2          0.95          0.57         0.43 o                         
  -9   6   2          0.48          0.94         0.61 o                         
  -8   6   2          1.55          1.48         0.40 o                         
  -7   6   2         47.43         50.24         0.97 o                         
  -6   6   2         73.38         89.51         1.60 o                         
  -5   6   2         68.10         56.16         1.03 o                         
  -4   6   2         25.13         37.50         1.06 o                         
  -3   6   2         64.22         70.99         0.79 o                         
  -2   6   2         16.12         17.20         0.36 o                         
  -1   6   2         14.40         15.95         0.36 o                         
   0   6   2         48.78         31.36         0.79 o                         
   1   6   2        112.12        124.12         1.05 o                         
   2   6   2         49.77         46.29         0.71 o                         
   3   6   2          6.77          6.86         0.29 o                         
   4   6   2          7.37          8.96         0.35 o                         
   5   6   2         94.44        109.11         1.05 o                         
   6   6   2          6.13          9.07         0.29 o                         
   7   6   2          1.26          2.94         0.26 o                         
   8   6   2          0.00          0.86         0.35 o                         
   9   6   2          1.82          1.05         0.40 o                         
  10   6   2          0.95          1.22         0.37 o                         
 -10   7   2          2.14          2.26         0.38 o                         
  -9   7   2          1.71          1.57         0.48 o                         
  -8   7   2          0.04          0.89         0.46 o                         
  -7   7   2          1.64          1.38         0.50 o                         
  -6   7   2          0.04          0.43         0.31 o                         
  -5   7   2          3.82          5.36         0.41 o                         
  -4   7   2          2.69          8.18         0.53 o                         
  -3   7   2          1.15          0.63         0.44 o                         
  -2   7   2         74.94         90.96         0.89 o                         
  -1   7   2         16.24         17.28         0.70 o                         
   0   7   2         47.33         48.23         0.77 o                         
   1   7   2          0.71          2.28         0.34 o                         
   2   7   2          7.20          6.96         0.42 o                         
   3   7   2         17.44         16.44         0.55 o                         
   4   7   2          1.47          1.87         0.26 o                         
   5   7   2         13.81         13.99         0.71 o                         
   6   7   2          1.41          1.87         0.39 o                         
   7   7   2          9.36          9.03         0.63 o                         
   8   7   2          1.58          1.45         0.30 o                         
   9   7   2          3.22          2.58         0.51 o                         
  -9   8   2          1.42          1.02         0.45 o                         
  -8   8   2          1.19          1.64         0.53 o                         
  -7   8   2          1.52          1.66         0.43 o                         
  -6   8   2          0.18          0.69         0.43 o                         
  -5   8   2          5.23          6.62         0.63 o                         
  -4   8   2         10.33         12.35         0.72 o                         
  -3   8   2          9.94         10.18         0.77 o                         
  -2   8   2         19.96         29.58         2.52 o                         
  -1   8   2         37.73         53.17         4.79 o                         
   0   8   2          1.25          2.91         0.26 o                         
   1   8   2         41.37         40.48         4.33 o                         
   2   8   2         11.96         19.08         2.06 o                         
   3   8   2          9.35         13.61         2.14 o                         
   4   8   2          0.99          0.90         0.31 o                         
   5   8   2          3.80          6.57         0.92 o                         
   6   8   2          5.33          4.77         0.57 o                         
   7   8   2          0.04          1.23         0.50 o                         
   8   8   2          4.78          5.07         0.73 o                         
  -7   9   2          1.38          1.63         0.54 o                         
  -6   9   2          0.46          1.99         0.61 o                         
  -5   9   2          3.35          2.07         0.54 o                         
  -4   9   2          0.00          1.62         0.54 o                         
  -3   9   2          8.18          9.90         0.79 o                         
  -2   9   2          4.45          4.93         0.83 o                         
  -1   9   2          0.00          4.84         0.92 o                         
   0   9   2          6.34         18.83         3.98 o                         
   1   9   2          0.96          2.93         0.97 o                         
   2   9   2          0.16          4.01         0.80 o                         
   3   9   2          2.06          0.83         0.78 o                         
   4   9   2          1.06          0.91         1.02 o                         
   5   9   2          0.11          0.20         0.81 o                         
   6   9   2          0.39          0.63         0.44 o                         
  -5  10   2          0.03          0.88         0.58 o                         
  -4  10   2          0.08          1.25         1.50 o                         
  -3  10   2          1.30          4.08         0.81 o                         
  -2  10   2          0.70          1.65         1.20 o                         
  -1  10   2          6.36         11.13         2.50 o                         
   0  10   2          8.20         54.35         7.29 o                         
   1  10   2          5.44         46.08         6.98 o                         
   2  10   2          1.35         50.91        17.25 o                         
   3  10   2          0.00          3.15         2.72 o                         
   4  10   2          0.19          2.85         0.53 o                         
 -13   0   3          3.48          4.02         0.69 o                         
 -11   0   3          0.19          1.00         0.42 o                         
  -9   0   3         54.36         42.84         1.61 o                         
  -7   0   3          2.37          1.76         0.50 o                         
  -5   0   3        241.41        257.70         2.27 o                         
  -3   0   3        122.59        150.38         1.91 o                         
  -1   0   3         41.39         32.22         0.87 o                         
   1   0   3      19386.10      18173.18       269.17 o                         
   3   0   3        808.82        871.32         8.39 o                         
   5   0   3          5.55          5.58         0.32 o                         
   7   0   3         35.86         23.54         0.54 o                         
   9   0   3          7.88         11.73         0.82 o                         
  11   0   3          6.73          5.33         1.09 o                         
 -13   1   3          0.34          0.14         0.40 o                         
 -12   1   3          1.19          0.71         0.54 o                         
 -11   1   3          0.13          0.14         0.53 o                         
 -10   1   3         12.85          9.83         0.41 o                         
  -9   1   3          0.59          0.64         0.56 o                         
  -8   1   3          0.53          0.28         0.48 o                         
  -7   1   3         33.33         64.71         1.02 o                         
  -6   1   3        356.99        419.42         3.37 o                         
  -5   1   3         30.23         25.60         0.90 o                         
  -4   1   3        195.86        174.24         1.62 o                         
  -3   1   3       3789.35       3985.38        26.64 o                         
  -2   1   3       1502.57       1730.52        15.11 o                         
  -1   1   3        996.99       1219.95        11.68 o                         
   0   1   3       1036.71        613.21         4.94 o                         
   1   1   3        748.82        468.48         4.62 o                         
   2   1   3        230.79        425.82         4.72 o                         
   3   1   3        226.34        159.84         1.09 o                         
   4   1   3         30.13         55.17         0.51 o                         
   5   1   3        253.90        310.36         3.80 o                         
   6   1   3         70.54         77.62         0.93 o                         
   7   1   3          0.98          0.83         0.28 o                         
   8   1   3          4.06          3.66         0.35 o                         
   9   1   3          0.39          0.06         0.33 o                         
  10   1   3          0.37          1.00         0.42 o                         
  11   1   3          3.47          2.99         0.71 o                         
  12   1   3          2.99          2.62         0.49 o                         
 -13   2   3          0.08          0.54         0.35 o                         
 -12   2   3          0.95          0.56         0.49 o                         
 -11   2   3          0.36          1.24         0.59 o                         
 -10   2   3          1.72          2.30         0.31 o                         
  -9   2   3          2.48          1.59         0.57 o                         
  -8   2   3          0.68          0.94         0.64 o                         
  -7   2   3          0.02          1.00         0.36 o                         
  -6   2   3        902.40       1075.51         7.37 o                         
  -5   2   3        186.53        183.91         1.47 o                         
  -4   2   3        249.32        332.54         2.35 o                         
  -3   2   3          5.54          2.49         0.19 o                         
  -2   2   3        510.55        480.53         3.22 o                         
  -1   2   3       3279.57       3247.54        27.79 o                         
   0   2   3        508.02        456.93         2.77 o                         
   1   2   3       1585.57       1360.75         9.28 o                         
   2   2   3        132.00        134.16         0.87 o                         
   3   2   3        119.98         99.76         1.78 o                         
   4   2   3        102.34        114.89         1.00 o                         
   5   2   3        362.97        323.14         2.98 o                         
   6   2   3          7.52          4.91         0.38 o                         
   7   2   3          0.27          0.27         0.29 o                         
   8   2   3         58.52         58.10         1.00 o                         
   9   2   3          1.32          1.93         0.38 o                         
  10   2   3          3.74          2.52         0.66 o                         
  11   2   3          0.24          0.83         0.52 o                         
  12   2   3          0.16          0.94         0.51 o                         
 -13   3   3          1.55          1.28         0.32 o                         
 -12   3   3          0.16          1.04         0.51 o                         
 -11   3   3          0.69          2.42         0.63 o                         
 -10   3   3         16.27         12.27         0.49 o                         
  -9   3   3         30.91         32.26         1.35 o                         
  -8   3   3        112.20        128.84         1.76 o                         
  -7   3   3         15.18          8.68         0.39 o                         
  -6   3   3        153.78        163.34         1.55 o                         
  -5   3   3       1544.40       1748.78        16.18 o                         
  -4   3   3         10.89         17.71         0.49 o                         
  -3   3   3         93.91         60.18         1.14 o                         
  -2   3   3        103.28         73.09         0.44 o                         
  -1   3   3          6.66         14.15         0.22 o                         
   0   3   3        104.56        107.18         0.53 o                         
   1   3   3          8.44         15.58         0.17 o                         
   2   3   3         21.85         15.06         0.28 o                         
   3   3   3        346.22        388.91         2.73 o                         
   4   3   3        207.51        176.43         1.27 o                         
   5   3   3         32.35         21.71         0.37 o                         
   6   3   3          0.56          0.81         0.26 o                         
   7   3   3          8.68         11.75         0.40 o                         
   8   3   3          1.16          0.88         0.33 o                         
   9   3   3          0.11          0.63         0.43 o                         
  10   3   3          0.96          0.58         0.49 o                         
  11   3   3          0.08          0.52         0.56 o                         
  12   3   3          0.55          0.65         0.60 o                         
 -12   4   3          0.09          0.63         0.40 o                         
 -11   4   3          3.64          1.91         0.58 o                         
 -10   4   3          0.03          0.80         0.59 o                         
  -9   4   3         37.50         32.16         1.60 o                         
  -8   4   3        199.16        203.59         2.49 o                         
  -7   4   3        124.61        135.57         1.23 o                         
  -6   4   3          1.72          1.33         0.31 o                         
  -5   4   3         52.47         41.55         1.06 o                         
  -4   4   3        306.19        396.17         3.27 o                         
  -3   4   3        845.62        861.91         5.92 o                         
  -2   4   3        238.54        215.51         1.65 o                         
  -1   4   3          8.09          6.76         0.21 o                         
   0   4   3       1200.65       1375.22        12.42 o                         
   1   4   3        874.13       1296.17         8.38 o                         
   2   4   3         30.96         41.82         0.60 o                         
   3   4   3        111.79        132.74         1.12 o                         
   4   4   3         49.57         64.58         1.23 o                         
   5   4   3         10.50         11.58         0.42 o                         
   6   4   3          3.16          4.00         0.32 o                         
   7   4   3          1.84          3.90         0.34 o                         
   8   4   3          7.67          5.83         0.32 o                         
   9   4   3          2.57          3.71         0.41 o                         
  10   4   3          2.25          1.42         0.36 o                         
  11   4   3          4.71          3.74         0.57 o                         
 -12   5   3          0.62          1.22         0.37 o                         
 -11   5   3          0.57          0.46         0.44 o                         
 -10   5   3          0.30          0.54         0.45 o                         
  -9   5   3          4.35          5.48         0.44 o                         
  -8   5   3         15.93         10.43         0.46 o                         
  -7   5   3        102.70        102.69         1.03 o                         
  -6   5   3         84.57         96.67         0.89 o                         
  -5   5   3         28.59         27.83         0.55 o                         
  -4   5   3         82.29         98.69         1.69 o                         
  -3   5   3         95.10         91.18         2.40 o                         
  -2   5   3         80.08         80.56         0.65 o                         
  -1   5   3        120.25        106.54         0.94 o                         
   0   5   3         51.45         20.37         0.57 o                         
   1   5   3          1.30          2.11         0.25 o                         
   2   5   3        137.69        188.39         1.50 o                         
   3   5   3         33.96         34.20         0.56 o                         
   4   5   3         18.85         13.40         0.37 o                         
   5   5   3          0.06          0.72         0.27 o                         
   6   5   3          0.73          0.24         0.28 o                         
   7   5   3          7.06          5.37         0.29 o                         
   8   5   3         13.03         14.98         0.41 o                         
   9   5   3         11.41         12.12         0.50 o                         
  10   5   3          1.39          1.79         0.47 o                         
  11   5   3          0.33          0.30         0.31 o                         
 -11   6   3          1.17          2.06         0.42 o                         
 -10   6   3          9.95          9.48         0.54 o                         
  -9   6   3          4.04          4.33         0.54 o                         
  -8   6   3          0.21          0.04         0.37 o                         
  -7   6   3          4.73          5.40         0.36 o                         
  -6   6   3         25.40         26.75         0.56 o                         
  -5   6   3        128.28        139.63         1.20 o                         
  -4   6   3        123.96        106.11         1.38 o                         
  -3   6   3        107.38        106.49         0.82 o                         
  -2   6   3         15.76         10.03         0.47 o                         
  -1   6   3        214.40        206.16         2.96 o                         
   0   6   3         13.86          7.52         0.35 o                         
   1   6   3          2.41          0.98         0.28 o                         
   2   6   3          1.33          3.66         0.31 o                         
   3   6   3          6.75          9.75         0.39 o                         
   4   6   3         11.57         10.59         0.36 o                         
   5   6   3         10.48          5.20         0.32 o                         
   6   6   3         42.35         33.42         0.96 o                         
   7   6   3         21.32         20.20         0.91 o                         
   8   6   3         12.13         11.85         0.51 o                         
   9   6   3          0.08          0.50         0.47 o                         
  10   6   3          0.83         -0.12         0.35 o                         
 -10   7   3          0.17          0.79         0.35 o                         
  -9   7   3          6.28          6.92         0.46 o                         
  -8   7   3          1.16          1.07         0.47 o                         
  -7   7   3          0.67          2.09         0.42 o                         
  -6   7   3         16.13         15.14         0.39 o                         
  -5   7   3         47.53         60.66         2.16 o                         
  -4   7   3         13.53         11.26         0.51 o                         
  -3   7   3          7.36         10.54         0.49 o                         
  -2   7   3          1.46          1.72         0.33 o                         
  -1   7   3         50.17         58.82         1.74 o                         
   0   7   3          3.14          1.63         0.33 o                         
   1   7   3          1.39          2.30         0.35 o                         
   2   7   3          1.29          0.77         0.41 o                         
   3   7   3         34.84         30.74         0.66 o                         
   4   7   3         20.09         21.67         1.18 o                         
   5   7   3          0.00          0.31         0.25 o                         
   6   7   3          3.38          2.51         0.30 o                         
   7   7   3          0.25          0.23         0.34 o                         
   8   7   3          0.04          0.27         0.25 o                         
   9   7   3          1.75          1.72         0.70 o                         
  -9   8   3          0.23          0.37         0.34 o                         
  -8   8   3          2.12          1.95         0.52 o                         
  -7   8   3          1.34          0.63         0.44 o                         
  -6   8   3          0.25          1.70         0.44 o                         
  -5   8   3          8.55         14.16         1.66 o                         
  -4   8   3          3.88          8.45         0.45 o                         
  -3   8   3         16.56         13.05         1.04 o                         
  -2   8   3         10.17         13.47         1.31 o                         
  -1   8   3          1.78          3.06         0.33 o                         
   0   8   3          0.46          1.27         0.26 o                         
   1   8   3          8.66         10.23         1.07 o                         
   2   8   3          0.91          3.10         0.63 o                         
   3   8   3          9.14          6.69         0.82 o                         
   4   8   3          0.47          0.79         0.36 o                         
   5   8   3          3.64          2.83         0.33 o                         
   6   8   3          1.42          1.08         0.37 o                         
   7   8   3          0.02          0.32         0.33 o                         
   8   8   3          0.08          0.31         0.46 o                         
  -7   9   3          2.59          2.45         0.50 o                         
  -6   9   3          0.10          0.98         0.61 o                         
  -5   9   3          1.31          2.61         0.73 o                         
  -4   9   3         11.41         14.21         0.85 o                         
  -3   9   3          6.14         10.09         1.52 o                         
  -2   9   3         44.06         70.22         9.27 o                         
  -1   9   3         16.58         21.23        12.33 o                         
   0   9   3          7.04         15.30         3.71 o                         
   1   9   3          0.01          1.53         0.45 o                         
   2   9   3          0.22          1.95         0.62 o                         
   3   9   3          0.01          0.62         0.39 o                         
   4   9   3          0.76          1.18         0.51 o                         
   5   9   3          4.42          4.46         0.86 o                         
   6   9   3          0.29          2.15         1.31 o                         
  -5  10   3          0.01          1.61         0.54 o                         
  -4  10   3          0.06          3.09         2.19 o                         
  -3  10   3          1.45          5.39         0.95 o                         
  -2  10   3          0.72          1.52         1.63 o                         
  -1  10   3          2.07          5.47         2.09 o                         
   0  10   3          0.80          3.45         0.98 o                         
   1  10   3          0.39         59.41        14.08 o                         
   2  10   3          2.41         28.74        11.23 o                         
   3  10   3          0.01         11.00         5.43 o                         
   4  10   3          0.56          5.40         1.34 o                         
 -12   0   4          0.56          0.43         0.68 o                         
 -10   0   4          3.05          3.23         0.39 o                         
  -8   0   4         14.04         14.78         0.53 o                         
  -6   0   4        123.19        114.26         2.32 o                         
  -4   0   4        220.48         84.12         1.17 o                         
  -2   0   4       5377.90       5051.08        75.47 o                         
   2   0   4         83.90        119.23         1.61 o                         
   4   0   4        111.36        138.01         2.21 o                         
   6   0   4        208.69        220.02        12.99 o                         
   8   0   4         48.10         35.53         1.04 o                         
  10   0   4          1.56          1.48         0.83 o                         
  12   0   4          1.73          2.29         0.58 o                         
 -13   1   4          0.28          0.71         0.44 o                         
 -12   1   4          2.59          2.55         0.51 o                         
 -11   1   4          3.10          3.54         0.40 o                         
 -10   1   4          8.65          9.63         0.36 o                         
  -9   1   4          0.66          0.89         0.31 o                         
  -8   1   4         11.62          9.27         0.39 o                         
  -7   1   4          2.32          1.22         0.37 o                         
  -6   1   4        214.80        256.78         2.50 o                         
  -5   1   4          4.83          7.46         0.27 o                         
  -4   1   4         77.29         79.12         0.69 o                         
  -3   1   4         33.59         65.51         1.01 o                         
  -2   1   4       2234.76       2738.16        21.26 o                         
  -1   1   4       1160.56       1076.28        10.26 o                         
   0   1   4        515.81        538.73         3.94 o                         
   1   1   4        387.66        366.72         2.69 o                         
   2   1   4        180.38        210.46         2.58 o                         
   3   1   4         50.35         21.06         0.35 o                         
   4   1   4         10.33          9.77         0.25 o                         
   5   1   4          3.64          3.85         0.22 o                         
   6   1   4         48.50         52.92         1.58 o                         
   7   1   4          7.44          6.07         0.53 o                         
   8   1   4          3.67          2.53         0.40 o                         
   9   1   4          3.56          2.97         0.53 o                         
  10   1   4          0.14          2.10         0.74 o                         
  11   1   4          2.03          1.56         0.59 o                         
  12   1   4          0.98          1.06         0.57 o                         
 -13   2   4          0.36          0.61         0.50 o                         
 -12   2   4          3.37          2.70         0.50 o                         
 -11   2   4         34.80         36.35         0.98 o                         
 -10   2   4         13.18         17.28         0.50 o                         
  -9   2   4         61.70         80.12         1.03 o                         
  -8   2   4          6.68         11.62         0.51 o                         
  -7   2   4          3.38          2.20         0.35 o                         
  -6   2   4        191.73        280.72         3.63 o                         
  -5   2   4        907.82        887.52         6.78 o                         
  -4   2   4        927.61        845.58         5.86 o                         
  -3   2   4        297.81        216.56         1.72 o                         
  -2   2   4        353.32        372.14         2.37 o                         
  -1   2   4        249.15        141.45         1.50 o                         
   0   2   4          6.06          2.91         0.17 o                         
   1   2   4        991.38        881.13         4.51 o                         
   2   2   4          0.69          2.92         0.18 o                         
   3   2   4         21.50         21.58         0.35 o                         
   4   2   4         76.89         58.46         0.76 o                         
   5   2   4         10.40          7.58         0.27 o                         
   6   2   4         30.26         41.98         0.77 o                         
   7   2   4          2.30          1.56         0.44 o                         
   8   2   4         19.46         27.35         0.99 o                         
   9   2   4         25.08         21.42         0.62 o                         
  10   2   4          0.05          1.05         0.72 o                         
  11   2   4          3.31          4.55         0.77 o                         
  12   2   4          0.08          0.67         0.65 o                         
 -13   3   4          0.09          0.37         0.37 o                         
 -12   3   4          1.44          1.48         0.57 o                         
 -11   3   4          0.27          0.48         0.47 o                         
 -10   3   4         32.18         28.54         0.51 o                         
  -9   3   4          9.93          8.33         0.46 o                         
  -8   3   4         59.86         43.69         0.76 o                         
  -7   3   4          7.59         11.03         0.40 o                         
  -6   3   4          9.47          8.06         0.38 o                         
  -5   3   4        311.18        429.79         3.46 o                         
  -4   3   4       2198.13       2235.26        14.98 o                         
  -3   3   4        655.82        669.86         5.15 o                         
  -2   3   4        444.15        589.05         3.02 o                         
  -1   3   4        641.18        671.64         3.77 o                         
   0   3   4        601.91        917.05         5.58 o                         
   1   3   4        135.94        124.77         0.81 o                         
   2   3   4          5.80          3.00         0.15 o                         
   3   3   4       1123.12       1009.69         5.80 o                         
   4   3   4          8.99         18.40         0.32 o                         
   5   3   4          0.24          0.93         0.24 o                         
   6   3   4          0.03          0.71         0.27 o                         
   7   3   4         68.56         77.62         2.31 o                         
   8   3   4          9.42          3.79         1.02 o                         
   9   3   4          0.66          0.19         0.60 o                         
  10   3   4          2.78          2.62         0.49 o                         
  11   3   4          1.28          1.73         0.46 o                         
 -12   4   4          0.60          0.48         0.46 o                         
 -11   4   4          2.14          3.28         0.62 o                         
 -10   4   4          1.17          2.45         0.61 o                         
  -9   4   4          4.14          7.83         0.50 o                         
  -8   4   4        133.79        145.63         1.78 o                         
  -7   4   4        284.71        334.91         3.77 o                         
  -6   4   4         69.69         86.14         0.95 o                         
  -5   4   4         43.38         46.21         0.96 o                         
  -4   4   4         29.00         18.87         1.06 o                         
  -3   4   4        220.91        194.00         2.23 o                         
  -2   4   4        224.58        263.41         1.59 o                         
  -1   4   4        149.07        104.82         0.84 o                         
   0   4   4          1.58          2.13         0.18 o                         
   1   4   4          0.35          0.34         0.16 o                         
   2   4   4        227.02        248.21         1.37 o                         
   3   4   4         48.57         61.53         0.93 o                         
   4   4   4         76.30         52.33         0.56 o                         
   5   4   4        197.90        175.98         1.61 o                         
   6   4   4         60.74         68.63         0.83 o                         
   7   4   4          0.82          0.63         0.48 o                         
   8   4   4         10.53         12.41         0.65 o                         
   9   4   4          0.19          1.17         0.78 o                         
  10   4   4          0.35          1.09         0.46 o                         
  11   4   4          0.96          0.55         0.41 o                         
 -12   5   4          2.02          1.46         0.36 o                         
 -11   5   4          7.45          6.70         0.65 o                         
 -10   5   4          9.67          8.85         0.51 o                         
  -9   5   4          7.91          8.53         0.35 o                         
  -8   5   4         14.31         14.32         0.39 o                         
  -7   5   4        449.31        522.72         4.66 o                         
  -6   5   4        267.44        289.15         1.81 o                         
  -5   5   4         20.24         24.28         0.42 o                         
  -4   5   4         14.04         19.81         0.40 o                         
  -3   5   4        144.55        154.24         1.32 o                         
  -2   5   4         38.33         43.97         0.45 o                         
  -1   5   4         13.30         13.69         0.32 o                         
   0   5   4         57.70         69.08         1.06 o                         
   1   5   4        397.50        363.44         3.26 o                         
   2   5   4        136.32        167.06         1.22 o                         
   3   5   4         41.57         38.57         0.77 o                         
   4   5   4          1.25          1.59         0.24 o                         
   5   5   4          5.07          3.59         0.28 o                         
   6   5   4          0.69          1.02         0.36 o                         
   7   5   4          0.63          0.45         0.52 o                         
   8   5   4          0.26          0.53         0.43 o                         
   9   5   4          1.52          2.41         0.55 o                         
  10   5   4          3.07          2.81         0.38 o                         
 -11   6   4          0.57          0.70         0.35 o                         
 -10   6   4         13.23         11.61         0.49 o                         
  -9   6   4          1.30          2.29         0.41 o                         
  -8   6   4         12.13         12.86         0.53 o                         
  -7   6   4         17.50         14.75         0.39 o                         
  -6   6   4         21.62         23.49         0.50 o                         
  -5   6   4          2.86          0.65         0.28 o                         
  -4   6   4          3.75          2.81         0.28 o                         
  -3   6   4          0.17          0.97         0.23 o                         
  -2   6   4         90.61         84.79         1.13 o                         
  -1   6   4         57.63         60.67         0.75 o                         
   0   6   4          7.29         12.04         0.35 o                         
   1   6   4          6.85          9.22         0.31 o                         
   2   6   4          0.86          1.05         0.26 o                         
   3   6   4         26.90         13.81         0.47 o                         
   4   6   4         27.54         21.92         0.49 o                         
   5   6   4          9.85          9.82         0.34 o                         
   6   6   4          0.74          0.47         0.33 o                         
   7   6   4          0.49          1.10         0.41 o                         
   8   6   4          4.60          3.80         0.89 o                         
   9   6   4          0.30          0.10         0.33 o                         
  10   6   4          0.27          0.38         0.31 o                         
 -10   7   4          0.93          0.82         0.28 o                         
  -9   7   4          7.51          7.25         0.47 o                         
  -8   7   4          3.09          4.97         0.47 o                         
  -7   7   4          5.31          4.38         0.44 o                         
  -6   7   4         23.76         23.46         0.51 o                         
  -5   7   4         30.48         43.89         1.90 o                         
  -4   7   4        127.19        132.18         3.59 o                         
  -3   7   4          6.58          5.98         0.49 o                         
  -2   7   4          1.45          1.97         0.43 o                         
  -1   7   4         10.05         10.91         0.47 o                         
   0   7   4          0.10          0.03         0.31 o                         
   1   7   4         16.48         10.62         0.40 o                         
   2   7   4          7.85          6.99         0.73 o                         
   3   7   4         12.84          6.03         0.42 o                         
   4   7   4          0.59          2.29         0.38 o                         
   5   7   4          5.38          6.51         0.50 o                         
   6   7   4          0.94          0.81         0.30 o                         
   7   7   4          2.25          1.58         0.39 o                         
   8   7   4          0.50          0.51         0.31 o                         
   9   7   4          0.23          0.00         0.29 o                         
  -9   8   4          0.26          0.79         0.36 o                         
  -8   8   4          1.59          1.36         0.40 o                         
  -7   8   4          1.87          2.90         0.37 o                         
  -6   8   4         13.95          8.98         0.64 o                         
  -5   8   4         33.84         36.13         1.39 o                         
  -4   8   4          4.34          8.96         0.90 o                         
  -3   8   4          7.04          8.60         0.88 o                         
  -2   8   4          0.64          0.10         0.34 o                         
  -1   8   4          0.08          0.48         0.27 o                         
   0   8   4         12.48          7.42         0.75 o                         
   1   8   4          7.88         13.75         1.40 o                         
   2   8   4          2.68          4.26         0.75 o                         
   3   8   4          1.19          0.67         0.34 o                         
   4   8   4          3.60          4.30         0.54 o                         
   5   8   4          5.28          5.84         0.73 o                         
   6   8   4          3.25          3.30         0.49 o                         
   7   8   4          0.01          0.19         0.36 o                         
  -7   9   4          0.38          1.16         0.75 o                         
  -6   9   4          0.00          0.44         0.76 o                         
  -5   9   4          0.00          1.92         0.92 o                         
  -4   9   4          0.32          4.80         1.49 o                         
  -3   9   4          6.09          5.24         0.82 o                         
  -2   9   4          0.07          1.57         0.40 o                         
  -1   9   4          0.79          3.87         0.77 o                         
   0   9   4          1.57          8.72         1.59 o                         
   1   9   4          0.32          0.23         0.43 o                         
   2   9   4          4.64          1.70         0.38 o                         
   3   9   4          0.26          1.50         0.55 o                         
   4   9   4          0.04          0.54         0.62 o                         
  -4  10   4          1.41          2.60         1.02 o                         
  -3  10   4          3.68          5.59         1.03 o                         
  -2  10   4          0.26          0.88         0.92 o                         
  -1  10   4          0.23         -0.70         0.70 o                         
   0  10   4          0.54         15.30         4.20 o                         
   1  10   4          5.01         17.55         1.29 o                         
   2  10   4          1.56         42.94        15.22 o                         
   3  10   4          0.14         12.54         6.71 o                         
 -13   0   5          6.74          7.91         0.69 o                         
 -11   0   5         26.57         43.83         1.81 o                         
  -9   0   5         35.13         43.27         0.90 o                         
  -7   0   5        151.40        151.42         1.99 o                         
  -5   0   5         16.60         35.85         1.09 o                         
  -3   0   5       2380.24       2212.05        33.75 o                         
  -1   0   5        369.35        397.13         5.57 o                         
   1   0   5       1283.46       1161.71        10.16 o                         
   3   0   5       2286.79       2166.98        32.47 o                         
   5   0   5         49.80        120.78         7.31 o                         
   7   0   5          7.86          7.21         0.55 o                         
   9   0   5         21.35         20.86         0.77 o                         
  11   0   5         21.49         19.08         1.03 o                         
 -13   1   5          0.00          0.62         0.40 o                         
 -12   1   5         13.64         11.44         0.65 o                         
 -11   1   5          2.02          1.61         0.59 o                         
 -10   1   5          0.00          1.11         0.33 o                         
  -9   1   5          8.62          3.85         0.35 o                         
  -8   1   5          0.77          1.28         0.32 o                         
  -7   1   5         29.00         36.34         0.65 o                         
  -6   1   5        135.10        120.30         1.14 o                         
  -5   1   5          2.34          2.23         0.26 o                         
  -3   1   5       1060.02       1079.55         7.27 o                         
  -2   1   5         24.29         25.09         0.67 o                         
  -1   1   5         50.52         67.68         0.95 o                         
   0   1   5         47.95         46.71         0.63 o                         
   1   1   5        214.78        264.84         1.74 o                         
   2   1   5         11.15         16.33         0.32 o                         
   3   1   5        211.24        208.77         1.99 o                         
   4   1   5         12.39         15.47         0.55 o                         
   5   1   5        169.04        190.00         2.37 o                         
   6   1   5         32.86         27.76         0.59 o                         
   7   1   5          1.86          0.62         0.42 o                         
   8   1   5          2.42          1.77         0.42 o                         
   9   1   5          8.68          9.45         0.53 o                         
  10   1   5          7.95          6.15         0.78 o                         
  11   1   5          0.79          0.88         0.40 o                         
 -13   2   5          0.88          1.81         0.37 o                         
 -12   2   5          6.78         10.08         0.58 o                         
 -11   2   5          0.97          3.59         0.53 o                         
 -10   2   5          0.08          1.33         0.33 o                         
  -9   2   5          6.91          7.18         0.49 o                         
  -8   2   5         17.80          8.82         0.50 o                         
  -7   2   5         13.39         25.16         0.58 o                         
  -6   2   5         72.16         54.79         0.93 o                         
  -5   2   5         72.18         59.48         0.67 o                         
  -4   2   5        420.95        472.29         4.23 o                         
  -3   2   5        242.23        364.36         3.89 o                         
  -2   2   5         45.75         37.51         0.30 o                         
  -1   2   5         24.66         38.86         0.50 o                         
   0   2   5          6.02         15.82         0.23 o                         
   1   2   5        446.63        417.87         3.46 o                         
   2   2   5        132.64        108.92         2.54 o                         
   3   2   5        929.70        690.29         7.24 o                         
   4   2   5        829.81        998.95        13.01 o                         
   5   2   5         24.88         29.11         0.63 o                         
   6   2   5         76.30         63.07         0.87 o                         
   7   2   5          5.87          7.99         0.70 o                         
   8   2   5          5.20          6.79         0.49 o                         
   9   2   5          0.77          1.56         0.45 o                         
  10   2   5          1.31          1.36         0.60 o                         
  11   2   5          2.62          2.77         0.54 o                         
 -13   3   5          1.75          2.04         0.31 o                         
 -12   3   5          4.63          7.35         0.48 o                         
 -11   3   5          1.52          1.02         0.50 o                         
 -10   3   5         35.04         36.81         0.84 o                         
  -9   3   5        127.60        142.81         2.18 o                         
  -8   3   5          4.21          4.80         0.37 o                         
  -7   3   5         22.57         27.02         0.49 o                         
  -6   3   5         27.70         42.01         0.77 o                         
  -5   3   5        204.63        192.76         1.69 o                         
  -4   3   5        327.14        386.96         3.38 o                         
  -3   3   5        250.49        229.12         2.10 o                         
  -2   3   5        282.19        396.99         2.43 o                         
  -1   3   5       2757.38       2668.56        11.05 o                         
   0   3   5        111.58        113.54         1.19 o                         
   1   3   5          2.32          2.07         0.15 o                         
   2   3   5        462.37        393.35         5.36 o                         
   3   3   5         21.96         38.69         0.47 o                         
   4   3   5        197.08        174.88         1.69 o                         
   5   3   5          2.87          5.40         0.39 o                         
   6   3   5         30.34         23.71         1.12 o                         
   7   3   5         44.09         47.10         1.14 o                         
   8   3   5          0.59          0.15         0.80 o                         
   9   3   5          0.01          0.73         0.56 o                         
  10   3   5          2.42          1.78         0.58 o                         
  11   3   5          1.60          1.98         0.49 o                         
 -12   4   5          1.86          1.79         0.39 o                         
 -11   4   5         19.15         16.96         0.62 o                         
 -10   4   5         21.27         26.48         1.01 o                         
  -9   4   5         10.40         10.42         0.46 o                         
  -8   4   5        139.31        162.70         1.63 o                         
  -7   4   5         30.19         26.72         0.66 o                         
  -6   4   5         10.28          7.13         0.36 o                         
  -5   4   5         85.76         76.99         0.92 o                         
  -4   4   5         12.89         12.78         0.28 o                         
  -3   4   5          2.04          2.35         0.19 o                         
  -2   4   5         15.83         14.02         0.24 o                         
  -1   4   5        458.59        576.10         4.33 o                         
   0   4   5        200.71        153.58         1.01 o                         
   1   4   5        325.57        286.59         1.89 o                         
   2   4   5        105.42        107.83         1.35 o                         
   3   4   5          0.43          0.73         0.26 o                         
   4   4   5         61.38         45.28         0.62 o                         
   5   4   5         23.55         38.22         1.17 o                         
   6   4   5         56.69         70.44         1.62 o                         
   7   4   5          7.48          5.57         0.64 o                         
   8   4   5          9.65          7.51         0.59 o                         
   9   4   5          0.09          1.56         0.66 o                         
  10   4   5          0.82          1.15         0.43 o                         
  11   4   5          1.48          1.19         0.37 o                         
 -11   5   5          6.13          5.17         0.41 o                         
 -10   5   5          7.19          4.26         0.43 o                         
  -9   5   5          0.44          0.74         0.44 o                         
  -8   5   5         33.00         35.68         0.51 o                         
  -7   5   5          2.03          4.17         0.39 o                         
  -6   5   5          0.82          0.75         0.29 o                         
  -5   5   5         13.13          8.68         0.34 o                         
  -4   5   5          0.96          1.79         0.25 o                         
  -3   5   5          0.84          1.32         0.25 o                         
  -2   5   5        157.79        247.34         3.20 o                         
  -1   5   5        432.23        424.34         5.11 o                         
   0   5   5          6.67          6.17         0.29 o                         
   1   5   5          0.55          0.64         0.23 o                         
   2   5   5         15.81          8.77         0.27 o                         
   3   5   5          4.94          4.05         0.35 o                         
   4   5   5          1.73          1.44         0.33 o                         
   5   5   5          3.98          6.65         0.82 o                         
   6   5   5          2.28          2.55         0.60 o                         
   7   5   5         14.21         11.15         0.68 o                         
   8   5   5          2.03          1.86         0.58 o                         
   9   5   5          0.05          0.34         0.50 o                         
  10   5   5          0.28          0.81         0.34 o                         
 -11   6   5          0.50          0.53         0.31 o                         
 -10   6   5         20.01         15.74         0.57 o                         
  -9   6   5         24.30         25.27         0.58 o                         
  -8   6   5         50.43         56.24         0.81 o                         
  -7   6   5        104.85        104.22         0.78 o                         
  -6   6   5         27.02         26.57         0.39 o                         
  -5   6   5         13.53          9.87         0.35 o                         
  -4   6   5          8.61          4.32         0.29 o                         
  -3   6   5         36.27         36.02         0.64 o                         
  -2   6   5        111.83        130.62         1.72 o                         
  -1   6   5         15.00         13.46         0.45 o                         
   0   6   5         71.13         60.09         0.76 o                         
   1   6   5         43.55         49.92         1.20 o                         
   2   6   5          6.19          7.58         0.40 o                         
   3   6   5         12.81          8.52         0.50 o                         
   4   6   5          0.05          0.49         0.51 o                         
   5   6   5          0.69         -0.03         0.42 o                         
   6   6   5          4.73          7.39         0.65 o                         
   7   6   5          1.36          1.48         0.41 o                         
   8   6   5          0.19          0.19         0.35 o                         
   9   6   5          0.74          1.33         0.33 o                         
 -10   7   5          0.06          0.69         0.26 o                         
  -9   7   5         14.67         12.81         0.59 o                         
  -8   7   5         23.71         26.43         0.69 o                         
  -7   7   5         10.75         12.89         0.54 o                         
  -6   7   5          4.42          5.72         0.30 o                         
  -5   7   5         18.30         17.65         1.10 o                         
  -4   7   5          1.75          1.48         0.28 o                         
  -3   7   5          2.13          1.17         0.37 o                         
  -2   7   5          0.92          2.83         0.49 o                         
  -1   7   5          0.08          1.95         0.38 o                         
   0   7   5         31.43         18.07         0.42 o                         
   1   7   5          0.93          1.22         0.40 o                         
   2   7   5          4.07          1.99         0.31 o                         
   3   7   5         12.65         10.39         0.63 o                         
   4   7   5          1.65          0.63         0.37 o                         
   5   7   5          0.04          0.76         0.37 o                         
   6   7   5          0.41          0.63         0.30 o                         
   7   7   5          0.01          0.46         0.42 o                         
   8   7   5          0.60          0.97         0.28 o                         
  -8   8   5          1.94          2.87         0.36 o                         
  -7   8   5          0.00          0.65         0.37 o                         
  -6   8   5          0.61          0.82         0.40 o                         
  -5   8   5          4.03          2.91         0.48 o                         
  -4   8   5         14.78         24.34         3.23 o                         
  -3   8   5          1.01          2.19         0.39 o                         
  -2   8   5          0.03          0.20         0.31 o                         
  -1   8   5          2.50          1.38         0.28 o                         
   0   8   5          3.91          4.33         0.72 o                         
   1   8   5          2.43          3.13         0.31 o                         
   2   8   5          5.89          4.04         0.67 o                         
   3   8   5          5.54          4.74         0.73 o                         
   4   8   5          1.05          0.87         0.43 o                         
   5   8   5          0.46          0.39         0.34 o                         
   6   8   5          0.09          0.71         0.45 o                         
   7   8   5          0.23          0.44         0.34 o                         
  -6   9   5          4.63          6.90         1.40 o                         
  -4   9   5          1.33          1.11         0.68 o                         
  -3   9   5          1.39          1.45         0.56 o                         
  -2   9   5          0.05          0.97         0.46 o                         
  -1   9   5          2.13          4.50         1.61 o                         
   0   9   5          3.54          3.49         0.92 o                         
   1   9   5          2.26          1.97         0.72 o                         
   2   9   5          0.58          1.89         0.49 o                         
   3   9   5          1.25          1.45         0.39 o                         
   4   9   5          0.28          2.08         0.81 o                         
  -4  10   5          0.50          0.34         3.33 o                         
  -3  10   5          0.01         -0.36         0.67 o                         
  -2  10   5          0.18          1.76         0.96 o                         
  -1  10   5          0.01          0.88         1.31 o                         
   0  10   5          0.02          6.58         1.96 o                         
   1  10   5          0.04         12.11         3.45 o                         
   2  10   5          0.51         29.26        11.08 o                         
 -12   0   6          6.43          7.91         0.81 o                         
 -10   0   6          1.22          2.70         0.52 o                         
  -8   0   6          6.34          5.29         0.52 o                         
  -6   0   6       1043.48       1010.21        15.28 o                         
  -4   0   6       1108.18       1034.11        27.17 o                         
  -2   0   6        122.35        226.65         3.06 o                         
   0   0   6         92.00         42.48         0.63 o                         
   2   0   6       6623.48       8284.85        87.05 o                         
   4   0   6        374.99        468.43         7.52 o                         
   6   0   6         81.95         54.56         0.97 o                         
   8   0   6          0.30          0.24         0.48 o                         
  10   0   6         21.25         13.71         0.95 o                         
 -13   1   6          2.87          2.68         0.41 o                         
 -12   1   6         11.43         15.74         0.69 o                         
 -11   1   6          9.29          9.43         0.72 o                         
 -10   1   6          9.44         10.70         0.41 o                         
  -9   1   6         27.77         22.64         0.54 o                         
  -8   1   6          5.06          6.22         0.40 o                         
  -7   1   6        101.69         78.82         1.47 o                         
  -6   1   6          1.25          7.04         0.64 o                         
  -5   1   6          6.28          7.41         0.30 o                         
  -4   1   6         46.26         85.86         1.11 o                         
  -3   1   6        514.49        583.03         4.04 o                         
  -2   1   6         72.73         73.86         0.77 o                         
  -1   1   6        826.14        947.97         7.13 o                         
   0   1   6        119.47         78.73         0.90 o                         
   1   1   6        735.42        699.39         5.29 o                         
   2   1   6          1.12          0.34         0.31 o                         
   3   1   6        530.22        743.81         5.71 o                         
   4   1   6         42.91         37.21         1.76 o                         
   5   1   6        214.47        202.46         3.39 o                         
   6   1   6         31.07         18.40         0.45 o                         
   7   1   6          1.63          1.67         0.40 o                         
   8   1   6         24.09         26.85         0.71 o                         
   9   1   6          4.84          5.12         0.45 o                         
  10   1   6         23.87         27.52         1.19 o                         
  11   1   6          6.13          5.74         0.53 o                         
 -13   2   6          8.52          8.63         0.41 o                         
 -12   2   6          1.32          1.47         0.45 o                         
 -11   2   6         15.69         15.72         0.65 o                         
 -10   2   6          3.10          5.44         0.35 o                         
  -9   2   6          0.28          0.80         0.42 o                         
  -8   2   6          8.70          6.47         0.44 o                         
  -7   2   6         14.99          9.79         0.37 o                         
  -6   2   6         30.88         18.64         0.39 o                         
  -5   2   6        110.18        140.31         1.50 o                         
  -4   2   6         24.79         24.66         0.45 o                         
  -3   2   6        566.68        774.65         3.99 o                         
  -2   2   6          7.66         10.50         0.26 o                         
  -1   2   6         79.29         63.86         0.74 o                         
   0   2   6        294.28        453.07         4.23 o                         
   1   2   6       1426.32       1328.29         7.57 o                         
   2   2   6        293.26        149.51         8.77 o                         
   3   2   6         36.40         22.51         1.52 o                         
   4   2   6        509.40        621.13         6.95 o                         
   5   2   6          4.37          2.68         0.38 o                         
   6   2   6         16.54         12.71         0.88 o                         
   7   2   6          2.22          1.53         0.46 o                         
   8   2   6         24.42         26.39         0.96 o                         
   9   2   6         36.92         35.74         1.25 o                         
  10   2   6          2.81          1.76         0.53 o                         
  11   2   6          6.32          8.12         0.54 o                         
 -12   3   6          4.74          2.76         0.40 o                         
 -11   3   6          0.01          0.83         0.52 o                         
 -10   3   6          5.49          9.48         0.45 o                         
  -9   3   6          1.38          2.64         0.37 o                         
  -8   3   6          2.76          4.25         0.38 o                         
  -7   3   6          1.97          1.50         0.33 o                         
  -6   3   6         12.53          4.23         0.29 o                         
  -5   3   6        384.87        428.05         3.44 o                         
  -4   3   6         88.86        114.76         0.90 o                         
  -3   3   6        807.70        784.71         4.55 o                         
  -2   3   6          6.33          3.41         0.18 o                         
  -1   3   6         76.08         57.33         0.44 o                         
   0   3   6          6.58         12.77         0.32 o                         
   1   3   6         10.36         12.62         0.61 o                         
   2   3   6          5.71          4.03         0.30 o                         
   3   3   6          6.73         13.99         0.59 o                         
   4   3   6         30.29         24.35         0.57 o                         
   5   3   6         76.89         89.41         1.40 o                         
   6   3   6         38.17         33.00         0.95 o                         
   7   3   6         33.60         39.03         0.87 o                         
   8   3   6          8.59          7.74         0.58 o                         
   9   3   6         13.89         10.32         0.66 o                         
  10   3   6         13.96         13.10         0.73 o                         
  11   3   6          1.35          1.29         0.39 o                         
 -12   4   6          1.63          1.93         0.44 o                         
 -11   4   6          0.11          1.35         0.41 o                         
 -10   4   6         27.41         22.89         0.68 o                         
  -9   4   6         53.15         52.09         0.94 o                         
  -8   4   6          1.29          2.26         0.47 o                         
  -7   4   6         10.21          7.07         0.38 o                         
  -6   4   6          4.00          5.79         0.28 o                         
  -5   4   6          3.60          3.05         0.24 o                         
  -4   4   6          9.01         12.88         0.28 o                         
  -3   4   6         14.31         13.67         0.26 o                         
  -2   4   6         25.13         16.59         0.25 o                         
  -1   4   6          3.03          4.54         0.21 o                         
   0   4   6         46.15         35.35         0.48 o                         
   1   4   6         51.37         66.98         1.09 o                         
   2   4   6         11.78         14.66         0.45 o                         
   3   4   6         72.04         73.67         1.96 o                         
   4   4   6         11.34         13.27         0.63 o                         
   5   4   6         16.01          9.70         0.66 o                         
   6   4   6         24.95         26.18         1.13 o                         
   7   4   6         15.38         18.84         0.76 o                         
   8   4   6          1.66          2.66         0.62 o                         
   9   4   6          0.01          1.20         0.52 o                         
  10   4   6          1.96          1.86         0.51 o                         
 -11   5   6         23.22         19.06         0.59 o                         
 -10   5   6         17.38         14.75         0.52 o                         
  -9   5   6         20.61         22.82         0.55 o                         
  -8   5   6          3.01          2.63         0.27 o                         
  -7   5   6          0.46          2.70         0.30 o                         
  -6   5   6          5.33          1.46         0.30 o                         
  -5   5   6          6.24          7.65         0.30 o                         
  -4   5   6         10.06         10.27         0.27 o                         
  -3   5   6         62.05         53.75         0.68 o                         
  -2   5   6        135.72        106.59         1.72 o                         
  -1   5   6         44.20         36.02         0.51 o                         
   0   5   6          4.26          3.61         0.27 o                         
   1   5   6          7.16          3.25         0.63 o                         
   2   5   6         16.58         20.76         0.72 o                         
   3   5   6          0.28          0.51         0.42 o                         
   4   5   6          2.41          1.90         0.73 o                         
   5   5   6         19.65         23.33         1.72 o                         
   6   5   6          3.38          2.82         0.58 o                         
   7   5   6          2.89          2.61         0.69 o                         
   8   5   6          0.39         -0.12         0.53 o                         
   9   5   6          1.63          1.98         0.42 o                         
  10   5   6          1.20          0.04         0.34 o                         
 -11   6   6          0.03          0.86         0.32 o                         
 -10   6   6         20.28         19.77         0.68 o                         
  -9   6   6         16.53         17.08         0.55 o                         
  -8   6   6          1.02          1.92         0.40 o                         
  -7   6   6          1.31          1.52         0.23 o                         
  -6   6   6          7.29          6.38         0.27 o                         
  -5   6   6          1.21          0.06         0.27 o                         
  -4   6   6          1.43          0.96         0.27 o                         
  -3   6   6         31.86         24.82         0.50 o                         
  -2   6   6         13.20          9.94         0.36 o                         
  -1   6   6         27.47         19.05         0.54 o                         
   0   6   6          0.18          0.25         0.32 o                         
   1   6   6         28.74         34.18         1.38 o                         
   2   6   6          1.53         -0.17         0.82 o                         
   3   6   6          0.90          1.32         0.80 o                         
   4   6   6          0.49         -0.38         0.47 o                         
   5   6   6          1.27          2.03         0.47 o                         
   6   6   6          2.81          2.03         0.45 o                         
   7   6   6          5.38          4.73         0.68 o                         
   8   6   6          0.04          0.24         0.29 o                         
   9   6   6          0.01          0.57         0.24 o                         
 -10   7   6          1.10          1.48         0.35 o                         
  -9   7   6          2.67          3.64         0.53 o                         
  -8   7   6          0.93          0.95         0.41 o                         
  -7   7   6          0.08          0.89         0.35 o                         
  -6   7   6          3.43          4.58         0.45 o                         
  -5   7   6         13.82         11.80         0.42 o                         
  -4   7   6          0.20          0.97         0.26 o                         
  -3   7   6          5.93         12.68         3.49 o                         
  -2   7   6          0.80          0.83         0.37 o                         
  -1   7   6          0.00          1.24         0.45 o                         
   0   7   6          6.67          6.10         0.52 o                         
   1   7   6          2.38          3.33         0.44 o                         
   2   7   6          9.31          7.61         0.46 o                         
   3   7   6          2.27          2.03         0.40 o                         
   4   7   6          1.45          1.70         0.39 o                         
   5   7   6         14.57         11.36         1.25 o                         
   6   7   6          0.04          0.97         0.47 o                         
   7   7   6          1.28          0.88         0.68 o                         
   8   7   6          0.47          0.23         0.30 o                         
  -8   8   6          0.11          1.07         0.53 o                         
  -7   8   6          3.72          3.44         0.57 o                         
  -6   8   6          2.18          1.89         0.49 o                         
  -5   8   6          2.52          2.90         0.45 o                         
  -4   8   6         14.16         15.52         0.79 o                         
  -3   8   6          1.82          4.09         0.69 o                         
  -2   8   6          0.62          1.17         0.35 o                         
  -1   8   6          4.22          4.47         1.32 o                         
   0   8   6          5.28          1.01         0.38 o                         
   1   8   6          0.18          0.58         0.41 o                         
   2   8   6          2.01          5.49         0.88 o                         
   3   8   6          6.24          5.34         1.23 o                         
   4   8   6          4.40          2.27         0.59 o                         
   5   8   6          0.23          0.94         0.38 o                         
   6   8   6          0.55          0.21         0.44 o                         
  -6   9   6          0.04         -0.61         0.80 o                         
  -5   9   6          0.52          0.52         0.62 o                         
  -4   9   6          0.11          0.30         0.43 o                         
  -3   9   6          1.76          2.28         0.85 o                         
  -2   9   6          4.09          3.73         0.71 o                         
  -1   9   6          3.53          1.75         0.68 o                         
   0   9   6          0.10          1.11         0.38 o                         
   1   9   6          0.08         -0.37         0.37 o                         
   2   9   6          0.37          1.26         0.74 o                         
   3   9   6          0.78          0.82         0.33 o                         
   4   9   6          1.58          2.35         0.32 o                         
  -3  10   6          0.66          1.81         0.91 o                         
  -2  10   6          0.21          3.61         0.95 o                         
  -1  10   6          2.35         17.45         4.58 o                         
   0  10   6          0.22          3.59         1.26 o                         
 -13   0   7          1.71          2.11         0.62 o                         
 -11   0   7          2.27          4.91         0.76 o                         
  -9   0   7         27.19         20.35         1.32 o                         
  -7   0   7         32.66         56.53         2.08 o                         
  -5   0   7        436.48        661.92         7.12 o                         
  -3   0   7        625.52        539.34         6.29 o                         
  -1   0   7       1481.26       1644.31        14.36 o                         
   1   0   7        923.66        581.40         6.40 o                         
   3   0   7          0.25          0.16         0.39 o                         
   5   0   7         39.84         28.11         1.25 o                         
   7   0   7        125.70        133.32         2.20 o                         
   9   0   7         46.48         59.62         1.51 o                         
  11   0   7          0.61          0.71         0.53 o                         
 -13   1   7          0.03          0.48         0.37 o                         
 -12   1   7          0.24          0.88         0.43 o                         
 -11   1   7          1.29          1.96         0.56 o                         
 -10   1   7          0.27          0.40         0.28 o                         
  -9   1   7         27.34         17.51         0.83 o                         
  -8   1   7         21.06         17.52         0.45 o                         
  -7   1   7        305.98        278.22         3.67 o                         
  -6   1   7        135.29        214.00         3.40 o                         
  -5   1   7        152.88        133.25         1.56 o                         
  -4   1   7         70.96         73.66         0.99 o                         
  -3   1   7          8.71          7.06         0.33 o                         
  -2   1   7        860.36        796.87         6.86 o                         
  -1   1   7       1103.33       1189.46         8.18 o                         
   0   1   7       1261.03       1188.25        12.72 o                         
   1   1   7        944.92       1399.02        11.63 o                         
   2   1   7         39.10         40.73         1.94 o                         
   3   1   7         11.57         17.72         0.37 o                         
   4   1   7        107.73         72.99         2.65 o                         
   5   1   7          0.29          0.45         0.32 o                         
   6   1   7          7.52          9.50         0.47 o                         
   7   1   7         27.75         22.06         0.72 o                         
   8   1   7        172.16        197.26         1.37 o                         
   9   1   7         30.54         33.00         1.10 o                         
  10   1   7          0.11          0.36         0.49 o                         
  11   1   7          0.46          0.80         0.42 o                         
 -13   2   7          1.17          1.68         0.31 o                         
 -12   2   7          6.33          3.95         0.47 o                         
 -11   2   7          1.74          3.43         0.46 o                         
 -10   2   7          2.39          4.43         0.30 o                         
  -9   2   7          1.02          1.23         0.28 o                         
  -8   2   7         79.05         70.19         1.48 o                         
  -7   2   7         12.73         22.20         0.56 o                         
  -6   2   7        242.53        206.55         1.74 o                         
  -5   2   7          3.74          2.62         0.23 o                         
  -4   2   7         88.01         78.91         0.83 o                         
  -3   2   7        109.46         60.73         0.95 o                         
  -2   2   7         15.35         33.65         0.79 o                         
  -1   2   7         19.86         26.97         0.42 o                         
   0   2   7       1098.01       1479.46        13.92 o                         
   1   2   7          8.53         11.54         0.46 o                         
   2   2   7        442.18        517.45         5.73 o                         
   3   2   7         15.57          9.21         0.94 o                         
   4   2   7         15.02         13.66         0.68 o                         
   5   2   7        116.92        133.14         2.42 o                         
   6   2   7          2.74          3.26         0.39 o                         
   7   2   7          7.18         12.74         0.48 o                         
   8   2   7         57.59         55.32         0.85 o                         
   9   2   7          1.86          3.36         0.54 o                         
  10   2   7          0.97          1.58         0.48 o                         
 -12   3   7          4.67          4.48         0.40 o                         
 -11   3   7         14.24          8.24         0.54 o                         
 -10   3   7          0.15          0.24         0.43 o                         
  -9   3   7          4.52          5.37         0.34 o                         
  -8   3   7          0.35          1.23         0.37 o                         
  -7   3   7          3.83          3.57         0.35 o                         
  -6   3   7          2.11          2.35         0.26 o                         
  -5   3   7         45.22         54.11         0.74 o                         
  -4   3   7         32.89         47.06         0.63 o                         
  -3   3   7          0.66          0.87         0.33 o                         
  -2   3   7        301.13        221.41         2.71 o                         
  -1   3   7         11.07          9.23         0.38 o                         
   0   3   7         18.96         21.32         0.50 o                         
   1   3   7         57.80         33.31         1.23 o                         
   2   3   7         53.07         59.35         0.74 o                         
   3   3   7         31.63         50.82         0.89 o                         
   4   3   7         69.30         66.49         2.43 o                         
   5   3   7        141.65        136.80         1.83 o                         
   6   3   7        105.68        134.29         2.05 o                         
   7   3   7         39.35         47.25         0.79 o                         
   8   3   7         18.59         19.39         0.70 o                         
   9   3   7          0.08          1.37         0.51 o                         
  10   3   7          8.14          7.63         0.60 o                         
 -12   4   7          3.01          1.88         0.35 o                         
 -11   4   7          0.07          0.81         0.39 o                         
 -10   4   7          1.54          0.71         0.41 o                         
  -9   4   7          2.96          2.59         0.30 o                         
  -8   4   7          0.22          0.70         0.26 o                         
  -7   4   7          0.02          0.60         0.25 o                         
  -6   4   7         27.55         28.45         0.54 o                         
  -5   4   7         56.96         51.17         0.76 o                         
  -4   4   7         46.65         40.44         0.46 o                         
  -3   4   7          3.02          4.70         0.23 o                         
  -2   4   7        131.29        148.40         3.46 o                         
  -1   4   7         14.43         16.05         1.41 o                         
   0   4   7          2.39          3.29         0.47 o                         
   1   4   7         11.62         15.66         0.51 o                         
   2   4   7         13.31         20.35         0.59 o                         
   3   4   7          5.19          9.04         0.55 o                         
   4   4   7         11.21         12.24         1.29 o                         
   5   4   7          1.66          4.60         0.72 o                         
   6   4   7         42.38         38.31         1.16 o                         
   7   4   7         34.42         27.86         0.83 o                         
   8   4   7          0.00          0.75         0.53 o                         
   9   4   7          4.18          3.67         0.50 o                         
  10   4   7          0.10          0.15         0.44 o                         
 -11   5   7          0.48          0.84         0.39 o                         
 -10   5   7          0.29          0.85         0.36 o                         
  -9   5   7          0.48          1.01         0.40 o                         
  -8   5   7          1.38          3.09         0.26 o                         
  -7   5   7          0.25          0.31         0.26 o                         
  -6   5   7          2.94          5.00         0.31 o                         
  -5   5   7          9.93         18.89         0.35 o                         
  -4   5   7          7.19         10.70         0.37 o                         
  -3   5   7         26.71         24.22         0.53 o                         
  -2   5   7         16.70         22.85         0.54 o                         
  -1   5   7         27.68         21.36         0.80 o                         
   0   5   7          0.55         -0.15         0.37 o                         
   1   5   7         27.91         21.16         0.67 o                         
   2   5   7          3.93          3.53         0.55 o                         
   3   5   7          6.31          6.77         0.64 o                         
   4   5   7         60.10         54.93         1.22 o                         
   5   5   7          0.04          1.77         0.68 o                         
   6   5   7          0.18          1.70         0.56 o                         
   7   5   7          0.72          1.52         0.62 o                         
   8   5   7          4.33          3.61         0.62 o                         
   9   5   7          0.88          1.76         0.42 o                         
 -10   6   7          1.10          2.84         0.40 o                         
  -9   6   7          0.00          0.27         0.36 o                         
  -8   6   7          0.06          0.31         0.39 o                         
  -7   6   7          3.01          3.98         0.29 o                         
  -6   6   7         35.49         31.30         0.75 o                         
  -5   6   7          0.29          0.35         0.29 o                         
  -4   6   7          3.06          5.15         0.45 o                         
  -3   6   7          0.52          0.48         0.42 o                         
  -2   6   7          7.89          6.80         0.99 o                         
  -1   6   7          4.96          2.41         1.16 o                         
   0   6   7          4.75          3.78         0.94 o                         
   1   6   7          2.24          0.75         0.87 o                         
   2   6   7          2.77          2.95         0.99 o                         
   3   6   7          0.01          0.45         0.40 o                         
   4   6   7          0.50          1.37         0.38 o                         
   5   6   7         29.12         27.28         2.47 o                         
   6   6   7          3.60          7.44         0.73 o                         
   7   6   7          1.57          2.75         0.59 o                         
   8   6   7          1.66          1.30         0.38 o                         
  -9   7   7          0.37          0.72         0.35 o                         
  -8   7   7          0.01          0.43         0.32 o                         
  -7   7   7          1.08          1.38         0.36 o                         
  -6   7   7          4.22          5.02         0.42 o                         
  -5   7   7          4.09          5.36         0.51 o                         
  -4   7   7         22.14         12.25         0.64 o                         
  -3   7   7         11.35         13.32         0.87 o                         
  -2   7   7          4.97          6.91         0.55 o                         
  -1   7   7          8.66          7.53         0.48 o                         
   0   7   7          1.08          1.38         0.36 o                         
   1   7   7         23.08         20.54         1.54 o                         
   2   7   7          1.61          1.82         0.38 o                         
   3   7   7          1.46          2.43         0.43 o                         
   4   7   7         10.28         10.29         1.17 o                         
   5   7   7          1.54          1.07         0.36 o                         
   6   7   7          0.18          0.41         0.33 o                         
   7   7   7          1.05          0.64         0.26 o                         
  -8   8   7          0.09         -0.09         0.31 o                         
  -7   8   7          0.05          1.31         0.41 o                         
  -6   8   7          0.02          0.75         0.42 o                         
  -5   8   7          0.04          1.21         0.44 o                         
  -4   8   7          0.29         -0.03         0.72 o                         
  -3   8   7          6.23          2.97         0.38 o                         
  -2   8   7          0.28          0.44         0.42 o                         
  -1   8   7          0.40          1.13         0.49 o                         
   0   8   7          2.79          2.47         0.43 o                         
   1   8   7          0.34          0.42         0.36 o                         
   2   8   7          3.82          2.19         0.64 o                         
   3   8   7          0.47          0.81         0.31 o                         
   4   8   7          6.49          3.70         1.18 o                         
   5   8   7          0.02          0.11         0.33 o                         
   6   8   7          0.09          0.16         0.31 o                         
  -6   9   7          0.00          1.34         0.49 o                         
  -5   9   7          0.79          1.49         0.51 o                         
  -4   9   7          0.72          0.22         0.50 o                         
  -3   9   7          0.02          0.82         0.68 o                         
  -2   9   7          2.13          0.63         0.36 o                         
  -1   9   7          0.14          0.40         0.51 o                         
   0   9   7          0.20          0.91         0.41 o                         
   1   9   7          0.87          1.19         0.61 o                         
   2   9   7          0.04          0.85         0.50 o                         
   3   9   7          2.69          2.05         0.63 o                         
   4   9   7          0.69          2.64         0.30 o                         
 -12   0   8          0.53         -0.38         0.72 o                         
 -10   0   8         59.90         41.58         1.11 o                         
  -8   0   8        108.50        106.64         1.73 o                         
  -6   0   8         72.62         86.67         5.09 o                         
  -4   0   8         75.69         96.85         2.01 o                         
  -2   0   8       2560.08       2937.12        31.09 o                         
   0   0   8       2782.44       3715.62        55.44 o                         
   2   0   8          6.49          4.00         0.64 o                         
   4   0   8        581.60        486.37         5.27 o                         
   6   0   8        184.11        165.93         2.62 o                         
   8   0   8          9.66         12.48         0.76 o                         
  10   0   8          1.24          2.09         0.62 o                         
 -13   1   8          0.61          1.17         0.35 o                         
 -12   1   8          1.39          1.17         0.39 o                         
 -11   1   8          1.70          2.37         0.52 o                         
 -10   1   8          2.04          1.45         0.29 o                         
  -9   1   8         71.91         56.90         0.99 o                         
  -8   1   8          0.31          2.32         0.33 o                         
  -7   1   8          0.15          1.07         0.27 o                         
  -6   1   8         19.24         19.85         0.40 o                         
  -5   1   8         76.71         57.77         1.52 o                         
  -4   1   8          2.22          1.49         0.45 o                         
  -3   1   8        146.50        141.31         1.40 o                         
  -2   1   8        222.67        135.05         2.04 o                         
  -1   1   8         95.83        196.12         1.71 o                         
   0   1   8          1.56          2.50         0.40 o                         
   1   1   8         28.57         16.89         0.62 o                         
   2   1   8         54.84         83.42         1.31 o                         
   3   1   8          7.19          6.42         0.43 o                         
   4   1   8        115.68        103.36         2.24 o                         
   5   1   8         12.27         20.72         0.48 o                         
   6   1   8        166.57        181.90         2.47 o                         
   7   1   8          1.49          2.86         0.40 o                         
   8   1   8         49.80         49.57         0.93 o                         
   9   1   8          1.40          1.69         0.59 o                         
  10   1   8          3.13          2.60         0.41 o                         
 -12   2   8          1.05          1.10         0.40 o                         
 -11   2   8          0.08          0.31         0.45 o                         
 -10   2   8          7.40          6.21         0.39 o                         
  -9   2   8          3.53          6.77         0.31 o                         
  -8   2   8          1.55          1.27         0.31 o                         
  -7   2   8        109.50        118.88         1.38 o                         
  -6   2   8         12.47         11.19         0.34 o                         
  -5   2   8         19.86         12.93         0.40 o                         
  -4   2   8        494.70        457.25         3.69 o                         
  -3   2   8        542.68        567.56         5.10 o                         
  -2   2   8         30.59         53.84         1.07 o                         
  -1   2   8        306.89        232.53         1.63 o                         
   0   2   8         61.61         50.13         0.65 o                         
   1   2   8         58.29         86.67         0.80 o                         
   2   2   8        266.18        248.91         2.96 o                         
   3   2   8        101.18         65.82         0.90 o                         
   4   2   8          8.33         13.90         0.48 o                         
   5   2   8        182.14        183.11         2.09 o                         
   6   2   8        127.14        131.13         1.51 o                         
   7   2   8         50.06         54.28         0.70 o                         
   8   2   8          2.58          4.20         0.51 o                         
   9   2   8          0.20          0.82         0.48 o                         
  10   2   8          0.05          0.78         0.39 o                         
 -12   3   8          0.72          0.60         0.27 o                         
 -11   3   8          8.05          3.41         0.50 o                         
 -10   3   8          0.01          0.53         0.40 o                         
  -9   3   8          1.00          0.98         0.31 o                         
  -8   3   8          5.76          5.91         0.42 o                         
  -7   3   8          0.75          1.09         0.36 o                         
  -6   3   8          1.94          3.34         0.33 o                         
  -5   3   8         26.77         37.54         0.59 o                         
  -4   3   8         55.08         44.52         0.66 o                         
  -3   3   8        154.63        158.90         1.75 o                         
  -2   3   8         97.83        136.74         1.52 o                         
  -1   3   8        111.29        108.36         1.09 o                         
   0   3   8          7.09          5.96         0.32 o                         
   1   3   8         96.78        103.04         1.54 o                         
   2   3   8        106.83         90.16         1.87 o                         
   3   3   8         54.64         62.40         1.17 o                         
   4   3   8         97.00        114.60         1.62 o                         
   5   3   8         20.55         18.69         0.54 o                         
   6   3   8         32.98         51.54         0.89 o                         
   7   3   8          3.46          3.53         0.39 o                         
   8   3   8          1.32          1.61         0.50 o                         
   9   3   8          0.36          0.55         0.42 o                         
  10   3   8          2.21          2.81         0.57 o                         
 -12   4   8          0.28          0.40         0.37 o                         
 -11   4   8          0.22          0.67         0.36 o                         
 -10   4   8          0.46          0.86         0.34 o                         
  -9   4   8          5.91          8.83         0.43 o                         
  -8   4   8          1.34          2.13         0.29 o                         
  -7   4   8          8.53          5.85         0.31 o                         
  -6   4   8          6.05          4.83         0.39 o                         
  -5   4   8          4.30          3.15         0.36 o                         
  -4   4   8          4.87          6.44         0.35 o                         
  -3   4   8         14.91          9.24         0.42 o                         
  -2   4   8         46.34         70.00         2.09 o                         
  -1   4   8         21.44         11.34         0.42 o                         
   0   4   8          2.11          2.47         0.45 o                         
   1   4   8         32.31         33.05         0.64 o                         
   2   4   8          3.68          3.33         0.45 o                         
   3   4   8        240.55        239.56         3.44 o                         
   4   4   8        133.38        128.85         2.36 o                         
   5   4   8          0.85          2.00         0.47 o                         
   6   4   8          3.60          5.21         0.60 o                         
   7   4   8          3.43          5.77         0.94 o                         
   8   4   8          0.31          0.82         0.58 o                         
   9   4   8          0.76          0.94         0.47 o                         
 -11   5   8          0.03          0.19         0.27 o                         
 -10   5   8          0.01          0.73         0.36 o                         
  -9   5   8          0.31          1.00         0.37 o                         
  -8   5   8          2.63          2.52         0.44 o                         
  -7   5   8          3.64          3.65         0.51 o                         
  -6   5   8         19.33         15.99         0.57 o                         
  -5   5   8         41.31         50.50         1.64 o                         
  -4   5   8         30.47         26.32         2.07 o                         
  -3   5   8         20.70         14.70         0.62 o                         
  -2   5   8          2.88          3.00         0.53 o                         
  -1   5   8         31.96         36.74         1.26 o                         
   0   5   8         15.60         16.40         0.80 o                         
   1   5   8         12.34          9.30         0.63 o                         
   2   5   8         49.14         41.04         1.42 o                         
   3   5   8         50.00         51.66         2.23 o                         
   4   5   8         29.06         26.30         1.19 o                         
   5   5   8         57.40         55.77         1.87 o                         
   6   5   8          1.06          0.95         0.66 o                         
   7   5   8          2.80          4.37         0.56 o                         
   8   5   8          4.04          4.02         0.58 o                         
   9   5   8          1.29          1.22         0.37 o                         
 -10   6   8          0.01          0.44         0.30 o                         
  -9   6   8          0.01          0.31         0.33 o                         
  -8   6   8          2.36          3.11         0.43 o                         
  -7   6   8          1.90          2.02         0.44 o                         
  -6   6   8          1.89          1.76         0.51 o                         
  -5   6   8          4.01          4.38         0.52 o                         
  -4   6   8          6.87         11.87         0.56 o                         
  -3   6   8          0.30          0.97         0.62 o                         
  -2   6   8          0.52          1.48         0.79 o                         
  -1   6   8          0.95          0.81         0.91 o                         
   0   6   8         10.39          8.27         1.09 o                         
   1   6   8          0.06          1.75         0.97 o                         
   2   6   8          1.08          1.23         0.41 o                         
   3   6   8         36.43         29.50         1.68 o                         
   4   6   8         16.10         12.50         0.54 o                         
   5   6   8          1.12          0.71         0.52 o                         
   6   6   8          2.75          3.41         0.49 o                         
   7   6   8         10.08          8.65         0.54 o                         
   8   6   8          3.18          1.63         0.45 o                         
  -9   7   8          0.00          0.20         0.24 o                         
  -8   7   8          0.00          0.26         0.31 o                         
  -7   7   8          0.20          0.23         0.46 o                         
  -6   7   8          1.38          0.99         0.59 o                         
  -5   7   8          2.89          3.28         0.51 o                         
  -4   7   8          3.96          2.74         0.55 o                         
  -3   7   8          0.45          1.79         0.60 o                         
  -2   7   8          0.35          0.59         0.45 o                         
  -1   7   8          2.35          2.57         0.45 o                         
   0   7   8          2.59          1.93         0.38 o                         
   1   7   8          1.30          0.41         0.44 o                         
   2   7   8         17.60         20.21         1.22 o                         
   3   7   8          0.01          0.08         0.38 o                         
   4   7   8         23.24         17.26         1.74 o                         
   5   7   8          0.89          1.57         0.41 o                         
   6   7   8          2.04          2.99         0.49 o                         
   7   7   8          5.97          3.86         1.18 o                         
  -8   8   8          0.11          0.97         0.54 o                         
  -7   8   8          1.20          0.58         0.50 o                         
  -6   8   8          2.02          3.60         0.70 o                         
  -5   8   8          0.74          1.81         0.60 o                         
  -4   8   8          6.91          6.02         0.65 o                         
  -3   8   8          0.04          1.02         0.37 o                         
  -2   8   8          1.88          3.58         0.50 o                         
  -1   8   8          1.24          1.39         0.50 o                         
   0   8   8          1.67          0.97         0.39 o                         
   1   8   8         17.65         20.11         2.64 o                         
   2   8   8          1.13          0.94         0.36 o                         
   3   8   8         12.00          8.99         2.01 o                         
   4   8   8          0.73          0.54         0.30 o                         
   5   8   8          1.49          1.39         0.58 o                         
  -5   9   8          0.05          0.32         0.50 o                         
  -4   9   8          1.82          1.30         0.55 o                         
  -3   9   8          0.18          0.24         0.56 o                         
  -2   9   8          0.35          0.97         0.35 o                         
  -1   9   8          2.44          2.07         0.46 o                         
   0   9   8          0.24          0.69         0.42 o                         
   1   9   8          0.53          0.39         0.45 o                         
   2   9   8          0.23          6.26         1.33 o                         
   3   9   8          0.08          0.99         0.30 o                         
 -13   0   9          0.67          1.13         0.53 o                         
 -11   0   9          1.01          3.25         0.70 o                         
  -9   0   9         38.95         36.24         1.08 o                         
  -7   0   9          0.04          0.45         0.75 o                         
  -5   0   9        380.97        335.58         8.75 o                         
  -3   0   9        832.85        794.58         8.76 o                         
  -1   0   9        215.85        244.72         3.04 o                         
   1   0   9         55.77         88.08         5.97 o                         
   3   0   9          3.18          2.52         0.39 o                         
   5   0   9        235.06        226.51         3.31 o                         
   7   0   9          7.81          7.65         0.69 o                         
   9   0   9          1.16          0.43         1.06 o                         
 -12   1   9          0.02          0.38         0.30 o                         
 -11   1   9          6.06          3.72         0.43 o                         
 -10   1   9          0.02          0.49         0.42 o                         
  -9   1   9          1.40          2.92         0.63 o                         
  -8   1   9          7.33          4.22         0.87 o                         
  -7   1   9          2.05          1.64         0.66 o                         
  -6   1   9          0.64          0.19         0.39 o                         
  -5   1   9         11.93         13.27         0.44 o                         
  -4   1   9         21.16         13.00         0.39 o                         
  -2   1   9          0.12          0.15         0.33 o                         
  -1   1   9        614.28        567.57         5.93 o                         
   0   1   9        239.68        241.39         5.20 o                         
   1   1   9         28.29         27.92         0.77 o                         
   2   1   9         85.46         75.80         1.18 o                         
   3   1   9         10.39         11.50         0.51 o                         
   4   1   9         15.65         13.92         0.60 o                         
   5   1   9         11.59          7.25         0.42 o                         
   6   1   9        108.70        118.72         0.99 o                         
   7   1   9         41.23         39.25         0.69 o                         
   8   1   9          0.62          1.76         0.57 o                         
   9   1   9          0.00          0.87         0.53 o                         
  10   1   9          0.03          0.26         0.41 o                         
 -12   2   9          5.20          3.34         0.64 o                         
 -11   2   9          0.38          0.18         0.36 o                         
 -10   2   9          2.72          1.95         0.50 o                         
  -9   2   9         10.91          9.08         0.48 o                         
  -8   2   9          0.01          0.49         0.48 o                         
  -7   2   9         29.97         26.06         0.71 o                         
  -6   2   9          7.60         13.03         0.41 o                         
  -5   2   9          0.76          0.48         0.30 o                         
  -4   2   9        533.03        563.69         4.04 o                         
  -3   2   9        150.60        141.14         1.22 o                         
  -2   2   9         75.84        146.33         1.40 o                         
  -1   2   9          1.70          9.17         0.37 o                         
   0   2   9         24.53         24.03         0.46 o                         
   1   2   9         28.35         19.44         0.52 o                         
   2   2   9         92.19         76.87         1.21 o                         
   3   2   9        108.58        124.11         1.79 o                         
   4   2   9         56.56         56.99         0.83 o                         
   5   2   9          2.01          4.33         0.50 o                         
   6   2   9          5.33          8.15         0.39 o                         
   7   2   9          2.09          1.73         0.53 o                         
   8   2   9          0.52         -0.05         0.42 o                         
   9   2   9          1.38          2.89         0.60 o                         
 -12   3   9          0.01          0.56         0.32 o                         
 -11   3   9          2.21          1.18         0.28 o                         
 -10   3   9          0.66          1.14         0.36 o                         
  -9   3   9          0.61          0.74         0.38 o                         
  -8   3   9          1.88          0.66         0.41 o                         
  -7   3   9          9.25         12.48         0.60 o                         
  -6   3   9          1.10          2.01         0.40 o                         
  -5   3   9         31.89         26.71         0.60 o                         
  -4   3   9         18.61         12.75         0.44 o                         
  -3   3   9        302.66        304.06         2.70 o                         
  -2   3   9          6.10          3.76         0.34 o                         
  -1   3   9          9.00          8.16         0.34 o                         
   0   3   9         35.65         29.67         0.54 o                         
   1   3   9          1.70          2.76         0.40 o                         
   2   3   9         23.57         22.32         0.52 o                         
   3   3   9         87.66        122.56         2.51 o                         
   4   3   9         84.34         97.39         2.18 o                         
   5   3   9          2.58          3.78         0.35 o                         
   6   3   9          2.37          1.97         0.39 o                         
   7   3   9          1.99          2.95         0.59 o                         
   8   3   9         13.70         11.30         0.65 o                         
   9   3   9          0.90          1.23         0.58 o                         
 -11   4   9          0.63          0.87         0.48 o                         
 -10   4   9          0.04         -0.02         0.35 o                         
  -9   4   9          0.04         -0.02         0.52 o                         
  -8   4   9          5.02          4.35         0.47 o                         
  -7   4   9          3.58          3.24         0.39 o                         
  -6   4   9         51.16         53.46         0.83 o                         
  -5   4   9         47.15         47.47         1.23 o                         
  -4   4   9         36.95         26.23         0.53 o                         
  -3   4   9          8.58          5.89         0.47 o                         
  -2   4   9         15.48         15.04         0.46 o                         
  -1   4   9         82.51        101.10         1.12 o                         
   0   4   9          6.94          7.43         0.53 o                         
   1   4   9          0.63          0.18         0.35 o                         
   2   4   9        116.50         96.33         1.63 o                         
   3   4   9        120.12        157.79         2.62 o                         
   4   4   9         46.64         45.14         0.93 o                         
   5   4   9         87.84         86.78         1.65 o                         
   6   4   9          0.10          0.45         0.60 o                         
   7   4   9          4.20          3.24         1.03 o                         
   8   4   9          0.30          0.38         0.55 o                         
   9   4   9          0.75          0.97         0.42 o                         
 -11   5   9          0.03          0.17         0.41 o                         
 -10   5   9          0.37          1.27         0.40 o                         
  -9   5   9          0.17         -0.07         0.50 o                         
  -8   5   9          0.21          0.55         0.56 o                         
  -7   5   9          0.00          0.96         0.77 o                         
  -6   5   9          0.95          0.91         0.46 o                         
  -5   5   9         35.34         50.19         2.40 o                         
  -4   5   9          6.87          3.36         0.59 o                         
  -3   5   9         18.37         14.62         0.84 o                         
  -2   5   9         60.85         55.41         1.82 o                         
  -1   5   9         38.29         33.00         0.84 o                         
   0   5   9          0.59          1.19         0.48 o                         
   1   5   9         41.17         46.49         2.60 o                         
   2   5   9         60.10         56.37         2.40 o                         
   3   5   9          1.98          3.68         0.45 o                         
   4   5   9         72.13         87.25         6.48 o                         
   5   5   9         22.94         32.64         1.20 o                         
   6   5   9          5.86          9.84         0.58 o                         
   7   5   9          0.00          0.74         0.47 o                         
   8   5   9          0.59          1.09         0.42 o                         
 -10   6   9          0.11          0.40         0.47 o                         
  -9   6   9          0.24          0.84         0.40 o                         
  -8   6   9          1.34          1.58         0.39 o                         
  -7   6   9          1.59          2.58         0.60 o                         
  -6   6   9         18.81         15.68         0.73 o                         
  -5   6   9          0.32         -0.04         0.49 o                         
  -4   6   9         16.92         13.28         0.68 o                         
  -3   6   9         17.61         18.54         0.65 o                         
  -2   6   9         32.49         19.99         0.63 o                         
  -1   6   9         33.05         22.87         0.74 o                         
   0   6   9         74.24         72.82         2.71 o                         
   1   6   9        179.40        186.69         9.66 o                         
   2   6   9        136.95        114.97         5.58 o                         
   3   6   9          4.92          2.96         0.49 o                         
   4   6   9         14.07         12.49         0.75 o                         
   5   6   9          3.41          2.12         0.58 o                         
   6   6   9          1.19          0.72         0.47 o                         
   7   6   9          2.16          1.02         0.36 o                         
  -9   7   9          0.01          0.62         0.46 o                         
  -8   7   9          2.39          4.22         0.69 o                         
  -7   7   9          1.61          1.58         0.63 o                         
  -6   7   9          4.49          4.91         0.56 o                         
  -5   7   9          3.27          2.39         0.56 o                         
  -4   7   9          2.75          2.57         0.65 o                         
  -3   7   9          0.59          1.63         0.52 o                         
  -2   7   9          4.03          3.93         0.48 o                         
  -1   7   9         11.99         12.23         0.69 o                         
   0   7   9         12.53         14.77         0.73 o                         
   1   7   9         10.60         11.07         0.55 o                         
   2   7   9         41.21         33.26         2.48 o                         
   3   7   9          0.15          0.66         0.30 o                         
   4   7   9          0.13          1.53         0.46 o                         
   5   7   9          1.03          1.53         0.32 o                         
   6   7   9          1.29          0.71         0.28 o                         
  -7   8   9          2.08          3.01         0.53 o                         
  -6   8   9          0.18          1.22         0.96 o                         
  -5   8   9          0.25          1.16         0.52 o                         
  -4   8   9          0.38          0.41         0.35 o                         
  -3   8   9          0.27          1.24         0.44 o                         
  -2   8   9          9.52         10.48         1.43 o                         
  -1   8   9          8.57          6.74         0.97 o                         
   0   8   9          0.00          0.59         0.36 o                         
   1   8   9          2.01          1.64         0.33 o                         
   2   8   9          0.30          0.39         0.27 o                         
   3   8   9          0.39          0.72         0.46 o                         
   4   8   9          6.23          3.36         1.11 o                         
  -4   9   9          0.43          0.48         0.48 o                         
  -3   9   9          0.39          0.63         0.55 o                         
  -2   9   9          0.93          1.24         0.45 o                         
  -1   9   9          0.22          1.51         0.66 o                         
   0   9   9          9.91          8.48         2.12 o                         
   1   9   9          0.17          0.79         0.54 o                         
   2   9   9          2.72          2.78         1.90 o                         
 -12   0  10          1.65          1.13         0.49 o                         
 -10   0  10          2.63          1.31         0.61 o                         
  -8   0  10          0.06          0.58         0.65 o                         
  -6   0  10          1.49          2.66         0.41 o                         
  -4   0  10         57.24         37.66         0.96 o                         
  -2   0  10         76.21         51.45         1.87 o                         
   0   0  10         16.05         34.21         1.76 o                         
   2   0  10         21.37         14.81         0.95 o                         
   4   0  10          4.46          2.92         0.71 o                         
   6   0  10          7.10         10.48         0.56 o                         
   8   0  10          0.43          2.02         0.79 o                         
 -12   1  10          0.00          0.29         0.37 o                         
 -11   1  10          0.24          1.20         0.48 o                         
 -10   1  10          0.22          0.63         0.47 o                         
  -9   1  10          2.34          1.11         0.46 o                         
  -8   1  10          0.03          0.23         0.41 o                         
  -7   1  10         10.96         10.60         0.68 o                         
  -6   1  10         12.59         16.27         0.53 o                         
  -5   1  10          8.26         23.86         0.50 o                         
  -4   1  10         88.29         69.17         0.95 o                         
  -3   1  10         62.19         46.25         0.67 o                         
  -2   1  10         19.65         13.35         0.41 o                         
  -1   1  10        218.92        175.52         2.77 o                         
   0   1  10        269.16        240.86         1.89 o                         
   1   1  10        150.54        114.66         1.13 o                         
   2   1  10         14.38         10.16         0.39 o                         
   3   1  10          0.35          0.65         0.43 o                         
   4   1  10          2.88          2.01         0.48 o                         
   5   1  10         57.37         57.09         0.76 o                         
   6   1  10          0.01          0.92         0.36 o                         
   7   1  10          7.88          8.09         0.73 o                         
   8   1  10          1.62          1.97         0.54 o                         
   9   1  10          0.59          1.16         0.43 o                         
 -12   2  10          1.30          0.99         0.45 o                         
 -11   2  10          0.78          1.20         0.57 o                         
 -10   2  10          1.12          2.10         0.48 o                         
  -9   2  10          1.15          0.90         0.33 o                         
  -8   2  10          4.43          5.22         0.42 o                         
  -7   2  10         62.29         59.92         0.91 o                         
  -6   2  10         21.98          9.51         0.41 o                         
  -5   2  10         95.58         84.05         0.87 o                         
  -4   2  10         32.67         57.21         0.82 o                         
  -3   2  10        179.88        183.99         1.94 o                         
  -2   2  10         93.17        107.45         1.24 o                         
  -1   2  10         41.62         38.40         0.67 o                         
   0   2  10         74.95         62.54         0.80 o                         
   1   2  10          5.98          6.70         0.43 o                         
   2   2  10         32.93         24.39         0.59 o                         
   3   2  10        284.74        287.68         3.22 o                         
   4   2  10         29.20         33.77         0.67 o                         
   5   2  10         33.43         24.48         0.47 o                         
   6   2  10          3.33          4.06         0.36 o                         
   7   2  10          0.57          0.74         0.50 o                         
   8   2  10          3.16          4.37         0.68 o                         
   9   2  10          0.61          0.83         0.55 o                         
 -12   3  10          0.14          0.63         0.40 o                         
 -11   3  10          0.95          1.28         0.45 o                         
 -10   3  10          0.31          0.70         0.46 o                         
  -9   3  10          2.51          2.39         0.65 o                         
  -8   3  10          0.36          0.85         0.43 o                         
  -7   3  10         12.03         16.01         0.61 o                         
  -6   3  10         15.15          8.84         0.48 o                         
  -5   3  10         33.70         30.77         0.91 o                         
  -4   3  10        125.83        101.39         1.15 o                         
  -3   3  10          0.31          0.34         0.31 o                         
  -2   3  10        392.65        415.88         3.56 o                         
  -1   3  10         62.38         40.08         0.62 o                         
   0   3  10         39.62         28.43         0.58 o                         
   1   3  10         21.53         21.68         0.58 o                         
   2   3  10        299.68        327.91         3.09 o                         
   3   3  10         28.23         27.79         1.18 o                         
   4   3  10         35.36         55.43         0.96 o                         
   5   3  10         18.49         19.88         0.66 o                         
   6   3  10          3.25          4.59         0.58 o                         
   7   3  10          5.17          6.56         0.55 o                         
   8   3  10          0.01          0.68         0.50 o                         
   9   3  10          0.00          0.85         0.52 o                         
 -11   4  10          0.17          0.13         0.53 o                         
 -10   4  10          0.37          0.79         0.50 o                         
  -9   4  10          4.22          3.55         0.59 o                         
  -8   4  10         20.51         19.20         0.80 o                         
  -7   4  10          1.60          2.93         0.46 o                         
  -6   4  10         26.91         29.54         0.75 o                         
  -5   4  10          0.59          1.61         0.40 o                         
  -4   4  10         91.48         71.42         1.43 o                         
  -3   4  10         19.01         25.50         0.59 o                         
  -2   4  10         80.29         57.64         0.83 o                         
  -1   4  10        144.12        132.01         1.49 o                         
   0   4  10        129.99        127.40         2.33 o                         
   1   4  10         38.87         30.19         0.67 o                         
   2   4  10         35.44         26.84         0.82 o                         
   3   4  10          4.92          8.40         0.56 o                         
   4   4  10          6.63          5.86         0.57 o                         
   5   4  10         15.95         18.37         0.98 o                         
   6   4  10          1.89          1.14         0.66 o                         
   7   4  10          0.13          1.02         0.72 o                         
   8   4  10          0.68          0.91         0.38 o                         
 -10   5  10          0.03          0.45         0.46 o                         
  -9   5  10          4.60          3.86         0.50 o                         
  -8   5  10         11.32         11.40         0.71 o                         
  -7   5  10          4.34          4.85         0.65 o                         
  -6   5  10         21.05         18.04         0.67 o                         
  -5   5  10         40.48         27.62         0.88 o                         
  -4   5  10         28.59         15.90         0.59 o                         
  -3   5  10          6.59          7.31         0.81 o                         
  -2   5  10          4.90          7.28         0.54 o                         
  -1   5  10         52.05         52.08         1.20 o                         
   0   5  10        209.10        203.08         2.48 o                         
   1   5  10        109.74        107.78         1.42 o                         
   2   5  10          0.06          1.43         0.44 o                         
   3   5  10         13.82         11.89         0.61 o                         
   4   5  10         49.25         49.52         4.51 o                         
   5   5  10          0.05          0.97         0.47 o                         
   6   5  10          7.75          8.75         0.71 o                         
   7   5  10          0.08         -0.11         0.46 o                         
  -9   6  10          0.20          0.66         0.31 o                         
  -8   6  10          3.37          2.41         0.55 o                         
  -7   6  10          0.00          0.43         0.46 o                         
  -6   6  10          2.33          2.58         0.46 o                         
  -5   6  10          2.48          1.02         0.60 o                         
  -4   6  10         31.92         22.96         0.79 o                         
  -3   6  10          0.10          0.74         0.51 o                         
  -2   6  10          2.20          3.35         0.47 o                         
  -1   6  10          5.06          7.13         0.54 o                         
   0   6  10         13.77          9.08         0.70 o                         
   1   6  10          7.67          6.58         0.56 o                         
   2   6  10          4.26          6.84         0.48 o                         
   3   6  10         25.27         22.32         1.41 o                         
   4   6  10         26.65         19.97         1.63 o                         
   5   6  10          9.19         10.79         0.79 o                         
   6   6  10          0.14          0.62         0.42 o                         
  -8   7  10          0.35          0.98         0.50 o                         
  -7   7  10          0.41          1.22         0.61 o                         
  -6   7  10          0.14          0.69         0.47 o                         
  -5   7  10          0.71          0.96         0.53 o                         
  -4   7  10          2.86          3.28         0.46 o                         
  -3   7  10          2.24          2.11         0.56 o                         
  -2   7  10         42.39         43.65         3.27 o                         
  -1   7  10         13.98          9.21         0.91 o                         
   0   7  10          2.88          4.19         0.43 o                         
   1   7  10          5.58          6.34         0.56 o                         
   2   7  10          1.13          1.95         0.54 o                         
   3   7  10         11.24          8.74         0.93 o                         
   4   7  10          3.14          4.02         0.77 o                         
   5   7  10          0.21          0.89         0.46 o                         
  -6   8  10          0.01          0.95         0.42 o                         
  -5   8  10          0.02          0.20         0.45 o                         
  -4   8  10          5.24          5.57         0.79 o                         
  -3   8  10          5.38          3.24         0.56 o                         
  -2   8  10          0.00          1.27         0.48 o                         
  -1   8  10         20.33         16.52         1.48 o                         
   0   8  10          1.35          1.20         0.43 o                         
   1   8  10          1.43          0.65         0.36 o                         
   2   8  10          0.22          0.91         0.39 o                         
   3   8  10          0.47          0.64         0.31 o                         
  -3   9  10          3.41          2.46         0.52 o                         
  -2   9  10          0.43          0.29         0.24 o                         
  -1   9  10          0.00          0.73         0.27 o                         
   0   9  10          0.03          0.18         0.47 o                         
 -11   0  11          1.56          1.35         0.59 o                         
  -9   0  11          6.84          4.52         0.46 o                         
  -7   0  11          2.79          2.19         0.84 o                         
  -5   0  11         23.86         17.42         0.53 o                         
  -3   0  11         61.08         69.15         1.28 o                         
  -1   0  11         65.36         63.49         1.73 o                         
   1   0  11         43.26         35.35         1.31 o                         
   3   0  11         30.96         23.47         1.20 o                         
   5   0  11        108.07         87.45         1.25 o                         
   7   0  11         17.68         25.91         1.45 o                         
 -12   1  11          1.10          0.84         0.34 o                         
 -11   1  11          0.18          0.55         0.41 o                         
 -10   1  11          1.06          0.87         0.44 o                         
  -9   1  11          5.06          3.25         0.40 o                         
  -8   1  11          5.59          3.96         0.41 o                         
  -7   1  11          1.55          2.01         0.43 o                         
  -6   1  11         50.25         47.96         0.82 o                         
  -5   1  11          2.78          7.98         0.40 o                         
  -4   1  11          5.98          4.48         0.38 o                         
  -3   1  11          2.49          1.65         0.34 o                         
  -2   1  11         22.64         23.69         0.91 o                         
  -1   1  11         42.45         42.49         0.77 o                         
   0   1  11        202.13        177.72         2.22 o                         
   1   1  11         28.29         33.46         0.87 o                         
   2   1  11         15.22          9.39         0.42 o                         
   3   1  11         52.97         50.02         1.02 o                         
   4   1  11          0.17          1.28         0.36 o                         
   5   1  11          0.22          0.59         0.36 o                         
   6   1  11          6.98          6.46         0.88 o                         
   7   1  11          0.30          2.48         0.62 o                         
   8   1  11          2.66          1.49         0.47 o                         
 -12   2  11          0.17          0.52         0.42 o                         
 -11   2  11          0.69          0.35         0.44 o                         
 -10   2  11          5.19          6.11         0.50 o                         
  -9   2  11          0.15          0.67         0.45 o                         
  -8   2  11          1.72          1.00         0.35 o                         
  -7   2  11          0.01          0.43         0.32 o                         
  -6   2  11         44.63         34.92         0.57 o                         
  -5   2  11         29.59         25.76         0.53 o                         
  -4   2  11         31.36         28.61         0.53 o                         
  -3   2  11          3.53          5.64         0.36 o                         
  -2   2  11        136.22        108.96         1.79 o                         
  -1   2  11        259.48        274.95         2.80 o                         
   0   2  11         85.54         79.20         1.30 o                         
   1   2  11          4.74          6.72         0.52 o                         
   2   2  11          0.89          0.47         0.40 o                         
   3   2  11         60.11         52.19         1.21 o                         
   4   2  11          9.97          9.43         0.40 o                         
   5   2  11          3.99          5.39         0.36 o                         
   6   2  11          7.57          7.48         0.65 o                         
   7   2  11          4.08          2.03         0.53 o                         
   8   2  11          0.89          1.80         0.63 o                         
 -11   3  11          1.85          0.91         0.37 o                         
 -10   3  11         10.98          9.93         0.61 o                         
  -9   3  11          4.82          5.33         0.57 o                         
  -8   3  11         12.96          9.96         0.50 o                         
  -7   3  11         40.57         40.34         1.18 o                         
  -6   3  11          0.31          1.64         0.36 o                         
  -5   3  11         16.24         13.33         0.55 o                         
  -4   3  11         52.82         65.66         0.88 o                         
  -3   3  11        221.11        215.83         1.77 o                         
  -2   3  11         17.64         28.39         0.55 o                         
  -1   3  11         38.26         29.75         0.57 o                         
   0   3  11          2.89          5.48         0.58 o                         
   1   3  11        161.38        148.00         1.60 o                         
   2   3  11        110.59        107.32         1.94 o                         
   3   3  11          3.82          1.52         0.47 o                         
   4   3  11          0.16          1.36         0.51 o                         
   5   3  11         23.28         30.77         0.78 o                         
   6   3  11          0.28          1.28         0.54 o                         
   7   3  11          2.11          1.88         0.71 o                         
   8   3  11          0.03          0.50         0.44 o                         
 -11   4  11          0.00          0.36         0.31 o                         
 -10   4  11          0.14          0.42         0.45 o                         
  -9   4  11          6.53          7.23         0.58 o                         
  -8   4  11          3.03          3.09         0.64 o                         
  -7   4  11         40.54         25.15         0.68 o                         
  -6   4  11        150.37        131.38         1.60 o                         
  -5   4  11         35.48         34.70         0.59 o                         
  -4   4  11          0.73          1.28         0.39 o                         
  -3   4  11          7.06         11.63         0.73 o                         
  -2   4  11         27.55         22.33         0.73 o                         
  -1   4  11          0.46          1.91         0.53 o                         
   0   4  11         99.20         83.65         1.11 o                         
   1   4  11        536.33        622.50         4.16 o                         
   2   4  11        237.53        236.42         6.23 o                         
   3   4  11         93.95        101.06         1.29 o                         
   4   4  11         31.14         36.11         1.42 o                         
   5   4  11          8.17          6.31         0.50 o                         
   6   4  11          0.22          0.39         0.41 o                         
   7   4  11          0.30          0.83         0.40 o                         
 -10   5  11          0.03          0.66         0.37 o                         
  -9   5  11          2.05          2.79         0.41 o                         
  -8   5  11          2.33          1.39         0.50 o                         
  -7   5  11          0.00          0.75         0.64 o                         
  -6   5  11          6.27          6.58         0.54 o                         
  -5   5  11          0.22          1.90         0.49 o                         
  -4   5  11          2.21          2.11         0.42 o                         
  -3   5  11          2.29          3.90         0.58 o                         
  -2   5  11         38.11         47.82         0.89 o                         
  -1   5  11         17.42         23.93         0.63 o                         
   0   5  11         16.57         22.84         1.80 o                         
   1   5  11         82.16         72.48         2.30 o                         
   2   5  11         25.74         32.37         1.40 o                         
   3   5  11          0.45          3.04         0.46 o                         
   4   5  11          2.16          2.88         0.64 o                         
   5   5  11          0.47          0.49         0.39 o                         
   6   5  11          0.07          0.71         0.43 o                         
   7   5  11          1.56          1.50         0.41 o                         
  -9   6  11          0.32          0.76         0.43 o                         
  -8   6  11          6.46          7.79         0.54 o                         
  -7   6  11          0.28          0.13         0.41 o                         
  -6   6  11          3.64          1.09         0.45 o                         
  -5   6  11         13.97         11.08         1.17 o                         
  -4   6  11          0.18          1.65         0.50 o                         
  -3   6  11         63.81         54.45         1.89 o                         
  -2   6  11         15.90         13.62         0.54 o                         
  -1   6  11         48.73         42.40         1.58 o                         
   0   6  11          0.13          0.81         0.46 o                         
   1   6  11          8.43          8.44         0.48 o                         
   2   6  11          0.46          0.72         0.47 o                         
   3   6  11         14.40         14.87         1.15 o                         
   4   6  11          9.80          7.80         1.57 o                         
   5   6  11          0.98          1.77         0.53 o                         
   6   6  11          1.42          1.96         0.56 o                         
  -8   7  11          0.01          0.36         0.42 o                         
  -7   7  11          6.43          6.62         0.74 o                         
  -6   7  11          2.18          1.33         0.44 o                         
  -5   7  11         15.07         15.47         0.73 o                         
  -4   7  11          0.25          0.24         0.39 o                         
  -3   7  11          3.64          2.01         0.71 o                         
  -2   7  11          8.12          8.19         0.84 o                         
  -1   7  11          0.23          1.13         0.43 o                         
   0   7  11          0.23          1.03         0.44 o                         
   1   7  11         13.56          9.22         1.21 o                         
   2   7  11          7.37          4.36         0.55 o                         
   3   7  11          4.22          2.21         0.54 o                         
   4   7  11          1.79          0.70         0.31 o                         
  -5   8  11          0.41         -0.25         0.43 o                         
  -4   8  11          1.18          0.39         0.34 o                         
  -3   8  11          0.24          0.55         0.32 o                         
  -2   8  11          4.14          3.85         0.35 o                         
  -1   8  11          3.38          2.50         0.36 o                         
   0   8  11          0.09          0.73         0.48 o                         
   1   8  11          1.17          0.93         0.28 o                         
   2   8  11          0.35          1.03         0.32 o                         
 -10   0  12          0.67          0.96         0.51 o                         
  -8   0  12         33.55         23.72         0.62 o                         
  -6   0  12          3.29          2.48         0.42 o                         
  -4   0  12        272.18        231.94         3.32 o                         
  -2   0  12         51.40         62.34         1.73 o                         
   0   0  12          3.85          4.84         0.61 o                         
   2   0  12         46.49         28.74         0.94 o                         
   4   0  12         22.23         23.30         1.50 o                         
   6   0  12          5.02          5.77         1.12 o                         
   8   0  12          1.05          1.06         0.74 o                         
 -11   1  12          4.33          3.37         0.47 o                         
 -10   1  12          3.96          4.41         0.47 o                         
  -9   1  12          1.43          1.64         0.48 o                         
  -8   1  12          3.70          3.30         0.37 o                         
  -7   1  12          9.96          8.94         0.41 o                         
  -6   1  12          5.39          6.24         0.33 o                         
  -5   1  12         33.91         32.49         0.59 o                         
  -4   1  12         36.26         46.73         0.67 o                         
  -3   1  12        483.22        390.97         2.73 o                         
  -2   1  12          8.59         13.08         0.69 o                         
  -1   1  12         39.86         35.76         0.94 o                         
   0   1  12         17.10         17.04         0.51 o                         
   1   1  12          2.70          2.69         0.42 o                         
   2   1  12         52.32         47.17         0.94 o                         
   3   1  12          5.93          7.61         0.49 o                         
   4   1  12         42.51         33.52         0.98 o                         
   5   1  12         68.30         67.39         1.18 o                         
   6   1  12          0.61          0.42         0.76 o                         
   7   1  12          0.48          0.81         0.57 o                         
   8   1  12          0.26          0.57         0.50 o                         
 -11   2  12          1.71          1.93         0.49 o                         
 -10   2  12          2.36          1.91         0.44 o                         
  -9   2  12          7.19          5.76         0.55 o                         
  -8   2  12          8.05         10.38         0.46 o                         
  -7   2  12         19.21         22.25         0.46 o                         
  -6   2  12         10.43         11.19         0.37 o                         
  -5   2  12          1.68          3.44         0.45 o                         
  -4   2  12         81.73         57.60         0.85 o                         
  -3   2  12        103.63        100.98         1.12 o                         
  -2   2  12        145.56        144.88         1.59 o                         
  -1   2  12        240.22        285.70         6.32 o                         
   0   2  12         38.29         35.57         0.82 o                         
   1   2  12         77.69         80.00         3.20 o                         
   2   2  12         17.92         15.75         0.62 o                         
   3   2  12         16.09         11.75         0.55 o                         
   4   2  12         28.75         33.13         0.64 o                         
   5   2  12         19.00         22.89         0.79 o                         
   6   2  12          2.28          1.68         0.50 o                         
   7   2  12          2.22          1.95         0.41 o                         
 -11   3  12          2.16          1.69         0.51 o                         
 -10   3  12          5.30          3.18         0.46 o                         
  -9   3  12          1.09          2.12         0.52 o                         
  -8   3  12          2.01          1.00         0.59 o                         
  -7   3  12          0.47          1.45         0.39 o                         
  -6   3  12          0.38          0.32         0.35 o                         
  -5   3  12         43.72         47.30         0.64 o                         
  -4   3  12          0.54          0.54         0.36 o                         
  -3   3  12        136.31        149.09         2.45 o                         
  -2   3  12         93.09        135.20         1.89 o                         
  -1   3  12        528.30        486.96         4.45 o                         
   0   3  12        173.24        189.81         2.59 o                         
   1   3  12         42.48         43.06         0.79 o                         
   2   3  12          0.77          0.62         0.45 o                         
   3   3  12         27.55         26.72         0.70 o                         
   4   3  12          8.55          8.24         0.54 o                         
   5   3  12          0.00          0.77         0.46 o                         
   6   3  12          3.60          1.93         0.43 o                         
   7   3  12          6.58          7.20         0.60 o                         
 -10   4  12          0.07          0.36         0.44 o                         
  -9   4  12          0.02          0.48         0.48 o                         
  -8   4  12          4.42          3.84         0.61 o                         
  -7   4  12          4.87          6.04         0.54 o                         
  -6   4  12          2.83          3.05         0.39 o                         
  -5   4  12          8.99          7.76         0.37 o                         
  -4   4  12         20.09         22.39         0.48 o                         
  -3   4  12         41.91         43.66         0.77 o                         
  -2   4  12        115.48        104.04         2.04 o                         
  -1   4  12         72.14         84.08         1.41 o                         
   0   4  12          0.67          1.01         0.42 o                         
   1   4  12          1.49          1.82         0.60 o                         
   2   4  12         13.78         16.81         0.60 o                         
   3   4  12          0.63          0.70         0.57 o                         
   4   4  12          0.13          0.57         0.45 o                         
   5   4  12          0.52          0.24         0.41 o                         
   6   4  12          0.00         -0.15         0.33 o                         
  -9   5  12         16.27         17.41         0.62 o                         
  -8   5  12          2.15          2.95         0.49 o                         
  -7   5  12         35.38         28.16         1.15 o                         
  -6   5  12          1.30          1.35         0.40 o                         
  -5   5  12          2.03          1.08         0.44 o                         
  -4   5  12          1.81          6.02         0.57 o                         
  -3   5  12          5.00          5.16         0.48 o                         
  -2   5  12          7.66          7.22         0.46 o                         
  -1   5  12        148.82        161.80         1.69 o                         
   0   5  12         19.21         10.30         0.86 o                         
   1   5  12         46.65         36.38         1.56 o                         
   2   5  12          9.13          8.43         0.64 o                         
   3   5  12          9.20          7.80         0.68 o                         
   4   5  12          0.14         -0.26         0.56 o                         
   5   5  12          1.80          2.94         0.64 o                         
   6   5  12          0.17          0.33         0.54 o                         
  -8   6  12         15.19         12.96         0.67 o                         
  -7   6  12          2.30          1.55         0.58 o                         
  -6   6  12          6.06          4.97         0.59 o                         
  -5   6  12          1.03          1.04         0.37 o                         
  -4   6  12          0.17          0.63         0.47 o                         
  -3   6  12         16.21         17.48         1.18 o                         
  -2   6  12          0.05          0.57         0.39 o                         
  -1   6  12         22.99         22.66         0.78 o                         
   0   6  12         30.83         23.89         1.61 o                         
   1   6  12         33.78         27.85         2.36 o                         
   2   6  12          0.54          3.27         0.54 o                         
   3   6  12          2.77          2.18         0.40 o                         
   4   6  12          1.11          0.56         0.38 o                         
   5   6  12          0.26          0.29         0.66 o                         
  -7   7  12          0.61          0.39         0.56 o                         
  -6   7  12          2.57          3.43         0.79 o                         
  -5   7  12          0.12          0.21         0.36 o                         
  -4   7  12         12.20         10.93         1.78 o                         
  -3   7  12         15.52          9.10         1.12 o                         
  -2   7  12          2.01          1.86         0.40 o                         
  -1   7  12          0.84          1.06         0.37 o                         
   0   7  12          0.01          1.02         0.34 o                         
   1   7  12          0.44          0.14         0.29 o                         
   2   7  12          0.67          0.83         0.30 o                         
   3   7  12          2.21          0.98         0.37 o                         
  -4   8  12          1.76          1.04         0.43 o                         
  -3   8  12          3.27          1.59         0.52 o                         
  -2   8  12          1.46          0.27         0.29 o                         
  -1   8  12          1.82          1.78         0.34 o                         
   0   8  12          0.00          0.12         0.26 o                         
 -11   0  13          3.04          4.33         1.01 o                         
  -9   0  13         29.58         47.69         1.10 o                         
  -7   0  13          0.48          2.26         0.47 o                         
  -5   0  13         61.32         71.27         1.00 o                         
  -3   0  13        540.81        598.14        13.76 o                         
  -1   0  13         24.83         22.98         0.66 o                         
   1   0  13          1.31          4.12         0.46 o                         
   3   0  13         24.52         20.06         0.92 o                         
   5   0  13          1.28          1.28         1.01 o                         
   7   0  13          1.37          1.46         0.65 o                         
 -11   1  13          0.30          0.61         0.36 o                         
 -10   1  13          0.06          0.79         0.40 o                         
  -9   1  13          2.04          1.70         0.51 o                         
  -8   1  13         21.86         19.58         0.60 o                         
  -7   1  13         28.24         24.44         0.46 o                         
  -6   1  13         74.90         83.72         0.74 o                         
  -5   1  13        426.96        417.54         2.20 o                         
  -4   1  13         54.90         67.99         0.71 o                         
  -3   1  13        234.82        196.57         2.22 o                         
  -2   1  13         79.39         87.37         1.40 o                         
  -1   1  13          1.29          2.14         0.36 o                         
   0   1  13          0.47          3.19         0.46 o                         
   1   1  13         12.11          6.45         0.48 o                         
   2   1  13        196.13        150.85         1.91 o                         
   3   1  13         56.22         50.90         1.00 o                         
   4   1  13          0.09          1.12         0.61 o                         
   5   1  13         10.39         11.41         0.76 o                         
   6   1  13          1.55          2.42         0.76 o                         
   7   1  13          0.22          0.41         0.59 o                         
 -11   2  13          1.67          1.82         0.48 o                         
 -10   2  13          1.78          1.20         0.49 o                         
  -9   2  13          3.86          4.29         0.49 o                         
  -8   2  13          0.56          0.29         0.50 o                         
  -7   2  13         30.55         36.08         0.65 o                         
  -6   2  13        105.09        108.33         0.97 o                         
  -5   2  13         43.27         40.35         0.54 o                         
  -4   2  13        379.31        366.44         2.35 o                         
  -3   2  13         43.75         45.86         0.68 o                         
  -2   2  13          4.90          5.46         0.52 o                         
  -1   2  13         21.40         32.45         0.61 o                         
   0   2  13          0.17          1.18         0.44 o                         
   1   2  13          1.53          0.82         0.40 o                         
   2   2  13          1.53          3.97         0.67 o                         
   3   2  13          7.08          7.50         0.63 o                         
   4   2  13          0.75          1.60         0.56 o                         
   5   2  13          1.51          2.38         0.54 o                         
   6   2  13          0.09          0.29         0.51 o                         
   7   2  13          0.00          0.30         0.46 o                         
 -10   3  13          4.48          3.52         0.48 o                         
  -9   3  13         15.35         12.11         0.70 o                         
  -8   3  13          7.09          8.12         0.60 o                         
  -7   3  13          0.32          1.16         0.46 o                         
  -6   3  13         12.72         14.00         0.50 o                         
  -5   3  13         21.64         20.13         0.49 o                         
  -4   3  13         71.46         61.45         0.75 o                         
  -3   3  13         67.20         83.02         1.02 o                         
  -2   3  13          2.80          3.57         0.45 o                         
  -1   3  13        143.86        144.63         1.66 o                         
   0   3  13         48.13         36.96         1.16 o                         
   1   3  13         13.44         21.52         0.71 o                         
   2   3  13         15.68         20.67         0.69 o                         
   3   3  13          0.13          0.13         0.59 o                         
   4   3  13          0.54          1.30         0.50 o                         
   5   3  13          0.10          1.48         0.46 o                         
   6   3  13          0.09          0.40         0.41 o                         
 -10   4  13          3.68          4.52         0.37 o                         
  -9   4  13          0.27          0.76         0.48 o                         
  -8   4  13          9.25          9.53         0.54 o                         
  -7   4  13          1.00          2.76         0.49 o                         
  -6   4  13          7.95          9.11         0.61 o                         
  -5   4  13         10.83          9.62         0.56 o                         
  -4   4  13         13.74         19.38         0.48 o                         
  -3   4  13          3.75          5.81         0.56 o                         
  -2   4  13         61.53         58.61         1.47 o                         
  -1   4  13         90.57         96.25         1.13 o                         
   0   4  13          0.46          0.10         0.44 o                         
   1   4  13          0.29          0.09         0.63 o                         
   2   4  13          0.05          0.64         0.52 o                         
   3   4  13          0.08          1.61         0.62 o                         
   4   4  13          2.47          2.85         0.64 o                         
   5   4  13          0.45          1.90         0.56 o                         
   6   4  13          1.76          2.15         0.56 o                         
  -9   5  13          1.15          1.59         0.46 o                         
  -8   5  13          0.08          0.06         0.31 o                         
  -7   5  13          0.64          0.85         0.49 o                         
  -6   5  13          0.58          1.35         0.42 o                         
  -5   5  13          1.61          1.91         0.52 o                         
  -4   5  13          2.58          6.49         0.59 o                         
  -3   5  13          2.12          3.00         0.51 o                         
  -2   5  13        101.28        100.98         1.26 o                         
  -1   5  13         32.67         33.51         0.93 o                         
   0   5  13         10.97          8.11         0.58 o                         
   1   5  13          1.18          1.01         0.45 o                         
   2   5  13          0.82          0.59         0.43 o                         
   3   5  13          2.44          4.06         0.51 o                         
   4   5  13          0.88          1.71         0.55 o                         
   5   5  13          1.17          1.28         0.56 o                         
  -7   6  13          0.94          0.81         0.33 o                         
  -6   6  13          0.44          0.89         0.34 o                         
  -5   6  13         22.18         24.84         0.98 o                         
  -4   6  13         12.24         12.78         0.69 o                         
  -3   6  13          6.70          4.38         0.49 o                         
  -2   6  13          0.59          0.90         0.30 o                         
  -1   6  13          1.72          1.47         0.40 o                         
   0   6  13          4.21          6.46         0.49 o                         
   1   6  13          0.30          0.89         0.31 o                         
   2   6  13          0.51          1.69         0.40 o                         
   3   6  13          0.01          0.35         0.39 o                         
  -5   7  13          0.97          0.96         0.29 o                         
  -4   7  13         15.31         11.76         1.55 o                         
  -3   7  13          6.85          5.37         0.53 o                         
  -2   7  13          1.12          1.07         0.44 o                         
  -1   7  13          0.39          1.09         0.33 o                         
   0   7  13          2.70          0.59         0.28 o                         
   1   7  13          0.72          1.18         0.32 o                         
 -10   0  14          2.15          1.25         0.56 o                         
  -8   0  14        137.87        148.68         1.96 o                         
  -6   0  14        786.52        707.59         4.92 o                         
  -4   0  14          1.68          3.62         0.51 o                         
  -2   0  14         95.37        109.37         1.46 o                         
   0   0  14         20.97         25.03         0.71 o                         
   2   0  14         51.37         62.55         2.88 o                         
   4   0  14          1.04          2.79         0.85 o                         
   6   0  14          0.01          0.15         1.20 o                         
 -10   1  14          0.87          2.38         0.38 o                         
  -9   1  14          0.04          0.62         0.46 o                         
  -8   1  14         11.53         10.20         0.54 o                         
  -7   1  14        127.77        116.58         1.93 o                         
  -6   1  14          1.79          2.79         0.32 o                         
  -4   1  14         22.37         39.07         0.78 o                         
  -3   1  14         25.11         22.88         0.69 o                         
  -2   1  14          1.50          1.14         0.33 o                         
  -1   1  14          3.59          2.62         0.39 o                         
   0   1  14         41.29         41.60         1.36 o                         
   1   1  14          0.49          1.66         0.33 o                         
   2   1  14         10.12         18.76         0.77 o                         
   3   1  14         39.22         33.00         0.98 o                         
   4   1  14          0.61          0.57         0.57 o                         
   5   1  14          0.10          1.49         0.59 o                         
   6   1  14          0.08          0.17         0.53 o                         
 -10   2  14          5.63          6.16         0.44 o                         
  -9   2  14          1.82          2.44         0.43 o                         
  -8   2  14         39.13         35.76         0.81 o                         
  -7   2  14         19.82         19.62         0.66 o                         
  -6   2  14          2.37          9.13         0.56 o                         
  -5   2  14          5.23          9.61         0.36 o                         
  -4   2  14        119.25        116.51         1.19 o                         
  -3   2  14         37.92         38.35         0.76 o                         
  -2   2  14          0.00          3.09         0.54 o                         
  -1   2  14          4.01          7.03         0.53 o                         
   0   2  14        106.75        108.15         2.06 o                         
   1   2  14          3.15          3.41         0.55 o                         
   2   2  14          1.16          1.81         0.66 o                         
   3   2  14          0.83          0.66         0.66 o                         
   4   2  14          2.31          2.38         0.68 o                         
   5   2  14          0.51          0.77         0.55 o                         
   6   2  14          0.60          0.78         0.45 o                         
 -10   3  14          1.32          1.12         0.49 o                         
  -9   3  14          3.24          3.16         0.49 o                         
  -8   3  14          5.19          7.64         0.50 o                         
  -7   3  14         11.22         15.83         0.56 o                         
  -6   3  14          0.36          0.61         0.41 o                         
  -5   3  14         30.75         32.95         0.68 o                         
  -4   3  14         61.21         59.81         1.10 o                         
  -3   3  14          1.22          2.47         0.41 o                         
  -2   3  14         16.42         12.70         0.61 o                         
  -1   3  14          6.37         10.73         0.72 o                         
   0   3  14         14.65         16.56         0.82 o                         
   1   3  14         38.89         37.66         0.88 o                         
   2   3  14         10.98          9.43         0.71 o                         
   3   3  14          0.03          0.60         0.43 o                         
   4   3  14          4.64          4.44         0.55 o                         
   5   3  14          1.32          1.33         0.36 o                         
  -9   4  14          0.09          0.66         0.38 o                         
  -8   4  14          1.60          1.54         0.42 o                         
  -7   4  14          5.74          6.65         0.50 o                         
  -6   4  14          3.77          4.77         0.53 o                         
  -5   4  14          9.87          8.57         0.56 o                         
  -4   4  14          0.01         -0.10         0.48 o                         
  -3   4  14          7.11          6.63         0.76 o                         
  -2   4  14          0.23          0.71         0.69 o                         
  -1   4  14         31.01         33.69         1.08 o                         
   0   4  14          5.70          4.89         0.70 o                         
   1   4  14          8.05          4.47         0.48 o                         
   2   4  14         14.92         18.64         0.95 o                         
   3   4  14          0.12          1.17         0.60 o                         
   4   4  14          0.22         -0.16         0.54 o                         
   5   4  14          0.01          0.33         1.08 o                         
  -8   5  14          0.01          0.59         0.39 o                         
  -7   5  14          0.02          0.91         0.73 o                         
  -6   5  14          4.96          5.32         0.43 o                         
  -5   5  14          0.09         -0.21         0.42 o                         
  -4   5  14          0.13          0.43         0.50 o                         
  -3   5  14          0.06          0.22         0.47 o                         
  -2   5  14         11.81         15.57         0.60 o                         
  -1   5  14          1.31          1.36         0.35 o                         
   0   5  14          3.40          3.48         0.45 o                         
   1   5  14          0.67          1.63         0.38 o                         
   2   5  14          2.34          2.80         0.53 o                         
   3   5  14          1.27          1.61         0.38 o                         
  -6   6  14          0.15          1.33         0.40 o                         
  -5   6  14          5.68          4.36         0.38 o                         
  -4   6  14          0.21          1.17         0.34 o                         
  -3   6  14          1.21          0.81         0.32 o                         
  -2   6  14          0.70          0.80         0.34 o                         
  -1   6  14          1.82          2.81         0.40 o                         
   0   6  14          1.26          1.36         0.29 o                         
   1   6  14          0.00          0.30         0.25 o                         
   2   6  14          0.43          0.09         0.28 o                         
  -3   7  14          3.95          2.94         0.33 o                         
  -2   7  14          1.71          1.41         0.26 o                         
  -9   0  15         29.97         25.28         0.87 o                         
  -7   0  15          0.00          1.63         0.86 o                         
  -5   0  15          2.06          7.77         1.56 o                         
  -3   0  15         30.86         22.47         0.62 o                         
  -1   0  15         43.69         38.07         2.84 o                         
   1   0  15         12.62          7.31         1.03 o                         
   3   0  15          5.29          3.66         0.95 o                         
   5   0  15          0.04          1.73         1.17 o                         
 -10   1  15          1.37          1.84         0.37 o                         
  -9   1  15         41.26         41.11         0.80 o                         
  -8   1  15          2.74          2.48         0.43 o                         
  -7   1  15         12.13         11.18         0.68 o                         
  -6   1  15         31.12         34.10         0.80 o                         
  -5   1  15          0.00          0.22         0.65 o                         
  -4   1  15          2.83          2.55         0.93 o                         
  -3   1  15         37.70         38.14         0.85 o                         
  -2   1  15          0.60          0.68         0.42 o                         
  -1   1  15         61.47         60.33         1.36 o                         
   0   1  15         47.58         42.65         1.12 o                         
   1   1  15         21.16         11.83         0.67 o                         
   2   1  15          1.11          1.39         0.47 o                         
   3   1  15          0.65          0.26         0.57 o                         
   4   1  15          0.84          1.71         0.57 o                         
   5   1  15          0.56          0.81         0.54 o                         
  -9   2  15          0.94          1.86         0.38 o                         
  -8   2  15         34.62         29.88         0.61 o                         
  -7   2  15          0.11          0.23         0.48 o                         
  -6   2  15          1.20          2.51         0.51 o                         
  -5   2  15          3.56          6.51         0.64 o                         
  -4   2  15          5.21         10.44         1.04 o                         
  -3   2  15         56.21         50.14         1.67 o                         
  -2   2  15         30.03         40.46         1.14 o                         
  -1   2  15         16.14          6.31         0.75 o                         
   0   2  15          1.97          2.89         0.70 o                         
   1   2  15          4.72          5.65         0.62 o                         
   2   2  15          7.97          9.69         0.59 o                         
   3   2  15          0.00          0.01         0.54 o                         
   4   2  15          0.43          0.31         0.50 o                         
   5   2  15          2.49          2.76         0.46 o                         
  -9   3  15          0.97          1.36         0.46 o                         
  -8   3  15          2.68          5.61         0.44 o                         
  -7   3  15          0.12          1.23         0.41 o                         
  -6   3  15          0.17          1.53         0.43 o                         
  -5   3  15          3.98          3.49         0.47 o                         
  -4   3  15          0.40          1.04         0.54 o                         
  -3   3  15         27.08         30.88         0.90 o                         
  -2   3  15          6.38          7.87         0.74 o                         
  -1   3  15         24.83         29.00         1.24 o                         
   0   3  15          8.52          4.39         0.61 o                         
   1   3  15          1.01          0.52         0.44 o                         
   2   3  15          0.74          1.11         0.39 o                         
   3   3  15          0.40          1.26         0.56 o                         
   4   3  15          1.21          1.38         0.52 o                         
  -8   4  15          0.06          0.55         0.45 o                         
  -7   4  15          0.17          0.17         0.43 o                         
  -6   4  15          1.64          1.93         0.54 o                         
  -5   4  15          0.63          0.43         0.43 o                         
  -4   4  15          2.70          1.55         0.53 o                         
  -3   4  15          8.86          6.41         0.70 o                         
  -2   4  15          3.62          4.42         0.61 o                         
  -1   4  15          2.57          3.99         0.59 o                         
   0   4  15          1.82          1.56         0.46 o                         
   1   4  15          3.10          3.30         0.48 o                         
   2   4  15          1.45          1.67         0.50 o                         
   3   4  15          0.01          0.79         0.50 o                         
  -7   5  15          0.04          0.34         0.47 o                         
  -6   5  15          1.30          1.15         0.35 o                         
  -5   5  15          3.51          1.58         0.34 o                         
  -4   5  15          1.12          1.80         0.58 o                         
  -3   5  15          1.10          2.08         0.46 o                         
  -2   5  15          8.22          7.01         0.49 o                         
  -1   5  15          2.76          4.07         0.47 o                         
   0   5  15          1.65          2.68         0.32 o                         
   1   5  15          3.92          3.71         0.50 o                         
   2   5  15          0.00          0.80         0.36 o                         
  -4   6  15          1.81          1.04         0.32 o                         
  -3   6  15          3.38          5.07         0.48 o                         
  -2   6  15          0.02          0.36         0.31 o                         
  -1   6  15          0.40          0.50         0.32 o                         
   0   6  15          2.29          2.34         0.29 o                         
  -8   0  16          7.43         14.58         0.86 o                         
  -6   0  16          1.41          2.66         0.69 o                         
  -4   0  16         58.92         88.05         3.21 o                         
  -2   0  16          0.02          2.95         0.73 o                         
   0   0  16          9.52         12.62         1.05 o                         
   2   0  16          0.04          1.81         0.76 o                         
   4   0  16          0.04          0.36         1.03 o                         
  -9   1  16         11.42          7.88         0.58 o                         
  -8   1  16          0.07          0.23         0.44 o                         
  -7   1  16         21.22         23.71         0.89 o                         
  -6   1  16          1.15          1.17         0.39 o                         
  -5   1  16          8.60          9.85         0.82 o                         
  -4   1  16          2.15          4.99         0.71 o                         
  -3   1  16          0.15          1.41         0.66 o                         
  -2   1  16          5.89         10.49         0.74 o                         
  -1   1  16          0.41          0.12         0.44 o                         
   0   1  16          4.80          4.54         0.57 o                         
   1   1  16          0.01          0.88         0.53 o                         
   2   1  16          0.07          0.46         0.42 o                         
   3   1  16          9.20          7.13         0.53 o                         
   4   1  16          3.71          4.67         0.48 o                         
  -8   2  16          4.05          3.99         0.45 o                         
  -7   2  16          0.26          1.05         0.43 o                         
  -6   2  16          0.10          0.32         0.39 o                         
  -5   2  16          1.13          1.50         0.54 o                         
  -4   2  16          1.59          2.40         0.65 o                         
  -3   2  16          1.95          2.23         0.72 o                         
  -2   2  16          5.97          5.59         0.62 o                         
  -1   2  16          9.09          9.23         0.75 o                         
   0   2  16          0.15          2.02         0.64 o                         
   1   2  16          0.01          0.70         0.52 o                         
   2   2  16          1.58          2.45         0.52 o                         
   3   2  16          0.03          1.15         0.49 o                         
  -8   3  16          0.07          0.34         0.43 o                         
  -7   3  16          0.07          0.91         0.48 o                         
  -6   3  16          0.64          1.64         0.47 o                         
  -5   3  16          3.48          4.46         0.47 o                         
  -4   3  16          0.36          0.85         0.60 o                         
  -3   3  16         13.30         10.19         0.73 o                         
  -2   3  16          0.81          3.24         0.74 o                         
  -1   3  16          0.16          0.93         0.72 o                         
   0   3  16          0.02          0.65         0.72 o                         
   1   3  16          1.01          1.13         0.48 o                         
   2   3  16          3.45          4.98         0.49 o                         
   3   3  16          0.24          1.24         0.55 o                         
  -6   4  16          0.02         -0.13         0.43 o                         
  -5   4  16          0.08          0.88         0.33 o                         
  -4   4  16          0.13          0.89         0.61 o                         
  -3   4  16          2.51          1.35         0.56 o                         
  -2   4  16          0.35          0.71         0.44 o                         
  -1   4  16          0.15          1.54         0.36 o                         
   0   4  16          0.02          0.65         0.36 o                         
   1   4  16          4.07          3.91         0.60 o                         
   2   4  16          1.44          1.65         0.42 o                         
  -5   5  16          0.70          1.60         0.51 o                         
  -4   5  16          4.59          3.64         0.57 o                         
  -3   5  16          0.03          0.90         0.34 o                         
  -2   5  16          0.08          0.24         0.38 o                         
  -1   5  16          0.04          1.47         0.29 o                         
   0   5  16          0.39          0.62         0.26 o                         
  -7   0  17          1.18          0.12         0.68 o                         
  -5   0  17         18.94         15.90         2.10 o                         
  -3   0  17          0.02          1.50         0.84 o                         
  -1   0  17          4.11          6.64         0.70 o                         
   1   0  17          1.09          2.60         0.61 o                         
  -7   1  17          1.00          1.77         0.42 o                         
  -6   1  17          2.29          1.58         0.64 o                         
  -5   1  17          0.02          0.34         0.48 o                         
  -4   1  17          8.67         12.80         0.62 o                         
  -3   1  17          4.55          7.31         0.58 o                         
  -2   1  17          0.06          0.73         0.50 o                         
  -1   1  17          0.26          0.53         0.50 o                         
   0   1  17          2.86          3.52         0.52 o                         
   1   1  17          7.40          6.64         0.43 o                         
   2   1  17          1.75          3.57         0.36 o                         
  -7   2  17          2.09          0.99         0.46 o                         
  -6   2  17          5.68          4.10         0.51 o                         
  -5   2  17          1.33          2.61         0.42 o                         
  -4   2  17          0.94          0.98         0.64 o                         
  -3   2  17          2.97          2.93         0.59 o                         
  -2   2  17          0.50          0.73         0.58 o                         
  -1   2  17          0.90          1.00         0.51 o                         
   0   2  17          0.04          0.67         0.53 o                         
   1   2  17          0.02          0.83         0.38 o                         
   2   2  17          0.94          0.89         0.41 o                         
  -6   3  17          4.75          4.48         0.46 o                         
  -5   3  17          0.54          0.14         0.42 o                         
  -4   3  17          0.16          1.26         0.51 o                         
  -3   3  17          1.41          5.78         0.53 o                         
  -2   3  17          0.04          0.69         0.52 o                         
  -1   3  17          0.27          0.98         0.45 o                         
   0   3  17          0.00          0.08         0.33 o                         
   1   3  17          1.34          0.37         0.35 o                         
  -4   4  17          5.78          8.85         0.56 o                         
  -3   4  17          0.02          0.32         0.41 o                         
  -2   4  17          0.76          2.95         0.37 o                         
  -1   4  17          0.03          0.14         0.34 o                         
  -4   0  18          1.37          0.86         0.73 o                         
  -2   0  18          0.09          0.20         0.70 o                         
   0   0  18         12.63         16.50         1.06 o                         
  -5   1  18          0.12          0.35         0.34 o                         
  -4   1  18          1.21          1.82         0.48 o                         
  -3   1  18          0.76          0.59         0.42 o                         
  -2   1  18          0.86          1.21         0.37 o                         
  -1   1  18          7.03          6.62         0.80 o                         
   0   1  18          3.51          5.85         0.50 o                         
  -4   2  18          2.15          1.52         0.43 o                         
  -3   2  18          1.50          3.14         0.42 o                         
  -2   2  18          2.09          4.95         0.49 o                         
  -1   2  18          0.24          1.48         0.45 o                         
                                                                                
