# Supplementary material for: 1-(2-Methyl­phen­yl)-4,4′-bipyridin-1-ium tetra­fluorido­borate
Source: IUCrdata. 2022 Mar 10;7(Pt 3):x220248. doi: 10.1107/S2414314622002486 (PMC9462016; doi:10.1107/S2414314622002486)
Supplement: Supplementary file 3 [file x-07-x220248-Isup3.mol]

str0366lt200kcu50mm
  --CCDC--010722    3D                              

 52 40  0  0  0  0  0  0  0  0999 V2000
    2.9557    2.8309   11.5650 F      0
    3.4527    3.9978    9.7823 F      0
    1.4990    2.8627    9.7975 F      0
    1.6950    4.7545   11.1729 F      0
    2.4881    3.6475   10.4966 B      0
    2.0058    8.4701    4.9573 N      0
    3.0991    7.7406   11.8868 N      0
    1.5211    9.3076    5.8524 C      0
    0.9929   10.0051    5.5376 H      0
    1.7264    9.2432    7.2110 C      0
    1.3504    9.8752    7.7797 H      0
    2.5049    8.2170    7.7095 C      0
    3.0208    7.3513    6.7916 C      0
    3.5541    6.6433    7.0734 H      0
    2.7616    7.5174    5.4497 C      0
    3.1454    6.9149    4.8551 H      0
    2.0401    8.3630   11.4388 C      0
    1.4094    8.6919   12.0375 H      0
    1.8576    8.5309   10.1121 C      0
    1.1046    8.9944    9.8227 H      0
    2.7302    8.0500    9.1720 C      0
    3.7437    7.1735    9.7094 C      0
    4.2891    6.6872    9.1340 H      0
    3.8991    7.0619   11.0239 C      0
    4.5683    6.5094   11.3593 H      0
    3.2506    7.5328   13.3521 C      0
    4.0944    8.3676   14.0679 C      0
    4.1899    8.1199   15.4539 C      0
    4.7554    8.6433   15.9744 H      0
    3.4728    7.1290   16.0374 C      0
    3.5492    6.9890   16.9540 H      0
    2.6600    6.3560   15.3262 C      0
    2.1819    5.6794   15.7480 H      0
    2.5173    6.5483   13.9418 C      0
    1.9382    6.0192   13.4426 H      0
    4.8795    9.4219   13.4342 C      0
    5.2763    9.0839   12.6272 H      0
    5.5714    9.7109   14.0334 H      0
    4.3085   10.1640   13.2227 H      0
    1.4235    4.8090   10.8780 F      0
    2.9646    3.3753   11.5817 F      0
    2.6295    3.7927    9.5240 F      0
    1.1359    2.7647   10.6425 F      0
    2.0291    3.7111   10.7717 B      0
    3.3129    7.0301    9.6562 C      0
    3.6119    6.3687    9.0745 H      0
    3.5243    6.8623   11.0239 C      0
    3.9772    6.1082   11.3254 H      0
    2.5598    8.9220   11.4130 C      0
    2.2974    9.5813   12.0147 H      0
    2.4079    9.1343   10.0665 C      0
    2.1064    9.9512    9.7407 H      0
  1  5  1
  2  5  1
  3  5  1
  4  5  1
  6  8  1
  6 15  1
  7 17  1
  7 24  1
  7 26  1
  8  9  1
  8 10  1
 10 11  1
 10 12  1
 12 13  1
 12 21  1
 13 14  1
 13 15  1
 15 16  1
 17 18  1
 17 19  1
 19 20  1
 19 21  1
 21 22  1
 22 23  1
 22 24  1
 24 25  1
 26 27  1
 26 34  1
 27 28  1
 27 36  1
 28 29  1
 28 30  1
 30 31  1
 30 32  1
 32 33  1
 32 34  1
 34 35  1
 36 37  1
 36 38  1
 36 39  1
M  END
$$$$
